# Supplementary material for: The loci of environmental adaptation in a model eukaryote
Source: Nat Commun. 2024 Jul 6;15:5672. doi: 10.1038/s41467-024-50002-y (PMC11227561; doi:10.1038/s41467-024-50002-y)
Supplement: Supplementary file 4 — Supplementary data 1 [file 41467_2024_50002_MOESM4_ESM.xlsx]

## Sheet: Sheet1
Supplementary Data 1. The 252 media used in yeast experimental evolution
No.	Number of replicates	Environment (additive)	Dose	Unit	Solvent	Base media
E1	96	Glucose 0.5%	5	g/L	H2O	SC
E61	96	Sodium Chloride(NaCl)	0.85	M	H2O	SC + 2% Glucose
E73	96	PH 3	-	-	-	SC + 2% Glucose
E76	96	Ethanol	5	%	-	SC + 2% Glucose
E3	12	Glucose 8%	80	g/L	H2O	SC
E4	12	Fructose 2%	20	g/L	H2O	SC
E10	12	Mannose 2%	20	g/L	H2O	SC
E13	12	Raffinose 2%	20	g/L	H2O	SC
E15	12	Sucrose 2%	20	g/L	H2O	SC
E18	12	Lysine as N-source	6.92	g	H2O	SC - Ammonium sulphate + 2% Glucose
E19	12	Adenine as N-source	2.78744	g	H2O	SC - Ammonium sulphate + 2% Glucose
E20	12	Alanine as N-source	6.74209	g	H2O	SC - Ammonium sulphate + 2% Glucose
E21	12	Arginine as N-source	3.29582	g	H2O	SC - Ammonium sulphate + 2% Glucose
E22	12	Asparagine as N-source	5.67958	g	H2O	SC - Ammonium sulphate + 2% Glucose
E23	12	Citrulline as N-source	4.41925	g	H2O	SC - Ammonium sulphate + 2% Glucose
E24	12	Cytosine as N-source	2.5	g	H2O	SC - Ammonium sulphate + 2% Glucose
E25	12	GABA as N-source	7.80384	g	H2O	SC - Ammonium sulphate + 2% Glucose
E26	12	Glutathione as N-source	7.75241	g	H2O	SC - Ammonium sulphate + 2% Glucose
E27	12	Glycine as N-source	5.6811	g	H2O	SC - Ammonium sulphate + 2% Glucose
E28	12	Allantoin as N-source	1	g	H2O	SC - Ammonium sulphate + 2% Glucose
E29	12	Isoleucine as N-source	9.92659	g	H2O	SC - Ammonium sulphate + 2% Glucose
E30	12	Leucine as N-source	9.92659	g	H2O	SC - Ammonium sulphate + 2% Glucose
E31	12	Low ammonium sulphate(0.05%)	0.5	g	H2O	SC - Ammonium sulphate + 2% Glucose
E32	12	Methionine as N-source	11.2918	g	H2O	SC - Ammonium sulphate + 2% Glucose
E33	12	Ornithine as N-source	6.38035	g	H2O	SC - Ammonium sulphate + 2% Glucose
E34	12	Phenylalanine as N-source	12.5011	g	H2O	SC - Ammonium sulphate + 2% Glucose
E35	12	Proline as N-source	8.71273	g	H2O	SC - Ammonium sulphate + 2% Glucose
E36	12	Serine as N-source	7.95316	g	H2O	SC - Ammonium sulphate + 2% Glucose
E37	12	Threonine as N-source	9.01468	g	H2O	SC - Ammonium sulphate + 2% Glucose
E38	12	Tryptophane as N-source	7.72775	g	H2O	SC - Ammonium sulphate + 2% Glucose
E39	12	Monosodium Glutamic Acid as N-source	1	g	H2O	SC - Ammonium sulphate + 2% Glucose
E40	12	Urea as N-source	5	g	H2O	SC - Ammonium sulphate + 2% Glucose
E41	12	Valine as N-source	8.8656	g	H2O	SC - Ammonium sulphate + 2% Glucose
E42	12	Biotin depletion	-	-	-	SC - Biotin + 2% Glucose
E43	12	Calcium depletion	-	-	-	SC - CaCl2 + 2% Glucose
E44	12	Copper depletion	-	-	-	SC - Copper sulfate pentahydrate + 2% Glucose
E45	12	Inositol depletion	-	-	-	SC - Inositol + 2% Glucose
E46	12	Iron depletion	-	-	-	SC - Iron chloride + 2% Glucose
E47	12	Magnesium depletion	-	-	-	SC - Magnesium + 2% Glucose
E48	12	Manganese depletion	-	-	-	SC - MnSO4 + 2% Glucose
E49	12	Sulfate depletion	-	-	-	SC - Sulfate + 2% Glucose
E50	12	Nicotinamide depletion	-	-	-	SC - Niacin + 2% Glucose
E51	12	4-Aminobenzoic acid (PABA) depletion	-	-	-	SC - PABA + 2% Glucose
E53	12	Phosphate depletion	-	-	-	SC - KH2PO4 + 2% Glucose
E55	12	Riboflavin depletion	-	-	-	SC - Riboflavin + 2% Glucose
E56	12	Thiamine depletion	-	-	-	SC - Thiamine + 2% Glucose
E57	12	Zinc depletion	-	-	-	SC - ZnSO4 + 2% Glucose
E58	12	Cadmium chloride(CdCl2)	6	µM	H2O	SC + 2% Glucose
E59	12	Cobalt(II) Chloride(CoCl2)	0.6	mM	H2O	SC + 2% Glucose
E60	12	Copper(II) chloride (CuCl2)	1.5	mM	H2O	SC + 2% Glucose
E62	12	Potassium Chloride(KCl)	1	M	H2O	SC + 2% Glucose
E63	12	Lithium Chloride(LiCl)	125	mM	H2O	SC + 2% Glucose
E64	12	Nickel(II) Chloride (NiCl2)	0.25	mM	H2O	SC + 2% Glucose
E65	12	0.2 X SC	-	-	-	0.2 X (SC + 2% Glucose)
E66	12	Magnesium Chloride (MgCl2)	400	mM	H2O	SC + 2% Glucose
E67	12	Manganese Sulfate (MnSO4)	0.5	mM	H2O	YPD
E68	12	Zinc Sulfate	5	mM	H2O	SC + 2% Glucose
E74	12	PH 4	-	-	-	SC + 2% Glucose
E75	12	pH 8	-	-	-	YPD
E77	12	Formaldehyde	0.5	mM	-	SC + 2% Glucose
E78	12	Malic acid	12	mg/ml	H2O	SC + 2% Glucose
E79	12	Methanol	10	%	-	SC + 2% Glucose
E80	12	Methylglyoxal	3	mM	-	SC + 2% Glucose
E81	12	Oxalic acid	1.2	mg/ml	H2O	SC + 2% Glucose
E82	12	Citric acid	12	mg/ml	H2O	SC + 2% Glucose
E83	12	Selenomethionine	0.03	mM	H2O	SC + 2% Glucose
E84	12	Tartaric acid	5	mg/ml	H2O (dissolve in boiled water)	SC + 2% Glucose
E85	12	YPD	-	-	-	YPD
E86	12	EGTA	30	mM	H2O	SC + 2% Glucose
E87	12	Formamide	2	%	-	SC + 2% Glucose
E88	12	SDS	0.01	%	-	YPD
E89	12	Sorbitol	1.2	M	H2O	SC + 2% Glucose
E90	12	Zeocin	150	µg/ml	H2O	SC + 2% Glucose
E91	12	3-Indoleacetic acid	6	µM	ethanol	SC + 2% Glucose
E92	12	4-Hydroxybenzaldehyde	0.55	g/L	ethanol	SC + 2% Glucose
E93	12	6-Azauracil	100	µg/ml	DMSO	SC + 2% Glucose
E94	12	Canavanine	30	µg/ml	H2O	SC + 2% Glucose
E95	12	Chlorpromazine	0.08	mM	H2O	SC + 2% Glucose
E96	12	Diamide	1	mM	H2O	SC + 2% Glucose
E97	12	Hydrogen Peroxide	1.8	mM	H2O	SC + 2% Glucose
E98	12	Neomycin	5	mg/ml	H2O	SC + 2% Glucose
E99	12	1,2,4-Aminotriazole(3-Amino-1H-1,2,4-triazole)	150	mM	H2O	SC + 2% Glucose
E100	12	Anisomycin	15	µg/ml	H2O	SC + 2% Glucose
E101	12	Cycloheximide	0.025	µg/ml	H2O	SC + 2% Glucose
E102	12	DTT	5	mM	H2O	SC + 2% Glucose
E103	12	Geneticin(G418)	0.6	mM	H2O	SC + 2% Glucose
E104	12	Hygromycin B	0.4	mg/ml	H2O	SC + 2% Glucose
E105	12	DMSO	4	%	-	SC + 2% Glucose
E106	12	MMS(Methyl methanesulfonate)	0.005	%	H2O	SC + 2% Glucose
E107	12	Sodium arsenite oxide	3	mM	H2O	SC + 2% Glucose
E108	12	Trifluoperazine	45	µM	H2O	SC + 2% Glucose
E109	12	Copper sulfate	9	mM	H2O	SC + 2% Glucose
E110	12	Congo red	50	µg/ml	H2O	SC + 2% Glucose
E111	12	L(-)-Menthol	15	mM	DMSO	SC + 2% Glucose
E112	12	Guaiazulene	12	mM	DMSO	SC + 2% Glucose
E114	12	Carmine	500	µM	DMSO	SC + 2% Glucose
E115	12	1-ethyl-5-fluoro-1H-indole-2,3-dione	200	µM	DMSO	SC + 2% Glucose
E116	12	Nocodazole	15	µM	DMSO	SC + 2% Glucose
E118	12	SMI481	1.5	µM	DMSO	SC + 2% Glucose
E120	12	Digitonin	2.5	µM	DMSO	SC + 2% Glucose
E121	12	Vinpocetine	500	µM	DMSO	SC + 2% Glucose
E122	12	Menadione	20	µM	DMSO	SC + 2% Glucose
E124	12	Sertraline hydrochloride	35	µM	DMSO	SC + 2% Glucose
E125	12	Tunicamycin	0.7	µM	DMSO	SC + 2% Glucose
E126	12	Artemisinin	500	µM	DMSO	SC + 2% Glucose
E127	12	α-Linolenic Acid	1.1	mM	Ethanol	SC + 2% Glucose
E128	12	2′-Hydroxy-4′-methoxyacetophenone	3	mM	DMSO	SC + 2% Glucose
E130	12	Thymoquinone	100	µM	Ethanol	SC + 2% Glucose
E131	12	DL-Kavain	1.5	mM	DMSO	SC + 2% Glucose
E134	12	Idarubicin hydrochloride	10	µM	DMSO	SC + 2% Glucose
E135	12	Xanthone	500	µM	DMSO	SC + 2% Glucose
E136	12	Bifonazole	0.5	µM	Ethanol	SC + 2% Glucose
E137	12	(+)-Dehydroisoandrosterone	1.6	mM	DMSO	SC + 2% Glucose
E138	12	Captopril	12	mM	DMSO	SC + 2% Glucose
E139	12	beta-Carotene	1	mM	DMSO	SC + 2% Glucose
E141	12	Eugenol	1.5	mM	-	SC + 2% Glucose
E143	12	Miltefosine	4	µM	H2O	SC + 2% Glucose
E146	12	Cholic acid	2.4	mM	DMSO	SC + 2% Glucose
E149	12	2-((1-(4-FLUOROPHENYL)-2,5-DIOXO-3-PYRROLIDINYL)THIO)BENZOIC ACID	100	µM	DMSO	SC + 2% Glucose
E150	12	Clozapine	600	µM	DMSO	SC + 2% Glucose
E151	12	3,3'-Diindolylmethane	500	µM	DMSO	SC + 2% Glucose
E152	12	Niflumic acid	800	µM	DMSO	SC + 2% Glucose
E153	12	Caffeic acid phenethyl ester	50	µM	DMSO	SC + 2% Glucose
E154	12	(1S)-(-)-Verbenone	6	mM	DMSO	SC + 2% Glucose
E155	12	Indole-3-carbinol	6	mM	DMSO	SC + 2% Glucose
E157	12	D-Glucosamine hydrochloride	150	mM	H2O	SC + 2% Glucose
E158	12	Ebselen	7	µM	DMSO	SC + 2% Glucose
E159	12	2,3,4-Trihydroxybenzophenone	80	µM	Ethanol	SC + 2% Glucose
E162	12	TOFA	5	µM	DMSO	SC + 2% Glucose
E163	12	Mycophenolic acid	70	µM	DMSO	SC + 2% Glucose
E164	12	Biochanin A	400	µM	Ethanol	SC + 2% Glucose
E165	12	alpha-Bisabolol	30	mM	DMSO	SC + 2% Glucose
E167	12	Anthra[1,9-cd]pyrazol-6(2H)-one	100	µM	DMSO	SC + 2% Glucose
E168	12	Parthenolide	400	µM	DMSO	SC + 2% Glucose
E169	12	5-Fluorocytosine	1	µM	DMSO	SC + 2% Glucose
E171	12	Miconazole	0.2	µM	DMSO	SC + 2% Glucose
E172	12	Ketoconazole	4.5	µM	Methanol	SC + 2% Glucose
E173	12	Sanguinarine chloride	18	µM	DMSO	SC + 2% Glucose
E174	12	Cryptotanshinone	250	µM	DMSO	SC + 2% Glucose
E175	12	Plumbagin	8	µM	DMSO	SC + 2% Glucose
E178	12	Alizarin	200	µM	DMSO	SC + 2% Glucose
E180	12	myriocin	0.25	µM	DMSO	SC + 2% Glucose
E183	12	Triadimefon	5	µM	DMSO	SC + 2% Glucose
E185	12	1,3-Diphenyl-2-propanone	15	mM	DMSO	SC + 2% Glucose
E187	12	4-Hydroxybenzylidenemalononitrile	350	µM	DMSO	SC + 2% Glucose
E188	12	1-Aminopyrene	70	µM	DMSO	SC + 2% Glucose
E189	12	2-Bromo-2-nitro-1,3-propanediol	800	µM	DMSO	SC + 2% Glucose
E190	12	Dihydrocapsaicin	400	µM	DMSO	SC + 2% Glucose
E191	12	1,8-Dihydroxyanthraquinone	200	µM	DMSO	SC + 2% Glucose
E192	12	Triclabendazole	15	µM	DMSO	SC + 2% Glucose
E193	12	Haloperidol	300	µM	DMSO	SC + 2% Glucose
E194	12	Ethyl 4-Hydroxybenzoate	1	mM	DMSO	SC + 2% Glucose
E195	12	Nystatin	1.5	µM	DMSO	SC + 2% Glucose
E196	12	Ononetin	100	µM	DMSO	SC + 2% Glucose
E197	12	2-Nitrodiphenylamine	11	mM	DMSO	SC + 2% Glucose
E198	12	Cantharidin	50	µM	DMSO	SC + 2% Glucose
E199	12	4-methyl-6-phenylpyrimidin-2-amine	1	mM	DMSO	SC + 2% Glucose
E200	12	Dihydrotanshinone I	30	µM	DMSO	SC + 2% Glucose
E201	12	Dihydroergotamine Mesylate	700	µM	DMSO	SC + 2% Glucose
E202	12	Oleylamine	0.85	µM	DMSO	SC + 2% Glucose
E203	12	Sodium 1-tetradecyl sulfate	600	µM	DMSO	SC + 2% Glucose
E204	12	Lucigenin	425	µM	DMSO	SC + 2% Glucose
E205	12	Piperonyl butoxide	30	mM	DMSO	SC + 2% Glucose
E207	12	Promethazine Hydrochloride	280	µM	DMSO	SC + 2% Glucose
E208	12	Tannic acid	500	µM	DMSO	SC + 2% Glucose
E211	12	Purpurin	100	µM	DMSO	SC + 2% Glucose
E213	12	6-Azauridine	50	µM	DMSO	SC + 2% Glucose
E215	12	Bis(4-aminophenyl) Sulfone	2	mM	DMSO	SC + 2% Glucose
E216	12	5-Methylisatin	1.5	mM	DMSO	SC + 2% Glucose
E217	12	5,6,7-Trihydroxyflavone	100	µM	DMSO	SC + 2% Glucose
E220	12	Clindamycin 2-phosphate	80	mM	H2O	SC + 2% Glucose
E221	12	Kanamycin B sulfate salt	35	mM	H2O	SC + 2% Glucose
E222	12	Loratadine	3	mM	Ethanol	SC + 2% Glucose
E224	12	4-Benzyloxy-3-methoxybenzaldehyde	8.5	mM	DMSO	SC + 2% Glucose
E225	12	(S)-(−)-Perillyl alcohol	1.5	mM	Ethanol	SC + 2% Glucose
E227	12	Pterostilbene	45	µM	DMSO	SC + 2% Glucose
E229	12	4-chloro-7-methyl-1H-indole-2,3-dione	1.5	mM	DMSO	SC + 2% Glucose
E230	12	Propyl 4-Hydroxybenzoate	320	µM	DMSO	SC + 2% Glucose
E231	12	N-p-Tosyl-L-phenylalanine chloromethyl ketone	120	µM	DMSO	SC + 2% Glucose
E232	12	Rapamycin	0.08	µM	DMSO	SC + 2% Glucose
E233	12	Gliotoxin	12	µM	DMSO	SC + 2% Glucose
E234	12	5-(2-Chlorophenyl)-1,3,4-thiadiazol-2-amine	800	µM	DMSO	SC + 2% Glucose
E236	12	Hydroxyurea	32	mM	H2O	SC + 2% Glucose
E239	12	5,7-Dibromoisatin	55	µM	DMSO	SC + 2% Glucose
E240	12	2-(2,5-DICHLOROPHENYL)-1,3-BENZOXAZOL-5-AMINE	200	µM	DMSO	SC + 2% Glucose
E242	12	Tolnaftate	5	mM	DMSO	SC + 2% Glucose
E245	12	(S)-(−)-Perillic acid	400	µM	DMSO	SC + 2% Glucose
E246	12	2-(4-Chlorophenoxy)ethanol	2	mM	DMSO	SC + 2% Glucose
E248	12	Terfenadine	175	µM	DMSO	SC + 2% Glucose
E249	12	Riluzole	100	µM	DMSO	SC + 2% Glucose
E250	12	Butyl 4-Hydroxybenzoate	400	µM	DMSO	SC + 2% Glucose
E251	12	(-)-Caryophyllene oxide	3.2	mM	DMSO	SC + 2% Glucose
E252	12	Citronellol	3	mM	DMSO	SC + 2% Glucose
E253	12	Salbutamol Hemisulfate	2.5	mM	H2O	SC + 2% Glucose
E255	12	Anisomycin	70	µM	DMSO	SC + 2% Glucose
E257	12	Scopoletin	650	µM	DMSO	SC + 2% Glucose
E258	12	Amiodarone hydrochloride	70	µM	DMSO	SC + 2% Glucose
E259	12	3-(anilinomethyl)phenol	350	µM	DMSO	SC + 2% Glucose
E260	12	Gossypol	500	µM	DMSO	SC + 2% Glucose
E261	12	2-(2,5-DIOXO-1-(2-TRIFLUOROMETHYL-PHENYL)-PYRROLIDIN-3-YLSULFANYL)-BENZOIC ACID	90	µM	DMSO	SC + 2% Glucose
E263	12	ethyl 2-amino-5-methyl-4-phenylthiophene-3-carboxylate	1.2	mM	DMSO	SC + 2% Glucose
E264	12	Voriconazole	0.1	µM	DMSO	SC + 2% Glucose
E265	12	Capsaicin	600	µM	DMSO	SC + 2% Glucose
E266	12	4-(5-Methylfur-2-yl)aniline hydrochloride	600	µM	DMSO	SC + 2% Glucose
E267	12	Doxorubicin Hydrochloride	18	µM	DMSO	SC + 2% Glucose
E268	12	Benzyl 4-Hydroxybenzoate	65	µM	DMSO	SC + 2% Glucose
E272	12	Alverine citrate salt	300	µM	DMSO	SC + 2% Glucose
E273	12	Diphenhydramine hydrochloride	5	mM	H2O	SC + 2% Glucose
E274	12	Polymyxin B Sulfate	600	µM	H2O	SC + 2% Glucose
E276	12	Efavirenz	6	mM	DMSO	SC + 2% Glucose
E278	12	Caffeine	5	mM	H2O	SC + 2% Glucose
E279	12	Farnesol	20	mM	DMSO	SC + 2% Glucose
E280	12	P-(DIMETHYLAMINO)ACETOPHENONE	1.5	mM	-	SC + 2% Glucose
E283	12	5-fluorouridine	35	µM	H2O	SC + 2% Glucose
E284	12	Neutral Red	70	µM	DMSO	SC + 2% Glucose
E286	12	Berberine	80	µM	DMSO	SC + 2% Glucose
E287	12	1-(1,2,3,4-tetrahydronaphthalen-2-yl)piperazine	1.5	mM	DMSO	SC + 2% Glucose
E288	12	7-Benzyloxygramine	460	µM	DMSO	SC + 2% Glucose
E289	12	Clotrimazole	0.4	µM	DMSO	SC + 2% Glucose
E291	12	Caspofungin acetate	0.09	µM	DMSO	SC + 2% Glucose
E292	12	Tetraethylthiuram disulfide	3	µM	DMSO	SC + 2% Glucose
E293	12	Rhodamine 6G	200	µM	DMSO	SC + 2% Glucose
E294	12	Clofazimine	30	µM	DMSO	SC + 2% Glucose
E295	12	Harmine	1	mM	DMSO	SC + 2% Glucose
E296	12	Fluconazole	9	µM	DMSO	SC + 2% Glucose
E297	12	Climbazole	0.15	µM	DMSO	SC + 2% Glucose
E298	12	5-Bromoisatin	225	µM	DMSO	SC + 2% Glucose
E299	12	Bathophenanthroline	8	µM	DMSO	SC + 2% Glucose
E300	12	Glyoxal, pure, 40 wt.% solution in water	50	mM	H2O	SC + 2% Glucose
E301	12	Trans-beta-Styrylboronic acid	600	µM	DMSO	SC + 2% Glucose
E302	12	Nerol	1.4	mM	-	SC + 2% Glucose
E303	12	Tamoxifen	25	µM	Ethanol	SC + 2% Glucose
E304	12	4-Nitroquinoline N-oxide (4-NQO)	0.2	µM	DMSO	SC + 2% Glucose
E305	12	Fusaric acid	500	µM	Ethanol	SC + 2% Glucose
E306	12	Lansoprazole	120	µM	DMSO	SC + 2% Glucose
E307	12	Benzyl isothiocyanate	35	µM	DMSO	SC + 2% Glucose
E308	12	Methotrexate	50	µM	DMSO	SC + 2% Glucose
E310	12	Itraconazole	2	µM	DMSO	SC + 2% Glucose
E311	12	Terbinafine hydrochloride	300	µM	Ethanol	SC + 2% Glucose
E312	12	5-Fluorouracil	15	µM	DMSO	SC + 2% Glucose
E313	12	3',5'-Dimethoxy-4'-hydroxyacetophenone	6	mM	DMSO	SC + 2% Glucose
E316	12	SOLASODINE	30	µM	DMSO	SC + 2% Glucose
E318	12	Morpholine	15	mM	DMSO	SC + 2% Glucose
E319	12	Ifenprodil Tartrate	750	µM	DMSO	SC + 2% Glucose
E320	12	Methyl 3-amino-5-fluorobenzoate	4	mM	DMSO	SC + 2% Glucose
E322	12	Diallyl disulfide	8	mM	DMSO	SC + 2% Glucose
E323	12	N-ethylmaleimide	13	µM	Ethanol	SC + 2% Glucose
E325	12	1,5-dimethyl-2,3-dihydro-1H-indole-2,3-dione	800	µM	DMSO	SC + 2% Glucose
E326	12	2,5-Di-tert-butylhydroquinone 98.0+%	2	mM	DMSO	SC + 2% Glucose
E329	12	4′-Hydroxychalcone 95.0+%	30	µM	DMSO	SC + 2% Glucose
E332	12	2,4,6-Tribromo-3-methylphenol, 98+%	1	mM	DMSO	SC + 2% Glucose
E333	12	20°C	-	-	-	SC + 2% Glucose
