# Supplementary material for: The loci of environmental adaptation in a model eukaryote
Source: Nat Commun. 2024 Jul 6;15:5672. doi: 10.1038/s41467-024-50002-y (PMC11227561; doi:10.1038/s41467-024-50002-y)
Supplement: Supplementary file 5 — Supplementary data 2 [file 41467_2024_50002_MOESM5_ESM.xlsx]

## Sheet: Sheet1
Supplementary Data 2. Seven environments with very high numbers of substitutions that are likely due to elevated mutagenesis rather than elevated selection
Environments	Chemicals	Mean number of substitutions	Fi/FSC	Fitness improvement	Likely causes of the high substitution rate	References
E304	4-NQO	215	0.895	0.089	4-NQO is a known mutagen. It induces cancer in various tissues in mice and rat, causes oxidative stress, and generates reactive oxygen species (ROS).	Ref. 19
E90	Zeocin	101	0.89	0.083	Zeocin induces DNA double-strand breaks.	Ref. 20
E97	Hydrogen Peroxide (H2O2)	52	0.942	0.054	H2O2 induces DNA single- and double-strand breaks, and has direct inhibitory effects on DNA repair.	Ref. 21
E300	Glyoxal	34	0.837	0.071	Glyoxal increases mutation frequency, DNA strand breaks, and cytotoxicity.	Ref. 22
E236	Hydroxyurea	30	0.911	0.038	Hydroxyurea leads to replication stress via inhibition of ribonucleotide reductase and perturbation of nucleotide pools and replication fork progression.	Ref. 23
E58	Cadmium chloride (CdCl2)	20	0.898	0.129	CdCl2 increases cell apoptosis and decreases DNA repair capacity, leading to an accumulation of mutations in DNA repair genes and inducing genomic instability.	Ref. 24
E59	Cobalt (II) chloride (CoCl2)	20	0.782	0.418	CoCl2 induces hypoxia and reduces the DNA mismatch repair activity of cells.	Ref. 25
