# Supplementary material for: The loci of environmental adaptation in a model eukaryote
Source: Nat Commun. 2024 Jul 6;15:5672. doi: 10.1038/s41467-024-50002-y (PMC11227561; doi:10.1038/s41467-024-50002-y)
Supplement: Supplementary file 6 — Supplementary data 3 [file 41467_2024_50002_MOESM6_ESM.xlsx]

## Sheet: Sheet1
Supplementary Data 3. All observed single nucleotide substitutions and indels in yeast experimental evolution
Population	NUCLEOTIDE CHANGE				PROTEIN CHANGE
	Chromosome	Position	Ref	Mutation	Annotation	Class	Ref codon	Mutant codon
E1_replicate1	chrIII	83153	C	G	LTR-209	-	-	-
E1_replicate1	chrIV	162698	T	G	NRP1	Nonsynonymous	AAT	CAT
E1_replicate1	chrX	145705	A	G	SFH5	Synonymous	CGA	CGG
E1_replicate1	chrXIV	440509	A	ACAC	RAS2	Indel	Indel	Indel
E1_replicate1	chrXV	383348	G	T	YOR028C	-	-	-
E1_replicate2	chrIV	1173385	C	A	YPS7	Synonymous	CTG	CTT
E1_replicate2	chrX	333366	G	A	LOG1	Nonsynonymous	GAA	AAA
E1_replicate2	chrX	428286	A	C	CYR1	Nonsynonymous	AGT	CGT
E1_replicate2	chrXI	280011	G	A	MDH1	Nonsynonymous	GAA	AAA
E1_replicate2	chrXII	1044578	C	A	FMP27	Nonsynonymous	CCT	CAT
E1_replicate2	chrXIII	16543	T	C	MSC1	Nonsynonymous	AAG	AGG
E1_replicate2	chrXIII	897648	G	A	YMR311C	-	-	-
E1_replicate3	chrVI	73357	G	GTTA	RIM15	Indel	Indel	Indel
E1_replicate3	chrVI	100040	C	T	YFL020C	-	-	-
E1_replicate3	chrVIII	504310	C	A	YHR203C/YHR202W	-	-	-
E1_replicate3	chrXV	172383	C	A	IRA2	Nonsense	TAC	TAA
E1_replicate3	chrXV	923478	A	G	FRT1	Synonymous	AGT	AGC
E1_replicate3	chrXVI	536681	CTCTTCTTCTTTTTCT	C	RQC2	Indel	Indel	Indel
E1_replicate4	chrII	524163	A	C	IRA1	Nonsense	TAT	TAG
E1_replicate4	chrIV	123764	T	C	ARS-221/YDL189W/YDL188C	-	-	-
E1_replicate4	chrVI	186662	G	A	FAB1	Nonsynonymous	GAC	AAC
E1_replicate4	chrVIII	145242	G	A	YHR020W	Nonsynonymous	GGC	GAC
E1_replicate4	chrX	110921	C	A	TPK1	Nonsynonymous	GGG	GTG
E1_replicate4	chrXV	854133	G	T	YOR289W	-	-	-
E1_replicate5	chrII	581558	A	T	YBR173C	-	-	-
E1_replicate5	chrIII	294830	G	T	ARS-215	-	-	-
E1_replicate5	chrIV	149113	A	AAAAT	YDL171C/YDL173W	-	-	-
E1_replicate5	chrVII	747798	C	A	YGR128C/YGR127W	-	-	-
E1_replicate5	chrVII	765919	A	G	YGR139W	Nonsynonymous	TAC	TGC
E1_replicate5	chrXIV	247287	C	T	Intergenic-4651	-	-	-
E1_replicate5	chrXIV	298606	G	T	PBR1	Nonsynonymous	TGG	TTG
E1_replicate5	chrXIV	440509	A	ACAC	RAS2	Indel	Indel	Indel
E1_replicate5	chrXIV	532536	T	C	YNL052W	-	-	-
E1_replicate5	chrXVI	361653	T	A	YPL101W	-	-	-
E1_replicate6	chrIV	380163	G	A	NAT1	Nonsynonymous	CGT	TGT
E1_replicate6	chrM	58706	T	A	Intergenic-5952	-	-	-
E1_replicate6	chrXV	190659	T	C	YOL075C	Nonsynonymous	AAT	GAT
E1_replicate6	chrXVI	767989	G	T	MRI1	Nonsynonymous	GCT	TCT
E1_replicate7	chrI	39859	TG	T	GPB2	Indel	Indel	Indel
E1_replicate7	chrIV	1256815	G	A	UBA2	Synonymous	ATC	ATT
E1_replicate7	chrIX	240534	G	T	RNR3	Nonsynonymous	CTT	ATT
E1_replicate7	chrVI	54782	T	G	YFL039C	-	-	-
E1_replicate7	chrVIII	449807	T	A	SPC97	Synonymous	CTT	CTA
E1_replicate7	chrXI	121922	C	A	TPO5	Synonymous	TCG	TCT
E1_replicate7	chrXIII	484864	C	T	ILV2	Nonsynonymous	CCA	TCA
E1_replicate7	chrXVI	549488	A	C	AEP3	Nonsynonymous	ACT	CCT
E1_replicate8	chrX	236152	C	A	GSH1	Nonsynonymous	GTT	TTT
E1_replicate8	chrXIV	440375	C	T	RAS2	Nonsynonymous	GCA	ACA
E1_replicate8	chrXVI	341384	G	A	GDE1	Nonsynonymous	CCG	CTG
E1_replicate8	chrXVI	572105	C	A	LTR-167	-	-	-
E1_replicate8	chrXVI	620041	A	T	Intergenic-5778	-	-	-
E1_replicate9	chrII	69776	C	A	ALG3	Nonsynonymous	AGC	ATC
E1_replicate9	chrIV	110421	G	A	SEC31	Nonsynonymous	GCA	ACA
E1_replicate9	chrIV	1518895	A	C	Intergenic-1424	-	-	-
E1_replicate9	chrM	50784	GCCCC	G	Intergenic-5949	-	-	-
E1_replicate9	chrXI	65362	A	G	MNN4	Nonsynonymous	CTT	CCT
E1_replicate9	chrXIV	682263	G	T	SSK2	Nonsense	TAC	TAA
E1_replicate9	chrXV	178732	GT	G	IRA2	Indel	Indel	Indel
E1_replicate9	chrXVI	549489	C	A	AEP3	Nonsynonymous	ACT	AAT
E1_replicate10	chrIV	772186	G	A	SAC3	Nonsynonymous	GAT	AAT
E1_replicate10	chrIV	1278012	T	A	MRP20	Nonsynonymous	TAT	AAT
E1_replicate10	chrXI	61422	T	C	TOR2	Synonymous	TTA	TTG
E1_replicate10	chrXII	167270	C	T	YLR009W/YLR010C	-	-	-
E1_replicate10	chrXIII	570672	C	A	TPP1	Nonsynonymous	AAG	AAT
E1_replicate10	chrXV	173313	GA	G	IRA2	Indel	Indel	Indel
E1_replicate10	chrXV	173322	C	T	IRA2	Synonymous	AAC	AAT
E1_replicate11	chrI	144979	G	C	VPS8	Nonsynonymous	GAT	CAT
E1_replicate11	chrXI	100764	C	T	FAS1	Nonsense	CAA	TAA
E1_replicate11	chrXII	249625	C	T	OSW2	Nonsynonymous	GGC	AGC
E1_replicate11	chrXIV	544741	A	G	LAP2	Synonymous	TCA	TCG
E1_replicate11	chrXV	176734	G	C	IRA2	Nonsynonymous	GCC	CCC
E1_replicate11	chrXVI	632435	T	A	NTO1	Nonsense	TGT	TGA
E1_replicate12	chrIV	1397626	C	G	PKH3	Nonsynonymous	CCA	GCA
E1_replicate12	chrV	69472	C	A	YEL044W	-	-	-
E1_replicate12	chrV	195986	A	C	GPA2	Nonsynonymous	AGA	AGC
E1_replicate12	chrVI	37515	C	A	SWP82	Nonsense	TCA	TAA
E1_replicate12	chrVIII	375724	G	GC	ARO9	Indel	Indel	Indel
E1_replicate12	chrX	429748	G	A	CYR1	Nonsynonymous	GGA	GAA
E1_replicate12	chrXII	632026	T	C	IRC20	Synonymous	AAA	AAG
E1_replicate12	chrXIV	26235	T	G	EGT2	Nonsynonymous	TCA	GCA
E1_replicate12	chrXIV	116796	A	C	YNL277W-A	Nonsynonymous	AAT	CAT
E1_replicate12	chrXIV	709359	C	A	FPK1	Synonymous	GGC	GGA
E3_replicate1	chrIII	261131	G	T	TUP1	Nonsense	TCA	TAA
E3_replicate1	chrVII	607122	A	T	PEF1	Nonsynonymous	TTA	TTT
E3_replicate1	chrXIII	303621	A	G	SOK2	Nonsynonymous	TTG	TCG
E3_replicate1	chrXIII	368803	A	G	ERB1	Nonsynonymous	GTA	GCA
E3_replicate1	chrXIV	113758	A	G	CAF120	Nonsynonymous	GAG	GGG
E3_replicate1	chrXIV	746780	TA	T	Intergenic-4913	-	-	-
E3_replicate2	chrII	675550	C	A	SLX1	Nonsynonymous	CAG	AAG
E3_replicate2	chrIV	637964	G	C	GIS1	Nonsynonymous	GTG	CTG
E3_replicate2	chrIV	1416152	C	A	PEX29	Nonsynonymous	ATG	ATT
E3_replicate2	chrVII	416962	T	C	RNA15	Nonsynonymous	ATA	ATG
E3_replicate2	chrXI	81863	GC	G	DPH2	Indel	Indel	Indel
E3_replicate2	chrXII	866563	C	T	ROM2	Nonsynonymous	CAT	TAT
E3_replicate2	chrXIII	130900	G	A	COG8	Nonsynonymous	CAC	TAC
E3_replicate2	chrXV	417435	G	T	STD1	Nonsynonymous	CCA	ACA
E3_replicate3	chrII	84446	G	T	YBL075C	-	-	-
E3_replicate3	chrV	501672	G	A	RAD4	Nonsynonymous	GCA	GTA
E3_replicate3	chrXIII	56933	C	A	URA5	Nonsynonymous	GCT	GAT
E3_replicate4	chrIII	261406	G	T	TUP1	Nonsense	TGC	TGA
E3_replicate4	chrIX	106051	G	A	ARS-340/YIL129C	-	-	-
E3_replicate4	chrVII	1047850	G	A	CWC22	Nonsynonymous	GAA	AAA
E3_replicate4	chrXIII	220899	T	A	Intergenic-4169	-	-	-
E3_replicate4	chrXIII	780546	G	A	PET111	Nonsynonymous	CAT	TAT
E3_replicate4	chrXIV	658302	CTTGTAGAGCGACCTTAGCGGTAGCCTTAGATTCTAGTTCAACAATATG	C	ACC1	Indel	Indel	Indel
E3_replicate5	chrI	200548	T	A	Intergenic-89	-	-	-
E3_replicate5	chrII	695196	A	C	YBR238C	Nonsynonymous	TTG	GTG
E3_replicate5	chrII	732237	T	G	YBR259W	Nonsense	TAT	TAG
E3_replicate5	chrIII	260645	C	T	TUP1	Nonsense	TGG	TAG
E3_replicate5	chrIX	123087	A	C	KGD1	Nonsynonymous	CAA	CAC
E3_replicate5	chrVII	114815	C	CT	Intergenic-1894	-	-	-
E3_replicate5	chrXIII	465607	TGGCTAGAAGTG	T	Noncoding RNA-400	-	-	-
E3_replicate5	chrXV	261786	G	A	SMC5	Nonsynonymous	GAT	AAT
E3_replicate5	chrXVI	789152	G	GAGCAAGAAGAAATTATGAAGGAAGAAGAGC	YLH47	Indel	Indel	Indel
E3_replicate6	chrIV	865793	A	C	UME6	Nonsense	TTA	TGA
E3_replicate6	chrV	500864	C	T	RAD4	Synonymous	ACG	ACA
E3_replicate6	chrXV	367584	C	A	Intergenic-5118	-	-	-
E3_replicate7	chrVIII	504198	G	C	YHR203C/YHR202W	-	-	-
E3_replicate7	chrXIV	235045	C	A	ADE12	Synonymous	GTC	GTA
E3_replicate8	chrII	205781	G	GGAA	SCT1	Indel	Indel	Indel
E3_replicate8	chrII	802225	A	T	Intergenic-508	-	-	-
E3_replicate8	chrIV	23825	C	A	LRG1	Nonsynonymous	CTC	ATC
E3_replicate8	chrIV	999173	G	T	PEX10	Nonsynonymous	GCA	TCA
E3_replicate8	chrVIII	97624	C	G	STE20	Nonsynonymous	GGA	GCA
E3_replicate8	chrXIII	642092	A	G	SGS1	Nonsynonymous	TTC	TCC
E3_replicate8	chrXIV	602933	T	TCAA	PUB1	Indel	Indel	Indel
E3_replicate9	chrIII	152827	G	C	YCR019W	-	-	-
E3_replicate9	chrIII	262341	G	A	TUP1	Nonsense	CAA	TAA
E3_replicate9	chrIV	499853	C	A	REG1	Nonsense	GAA	TAA
E3_replicate9	chrIV	966172	C	T	CHL4	Nonsynonymous	CAT	TAT
E3_replicate9	chrV	475341	T	G	OXA1	Nonsynonymous	TGG	GGG
E3_replicate9	chrVIII	67232	G	T	OPI1	Nonsynonymous	AAC	AAA
E3_replicate9	chrXIII	294548	T	G	CLU1	Nonsynonymous	TTA	GTA
E3_replicate9	chrXIV	409490	G	T	DMA2	Nonsynonymous	GGT	TGT
E3_replicate9	chrXVI	217607	C	T	TRE1	Nonsynonymous	GCT	ACT
E3_replicate10	chrII	526557	A	AC	IRA1	Indel	Indel	Indel
E3_replicate10	chrIV	1339910	G	A	LRS4	Nonsynonymous	GTA	ATA
E3_replicate10	chrIX	81176	C	T	SSL2	Nonsynonymous	ATG	ATA
E3_replicate10	chrIX	343813	A	C	YIL007C	-	-	-
E3_replicate10	chrX	136187	C	T	YJL152W	Nonsynonymous	GCC	GTC
E3_replicate10	chrXII	847823	G	C	DCR2	Nonsynonymous	TTC	TTG
E3_replicate10	chrXIV	657242	G	C	ACC1	Nonsense	TCA	TGA
E3_replicate10	chrXVI	445536	C	G	YPL059W	-	-	-
E3_replicate11	chrII	177071	T	G	MCM2	Synonymous	CGA	CGC
E3_replicate11	chrIV	1517282	T	G	IRC4	Nonsynonymous	AAA	CAA
E3_replicate11	chrXV	886830	C	T	ISW2	Nonsense	CAA	TAA
E3_replicate12	chrIV	552412	C	A	HEM12	Nonsynonymous	CAC	AAC
E3_replicate12	chrV	29522	C	G	SIT1	Nonsynonymous	AGC	AGG
E3_replicate12	chrV	51348	T	G	POL5	Nonsynonymous	TTA	TTC
E3_replicate12	chrX	311864	C	A	UTP18	Synonymous	ACG	ACT
E3_replicate12	chrXV	410942	C	T	WHI2	Nonsense	CAA	TAA
E3_replicate12	chrXVI	195207	A	C	UIP4	Nonsynonymous	TAT	GAT
E4_replicate1	chrIV	143703	A	G	IPF1	Nonsynonymous	GAT	GGT
E4_replicate1	chrIX	176170	G	T	XBP1	Nonsynonymous	CCG	ACG
E4_replicate1	chrVIII	470881	G	C	YHR182C-A/YHR183W	-	-	-
E4_replicate1	chrXV	176227	C	A	IRA2	Nonsynonymous	CAC	AAC
E4_replicate1	chrXV	176638	G	C	IRA2	Nonsynonymous	GCT	CCT
E4_replicate1	chrXVI	470400	G	A	NOP4	Nonsynonymous	ATG	ATA
E4_replicate2	chrIII	295556	AT	A	Noncoding RNA-61	-	-	-
E4_replicate2	chrV	55239	A	G	MAK10	Synonymous	ATT	ATC
E4_replicate2	chrXV	30261	A	G	HPF1	Nonsynonymous	GTC	GCC
E4_replicate2	chrXV	178717	A	T	IRA2	Nonsense	AAG	TAG
E4_replicate2	chrXV	526803	T	C	INP53	Nonsynonymous	GTC	GCC
E4_replicate3	chrIV	1413840	G	A	SNF1	Nonsynonymous	GCC	ACC
E4_replicate3	chrIV	1438811	T	G	VPS3	Nonsynonymous	AAA	AAC
E4_replicate3	chrVII	975391	A	G	YAP1802	Synonymous	AGT	AGC
E4_replicate3	chrXIV	123645	T	A	TOF1	Nonsynonymous	TCC	ACC
E4_replicate3	chrXV	175214	T	G	IRA2	Nonsynonymous	CTA	CGA
E4_replicate4	chrII	8913	T	C	LTR-184	-	-	-
E4_replicate4	chrIV	627190	T	A	RLI1	Nonsynonymous	ACT	TCT
E4_replicate4	chrVI	29457	C	T	ZNF1	Nonsynonymous	GCT	GTT
E4_replicate4	chrXII	122589	C	T	PUF3	Nonsynonymous	AGC	AAC
E4_replicate4	chrXII	818625	G	T	Noncoding RNA-370	-	-	-
E4_replicate4	chrXV	175814	G	A	IRA2	Nonsynonymous	GGG	GAG
E4_replicate4	chrXVI	763006	A	C	YPR117W	Nonsynonymous	AAA	AAC
E4_replicate5	chrV	199001	G	A	SRB4	Nonsynonymous	GAG	AAG
E4_replicate5	chrVIII	255968	A	G	Intergenic-2502	-	-	-
E4_replicate5	chrXIV	440369	G	C	RAS2	Nonsynonymous	CAG	GAG
E4_replicate6	chrII	526502	C	T	IRA1	Nonsynonymous	GTG	ATG
E4_replicate6	chrIV	149113	A	AAAATAAAT	YDL171C/YDL173W	-	-	-
E4_replicate6	chrIV	357019	G	C	Intergenic-862	-	-	-
E4_replicate6	chrVII	598636	A	T	YGR054W	-	-	-
E4_replicate6	chrX	236212	C	T	GSH1	Nonsynonymous	GAC	AAC
E4_replicate6	chrX	464287	T	TA	YJR016C/YJR015W	-	-	-
E4_replicate6	chrXI	612273	A	G	YKR091W	-	-	-
E4_replicate6	chrXIII	588648	T	TTGTTGC	MSS11	Indel	Indel	Indel
E4_replicate6	chrXIV	379233	G	T	YNL131W	-	-	-
E4_replicate6	chrXVI	671268	G	A	TFB4	Nonsynonymous	GGA	GAA
E4_replicate7	chrII	536250	A	C	YBR146W	-	-	-
E4_replicate7	chrII	629789	C	A	COS111	Nonsynonymous	CAA	AAA
E4_replicate7	chrIV	821480	A	G	SCC2	Nonsynonymous	ATA	ATG
E4_replicate7	chrVIII	346077	C	T	SET1	Nonsynonymous	TCT	TTT
E4_replicate7	chrX	427840	G	A	CYR1	Nonsynonymous	TGT	TAT
E4_replicate7	chrXI	468059	G	A	YKR015C	Synonymous	TCC	TCT
E4_replicate7	chrXII	147197	C	G	RTT109	Nonsynonymous	CTC	GTC
E4_replicate7	chrXII	363369	G	A	REA1	Nonsynonymous	CCA	TCA
E4_replicate7	chrXII	903486	C	A	YLR390W	-	-	-
E4_replicate8	chrII	395511	C	T	RPG1	Nonsynonymous	GGT	AGT
E4_replicate8	chrXV	979341	A	T	Intergenic-5425	-	-	-
E4_replicate8	chrXV	1013750	A	AT	PDE2	Indel	Indel	Indel
E4_replicate9	chrII	273668	C	T	KAP104	Synonymous	GTG	GTA
E4_replicate9	chrII	737506	A	C	SHM1	Nonsynonymous	ATG	CTG
E4_replicate9	chrVI	176587	G	A	Intergenic-1791	-	-	-
E4_replicate9	chrVII	1050281	G	A	YGR280C	-	-	-
E4_replicate9	chrXII	403201	C	A	ZRT2	Nonsynonymous	GGT	TGT
E4_replicate9	chrXV	177613	C	G	IRA2	Nonsynonymous	CGT	GGT
E4_replicate10	chrII	624066	T	C	DER1	Nonsynonymous	GTA	GCA
E4_replicate10	chrIV	499785	A	G	REG1	Synonymous	AAT	AAC
E4_replicate10	chrIX	202414	G	GT	SDS3	Indel	Indel	Indel
E4_replicate10	chrVIII	386187	G	A	DSE2	Synonymous	GCG	GCA
E4_replicate10	chrVIII	439055	C	A	YHR166C	-	-	-
E4_replicate10	chrX	429293	A	C	CYR1	Nonsynonymous	AGA	AGC
E4_replicate10	chrXIII	535702	T	C	ARS-94	-	-	-
E4_replicate11	chrXI	30053	T	C	OXP1	Nonsynonymous	GAG	TGG
E4_replicate11	chrXI	30054	C	A	OXP1	Nonsynonymous	GAG	TGG
E4_replicate11	chrXI	30055	A	T	OXP1	Nonsynonymous	CAT	CAA
E4_replicate11	chrXV	171561	CT	C	IRA2	Indel	Indel	Indel
E4_replicate12	chrIV	665102	A	C	Intergenic-1011	-	-	-
E4_replicate12	chrIV	1512679	C	A	FDC1	Nonsynonymous	CAA	AAA
E4_replicate12	chrVI	208384	G	GAT	YFR027W/YFR028C	-	-	-
E4_replicate12	chrX	204950	C	CT	Intergenic-2978	-	-	-
E4_replicate12	chrX	204959	A	T	Intergenic-2978	-	-	-
E4_replicate12	chrX	429147	A	C	CYR1	Nonsynonymous	ACT	CCT
E4_replicate12	chrXIII	244853	G	T	UBX2	Nonsynonymous	TTG	TTT
E4_replicate12	chrXV	783374	T	G	ARS-144	-	-	-
E10_replicate1	chrI	74260	G	A	YAL037W	Nonsynonymous	GTA	ATA
E10_replicate1	chrXIII	715298	C	G	FMP42	Nonsynonymous	GAT	CAT
E10_replicate1	chrXV	114640	A	G	WSC3	Nonsynonymous	GTG	GCG
E10_replicate1	chrXV	175133	AT	A	IRA2	Indel	Indel	Indel
E10_replicate2	chrVII	242908	A	G	YGL140C	Nonsynonymous	GTT	GCT
E10_replicate2	chrXII	829852	G	T	NIT3	Nonsynonymous	GAC	GAA
E10_replicate2	chrXIII	563353	C	A	YIM1	Nonsynonymous	GAC	GAA
E10_replicate2	chrXV	175133	AT	A	IRA2	Indel	Indel	Indel
E10_replicate2	chrXV	181690	G	T	AVO1	Synonymous	ACG	ACT
E10_replicate2	chrXV	587171	T	A	SFL1	Nonsynonymous	ATA	AAA
E10_replicate3	chrVII	170641	G	GAAAAATA	YGL178W	-	-	-
E10_replicate3	chrVII	518732	C	A	MSB2	Nonsynonymous	ACT	AAT
E10_replicate3	chrVII	968494	C	T	KEL2	Nonsynonymous	AGT	AAT
E10_replicate3	chrVIII	280924	T	C	RTC3	Synonymous	ATT	ATC
E10_replicate3	chrX	645646	C	A	JHD2	Nonsynonymous	TGT	TTT
E10_replicate3	chrXII	536243	C	G	MMR1	Nonsynonymous	CTT	GTT
E10_replicate3	chrXV	174085	C	T	IRA2	Nonsense	CGA	TGA
E10_replicate3	chrXV	484461	C	T	TCB1	Synonymous	AAG	AAA
E10_replicate3	chrXVI	137642	C	A	PCL8	Nonsynonymous	TCT	TAT
E10_replicate4	chrVIII	178396	T	C	NEL1	Synonymous	TTG	CTG
E10_replicate4	chrXI	402735	C	A	RAM2	Synonymous	GCC	GCA
E10_replicate4	chrXIII	113740	G	T	WAR1	Synonymous	GTC	GTA
E10_replicate4	chrXV	177780	C	A	IRA2	Nonsense	TAC	TAA
E10_replicate5	chrIX	181375	T	C	FYV10	Synonymous	TTA	CTA
E10_replicate5	chrXV	177780	C	A	IRA2	Nonsense	TAC	TAA
E10_replicate5	chrXVI	421205	T	A	MUK1	Synonymous	CCT	CCA
E10_replicate6	chrIV	1091111	T	C	RAD34	Synonymous	GCA	GCG
E10_replicate6	chrIV	1138430	A	C	SWR1	Nonsynonymous	AGA	AGC
E10_replicate6	chrVIII	263712	T	C	LAM4	Nonsynonymous	AAA	GAA
E10_replicate6	chrXV	156678	G	T	DUF1	Nonsynonymous	CAA	AAA
E10_replicate6	chrXV	178071	T	TA	IRA2	Indel	Indel	Indel
E10_replicate6	chrXV	826959	C	A	PAC1	Nonsynonymous	GCA	GAA
E10_replicate6	chrXV	924981	A	T	FRT1	Synonymous	CCT	CCA
E10_replicate6	chrXVI	736392	G	T	FHL1	Synonymous	GTC	GTA
E10_replicate7	chrIV	356725	G	C	PSA1	Nonsynonymous	ACC	AGC
E10_replicate7	chrIV	376279	A	G	PRP11	Nonsynonymous	TGT	CGT
E10_replicate7	chrIV	652082	C	A	Intergenic-1005	-	-	-
E10_replicate7	chrIX	290911	C	T	BCY1	Nonsynonymous	ATG	ATA
E10_replicate7	chrVI	240785	C	A	DUG1	Nonsynonymous	TGC	TTC
E10_replicate7	chrVIII	58394	TAAC	T	RIM4	Indel	Indel	Indel
E10_replicate7	chrVIII	391752	T	TA	YHR146W	-	-	-
E10_replicate7	chrXII	554888	C	T	ENT2	Nonsynonymous	ACA	ATA
E10_replicate7	chrXIII	42459	G	A	TAF8	Nonsynonymous	CTT	TTT
E10_replicate8	chrII	583378	C	T	YBR175W/YBR174C/YBR176W	-	-	-
E10_replicate8	chrIV	81423	G	A	Noncoding RNA-63	-	-	-
E10_replicate8	chrIV	385779	T	G	Intergenic-878	-	-	-
E10_replicate8	chrXI	292864	C	A	PSY1	Nonsynonymous	GTC	TTC
E10_replicate8	chrXV	135268	A	G	SDD3	Synonymous	TTA	CTA
E10_replicate8	chrXV	177780	C	A	IRA2	Nonsense	TAC	TAA
E10_replicate8	chrXV	1037517	C	CAAT	NUD1	Indel	Indel	Indel
E10_replicate9	chrV	387448	G	T	LSM4	Nonsynonymous	GGG	TGG
E10_replicate9	chrV	498937	GA	G	ARS-275	-	-	-
E10_replicate9	chrVI	47745	C	T	YFL042C	-	-	-
E10_replicate9	chrXII	689701	C	A	PIG1	Nonsynonymous	ATG	ATT
E10_replicate9	chrXV	178725	C	A	IRA2	Nonsynonymous	AGC	AGA
E10_replicate9	chrXV	766725	C	A	ARS-143/YOR228C/YOR227W	-	-	-
E10_replicate10	chrIV	1197773	C	A	TFC6	Nonsynonymous	GAT	TAT
E10_replicate10	chrVI	267945	A	C	Intergenic-1834	-	-	-
E10_replicate10	chrXV	174880	C	T	IRA2	Nonsense	CAA	TAA
E10_replicate11	chrXI	656840	G	T	YKR104W	Nonsynonymous	AGT	ATT
E10_replicate11	chrXII	243546	T	C	YLR048W	-	-	-
E10_replicate11	chrXV	176405	A	AT	IRA2	Indel	Indel	Indel
E10_replicate11	chrXV	946945	G	T	ALA1	Nonsynonymous	ACC	AAC
E10_replicate12	chrII	353595	A	T	YBR058C	-	-	-
E10_replicate12	chrIV	355741	T	C	PSA1	Nonsynonymous	AAC	AGC
E10_replicate12	chrVIII	285529	G	A	MSR1	Synonymous	TAC	TAT
E10_replicate12	chrXI	489771	T	C	YKR026C	-	-	-
E10_replicate12	chrXIV	290825	G	C	UBP10	Nonsynonymous	AGA	ACA
E10_replicate12	chrXV	178732	GT	G	IRA2	Indel	Indel	Indel
E13_replicate1	chrII	93017	T	C	PRS4	Synonymous	TTG	CTG
E13_replicate1	chrIII	246732	A	C	Intergenic-640	-	-	-
E13_replicate1	chrIV	112733	C	G	SNF3	Nonsynonymous	ACA	AGA
E13_replicate1	chrIX	290780	A	T	BCY1	Nonsense	TTG	TAG
E13_replicate1	chrM	23528	TA	T	Q0070/Q0045	-	-	-
E13_replicate1	chrVII	392471	G	A	PKP2	Synonymous	ACG	ACA
E13_replicate1	chrVII	745163	A	C	VSB1	Nonsynonymous	ACA	CCA
E13_replicate1	chrXII	73812	A	C	IRC19	Nonsynonymous	TAC	TCC
E13_replicate2	chrIV	391631	C	T	GPR1	Nonsynonymous	GCC	ACC
E13_replicate2	chrM	29209	A	G	ATP6	Synonymous	GGA	GGG
E13_replicate2	chrX	152188	T	A	YUR1	Nonsynonymous	GAG	GTG
E13_replicate2	chrXIII	120472	G	A	FPR3	Nonsynonymous	CCA	TCA
E13_replicate2	chrXIV	51769	T	G	YNL310C	-	-	-
E13_replicate2	chrXIV	61847	A	T	YNL303W	Nonsynonymous	AAA	ATA
E13_replicate3	chrII	660178	G	A	PYC2	Nonsynonymous	GCC	GTC
E13_replicate3	chrVIII	135393	A	G	MIP6	Synonymous	AGA	AGG
E13_replicate3	chrVIII	242496	G	A	YHR073W-A/YHR073W	-	-	-
E13_replicate3	chrXI	149779	A	G	KDX1	Synonymous	CCT	CCC
E13_replicate3	chrXI	367546	C	CA	RGT1	Indel	Indel	Indel
E13_replicate3	chrXV	171882	G	GAC	IRA2	Indel	Indel	Indel
E13_replicate3	chrXV	871701	C	A	YOR296W	Nonsynonymous	TTC	TTA
E13_replicate4	chrI	128558	A	G	SYN8	Synonymous	GTT	GTC
E13_replicate4	chrII	376460	G	T	YBR069C	-	-	-
E13_replicate4	chrIV	112987	G	T	SNF3	Nonsynonymous	GTT	TTT
E13_replicate4	chrIV	168569	C	A	ENT1	Nonsynonymous	CAA	AAA
E13_replicate4	chrIV	315289	T	C	YDL078C	-	-	-
E13_replicate4	chrIV	1467304	T	A	GNP1	Nonsense	AAA	TAA
E13_replicate4	chrIX	43353	A	G	BNR1	Nonsynonymous	GAT	GGT
E13_replicate4	chrX	187323	T	C	LSM1	Nonsynonymous	AAT	GAT
E13_replicate4	chrX	273000	C	T	EXO70	Synonymous	ACC	ACT
E13_replicate4	chrXII	886679	G	T	SMC6	Nonsynonymous	TTG	TTT
E13_replicate4	chrXV	175125	GA	G	IRA2	Indel	Indel	Indel
E13_replicate5	chrIX	57399	G	T	ESL1	Nonsynonymous	ACA	AAA
E13_replicate5	chrIX	233392	G	T	SEC6	Nonsynonymous	CTC	ATC
E13_replicate5	chrIX	291211	TG	T	BCY1	Indel	Indel	Indel
E13_replicate5	chrX	74096	A	C	YJL191W	-	-	-
E13_replicate5	chrX	292458	TC	T	PRY3	Indel	Indel	Indel
E13_replicate5	chrXV	1023990	A	G	YOR365C	Nonsynonymous	CTT	CCT
E13_replicate5	chrXVI	63406	C	T	YPL257W	Nonsynonymous	ACT	ATT
E13_replicate6	chrII	520926	T	G	IRA1	Nonsynonymous	GAA	GAC
E13_replicate6	chrIV	1341636	G	A	Noncoding RNA-112	-	-	-
E13_replicate6	chrXII	565660	A	G	TUB4	Nonsynonymous	TCG	CCG
E13_replicate6	chrXV	176625	G	GT	IRA2	Indel	Indel	Indel
E13_replicate6	chrXV	376679	G	T	AHC1	Nonsynonymous	CCA	CAA
E13_replicate7	chrIV	182255	C	A	SAS10	Nonsynonymous	AGT	ATT
E13_replicate7	chrIV	913926	C	A	ARS-242	-	-	-
E13_replicate7	chrIX	290490	T	A	BCY1	Nonsense	AAA	TAA
E13_replicate7	chrM	29208	G	T	ATP6	Nonsynonymous	GGA	GTA
E13_replicate7	chrVIII	119383	A	C	STP2	Nonsynonymous	AAG	CAG
E13_replicate7	chrXI	365397	G	A	YKL038W	-	-	-
E13_replicate8	chrIV	1015749	T	C	YDR277C	-	-	-
E13_replicate8	chrVII	107350	A	G	CHC1	Nonsynonymous	GTG	GCG
E13_replicate8	chrXII	126752	G	T	YEH1	Nonsynonymous	GTT	TTT
E13_replicate9	chrIV	114803	G	T	NUS1	Nonsynonymous	AAG	AAT
E13_replicate9	chrIV	1116289	C	A	UTP4	Nonsynonymous	GGT	TGT
E13_replicate9	chrM	29211	A	G	ATP6	Nonsynonymous	TAT	TGT
E13_replicate9	chrV	387496	GT	G	LSM4	Indel	Indel	Indel
E13_replicate9	chrX	36043	C	T	OPT1	Synonymous	CAG	CAA
E13_replicate9	chrXI	367025	C	CA	RGT1	Indel	Indel	Indel
E13_replicate9	chrXIII	15138	G	C	MSC1	Nonsynonymous	AAC	AAG
E13_replicate10	chrII	410217	C	CA	TEC1	Indel	Indel	Indel
E13_replicate10	chrVII	230387	G	T	TIP20	Nonsynonymous	GCA	TCA
E13_replicate10	chrVIII	47339	C	A	OCA5	Nonsynonymous	TTG	TTT
E13_replicate10	chrXI	368016	A	AT	RGT1	Indel	Indel	Indel
E13_replicate10	chrXIV	591197	C	T	YNL023C	-	-	-
E13_replicate10	chrXV	1037517	C	CAAT	NUD1	Indel	Indel	Indel
E13_replicate11	chrI	105329	G	T	LTE1	Nonsynonymous	CTG	ATG
E13_replicate11	chrII	697553	GA	G	Intergenic-449	-	-	-
E13_replicate11	chrIV	207302	G	A	RPO21	Nonsynonymous	GCT	GTT
E13_replicate11	chrIV	1486524	C	A	SPS1	Nonsynonymous	AGG	ATG
E13_replicate11	chrIX	361900	A	G	AIM21	Nonsynonymous	AAG	AGG
E13_replicate11	chrM	29211	A	G	ATP6	Nonsynonymous	TAT	TGT
E13_replicate11	chrX	470022	A	G	LSM8	Nonsynonymous	GAA	GGA
E13_replicate11	chrXII	535216	G	T	MMR1	First	ATG	ATT
E13_replicate11	chrXIII	216342	A	T	YML030W	-	-	-
E13_replicate11	chrXIV	479788	C	T	NIS1	Synonymous	AGC	AGT
E13_replicate11	chrXV	1005040	C	CT	YOR355W	-	-	-
E13_replicate12	chrI	170701	A	C	KIN3	Nonsynonymous	TTT	GTT
E13_replicate12	chrII	803343	G	A	MAL31	Nonsynonymous	GCA	GTA
E13_replicate12	chrIX	291434	G	T	BCY1	Nonsense	TCA	TAA
E13_replicate12	chrV	38831	C	A	CIN8	Nonsynonymous	AGG	ATG
E13_replicate12	chrVI	73449	C	A	RIM15	Nonsense	GAA	TAA
E13_replicate12	chrVIII	251650	A	G	PTC7	Nonsynonymous	AAA	GAA
E13_replicate12	chrXIII	161226	G	T	CMP2	Nonsynonymous	GAG	GAT
E13_replicate12	chrXIV	303695	G	T	MRPL22	Nonsense	TAC	TAA
E13_replicate12	chrXV	863922	G	T	YPK9	Synonymous	ACG	ACT
E13_replicate12	chrXVI	655687	G	A	THP3	Nonsynonymous	GCG	GTG
E15_replicate1	chrIV	1394239	G	C	RMT2	Nonsynonymous	GAC	GAG
E15_replicate1	chrVIII	240141	T	C	ERG7	Synonymous	CTT	CTC
E15_replicate1	chrXV	171163	GA	G	IRA2	Indel	Indel	Indel
E15_replicate1	chrXV	771864	C	T	WTM1	Synonymous	CAC	CAT
E15_replicate2	chrVII	864236	A	C	UBR1	Nonsynonymous	ATT	ATG
E15_replicate2	chrXV	175924	T	C	IRA2	Nonsynonymous	TCA	CCA
E15_replicate2	chrXV	930633	C	A	YOR327C/YOR326W	-	-	-
E15_replicate3	chrV	264015	G	A	YER055C/YER054C	-	-	-
E15_replicate3	chrXI	590132	C	T	YKR080W	-	-	-
E15_replicate3	chrXIII	659966	T	TG	CIK1	Indel	Indel	Indel
E15_replicate3	chrXV	179183	G	A	IRA2	Nonsynonymous	GGT	GAT
E15_replicate3	chrXVI	580245	G	A	RPA135	Nonsynonymous	CCT	TCT
E15_replicate4	chrIV	75484	G	T	PRR2	Nonsynonymous	GAC	GAA
E15_replicate4	chrX	211955	G	A	YJL109C	-	-	-
E15_replicate4	chrXIII	163055	C	A	IMD4	Synonymous	CCG	CCT
E15_replicate4	chrXV	176944	AG	A	IRA2	Indel	Indel	Indel
E15_replicate4	chrXV	338498	T	C	TSR3	Nonsynonymous	ATG	GTG
E15_replicate4	chrXVI	591958	A	G	YPR016C	-	-	-
E15_replicate5	chrVII	807455	AAGAGGATTCAGAATC	A	NSR1	Indel	Indel	Indel
E15_replicate5	chrXI	86155	A	G	YKL188C/YKL189W	-	-	-
E15_replicate5	chrXVI	728335	A	G	YPR097W	Nonsynonymous	CAC	CGC
E15_replicate6	chrI	166853	A	T	BUD14	Nonsynonymous	AAT	AAA
E15_replicate6	chrIII	286975	G	A	CDC50	Nonsynonymous	GAT	AAT
E15_replicate6	chrVI	257972	G	A	Intergenic-1832	-	-	-
E15_replicate6	chrX	144185	G	A	IDS2	Synonymous	CTG	CTA
E15_replicate6	chrXII	179538	G	T	POM34	Nonsynonymous	GAC	GAA
E15_replicate7	chrI	78628	G	C	FUN12	Nonsynonymous	ATG	ATC
E15_replicate7	chrI	148870	T	C	TFC3	Nonsynonymous	CAT	CGT
E15_replicate7	chrIV	190927	T	A	RPN5	Nonsynonymous	TCA	ACA
E15_replicate7	chrIV	584342	A	G	DOS2	Synonymous	AAA	AAG
E15_replicate7	chrIX	272537	G	T	PIG2	Nonsynonymous	AAG	AAT
E15_replicate7	chrXII	394652	A	G	YLR126C/YLR125W	-	-	-
E15_replicate7	chrXIV	129561	T	C	BNI1	Nonsynonymous	ATA	ATG
E15_replicate7	chrXIV	246108	G	C	PEX17	Nonsynonymous	CAG	CAC
E15_replicate7	chrXV	515295	G	A	RAS1	Nonsynonymous	GGA	AGA
E15_replicate8	chrIV	1237762	G	A	YRA1	Nonsynonymous	GGC	AGC
E15_replicate8	chrVIII	326615	G	A	TRR2	Nonsynonymous	GCC	ACC
E15_replicate8	chrXI	337531	T	TGTTGCTGTG	DEF1	Indel	Indel	Indel
E15_replicate8	chrXIV	652188	G	T	Intergenic-4864	-	-	-
E15_replicate8	chrXV	175133	AT	A	IRA2	Indel	Indel	Indel
E15_replicate9	chrXI	303191	T	G	Intergenic-3375	-	-	-
E15_replicate9	chrXIII	202926	T	C	YMD8	Nonsynonymous	GAT	GGT
E15_replicate9	chrXIII	775885	C	CA	YMR252C	-	-	-
E15_replicate9	chrXV	175133	AT	A	IRA2	Indel	Indel	Indel
E15_replicate9	chrXVI	102431	C	A	ENV7	Nonsynonymous	CGG	CTG
E15_replicate10	chrIV	719035	A	T	MRX16	Synonymous	TCT	TCA
E15_replicate10	chrX	430495	C	T	CYR1	Nonsynonymous	CCA	CTA
E15_replicate10	chrXII	361663	G	T	REA1	Nonsense	TAC	TAA
E15_replicate10	chrXV	885558	C	T	ISW2	Nonsynonymous	CAC	TAC
E15_replicate11	chrII	240842	G	T	NTH2	Nonsynonymous	CAC	AAC
E15_replicate11	chrIV	504986	C	A	Intergenic-940	-	-	-
E15_replicate11	chrIV	1487035	C	T	SPS1	Nonsynonymous	GAA	AAA
E15_replicate11	chrVI	269482	C	A	YFR057W	Nonsense	TCA	TAA
E15_replicate11	chrVII	700701	G	A	Noncoding RNA-216	-	-	-
E15_replicate11	chrX	406509	G	A	TPH3	Nonsynonymous	GGA	AGA
E15_replicate11	chrXIV	64493	C	T	RPL18B	Nonsynonymous	GTC	ATC
E15_replicate11	chrXV	173885	C	G	IRA2	Nonsense	TCA	TGA
E15_replicate12	chrI	90437	T	G	MYO4	Synonymous	AGG	CGG
E15_replicate12	chrX	197324	G	T	Noncoding RNA-293	-	-	-
E15_replicate12	chrXIV	699746	G	A	MRX15	Synonymous	CAG	CAA
E15_replicate12	chrXV	175448	TA	T	IRA2	Indel	Indel	Indel
E18_replicate1	chrIII	76105	TTCA	T	AGP1	Indel	Indel	Indel
E18_replicate1	chrIX	368430	AGTCTGTGGCATCATACCAGTT	A	PAN1	Indel	Indel	Indel
E18_replicate1	chrV	289026	A	G	YER066W	-	-	-
E18_replicate1	chrV	412410	C	G	RSP5	Nonsynonymous	TCT	TGT
E18_replicate1	chrX	395911	C	A	YJL024C/YJL025W	-	-	-
E18_replicate1	chrXIII	519050	C	T	STO1	Nonsynonymous	GCC	GTC
E18_replicate1	chrXIV	272786	G	T	YNL194C	Nonsynonymous	ACT	AAT
E18_replicate1	chrXV	172311	A	AT	IRA2	Indel	Indel	Indel
E18_replicate1	chrXV	618860	C	T	YOR152C	-	-	-
E18_replicate2	chrII	524886	C	G	IRA1	Nonsynonymous	TTG	TTC
E18_replicate2	chrIV	218670	C	G	YDL136W/YDL135C	-	-	-
E18_replicate2	chrVI	214874	C	G	MET10	Nonsynonymous	ATC	ATG
E18_replicate2	chrVII	272322	G	GTA	YGL126W/YGL125W	-	-	-
E18_replicate2	chrX	429156	A	G	CYR1	Nonsynonymous	ACT	GCT
E18_replicate3	chrIV	844141	T	A	NUP42	Nonsynonymous	AGT	TGT
E18_replicate3	chrIX	290911	C	T	BCY1	Nonsynonymous	ATG	ATA
E18_replicate3	chrV	40426	C	G	PRB1	Nonsynonymous	GAC	CAC
E18_replicate3	chrVII	116134	A	G	ARO8	Nonsynonymous	AAA	GAA
E18_replicate3	chrVII	545084	A	G	Intergenic-2109	-	-	-
E18_replicate3	chrXI	597470	A	G	HBS1	Nonsynonymous	GTC	GCC
E18_replicate3	chrXIII	518272	T	A	STO1	Nonsynonymous	TCA	ACA
E18_replicate4	chrIV	1397403	G	GA	PKH3	Indel	Indel	Indel
E18_replicate4	chrVII	141292	A	G	HOS2	Synonymous	AAT	AAC
E18_replicate4	chrVII	685419	G	C	ESP1	Nonsynonymous	GAC	GAG
E18_replicate4	chrX	263740	G	C	DPB11	Nonsynonymous	CAT	GAT
E18_replicate4	chrXI	224544	C	T	Intergenic-3333	-	-	-
E18_replicate4	chrXIII	621156	T	C	SPT21	Synonymous	ATT	ATC
E18_replicate4	chrXIV	294041	C	T	NPR1	Nonsynonymous	TGT	TAT
E18_replicate4	chrXV	73566	G	T	Intergenic-4967	-	-	-
E18_replicate4	chrXV	171498	C	G	IRA2	Nonsense	TAC	TAG
E18_replicate4	chrXVI	564554	G	A	AIM45	Nonsynonymous	ACA	ATA
E18_replicate5	chrIII	237414	C	A	ATG15	Synonymous	GGC	GGA
E18_replicate5	chrIV	32613	G	T	PHO13	Nonsynonymous	TTG	TTT
E18_replicate5	chrIV	613173	G	T	RRP8	Nonsynonymous	AAG	AAT
E18_replicate5	chrIX	417660	G	A	MGA2	Nonsynonymous	GCT	ACT
E18_replicate5	chrV	118640	A	C	PXP1	Nonsynonymous	TGG	GGG
E18_replicate5	chrVIII	313446	G	C	TRA1	Nonsynonymous	ATG	ATC
E18_replicate5	chrXI	251452	GA	G	HSL1	Indel	Indel	Indel
E18_replicate5	chrXII	59029	T	G	VPS13	Nonsynonymous	GAA	GAC
E18_replicate5	chrXV	142267	C	T	RFC4	Nonsynonymous	GCC	ACC
E18_replicate5	chrXV	176624	G	A	IRA2	Nonsynonymous	CGG	CAG
E18_replicate6	chrVII	17439	A	G	Noncoding RNA-180	-	-	-
E18_replicate6	chrVII	259925	T	A	ITC1	Nonsynonymous	GTC	GAC
E18_replicate6	chrVIII	253189	C	T	NMD2	Nonsynonymous	GAC	AAC
E18_replicate6	chrXI	310319	A	C	NUP100	Nonsynonymous	AAC	CAC
E18_replicate6	chrXIV	561328	C	A	ARS-123	-	-	-
E18_replicate6	chrXV	790329	G	A	PUS7	Nonsynonymous	GCG	GTG
E18_replicate6	chrXV	1013906	G	A	PDE2	Nonsynonymous	CAT	TAT
E18_replicate6	chrXVI	688085	C	A	YPR070W	-	-	-
E18_replicate7	chrIV	1457495	C	T	PSP1	Nonsynonymous	GGA	AGA
E18_replicate7	chrV	525597	T	G	RPH1	Nonsynonymous	TGT	TGG
E18_replicate7	chrXI	457029	T	A	FOX2	Nonsynonymous	GAT	GTT
E18_replicate7	chrXIII	249592	C	A	SPT5	Nonsynonymous	ACA	AAA
E18_replicate7	chrXV	1013906	G	A	PDE2	Nonsynonymous	CAT	TAT
E18_replicate8	chrIV	1201325	C	T	YDR363W	-	-	-
E18_replicate8	chrIV	1216489	T	C	XRS2	Synonymous	CTA	CTG
E18_replicate8	chrIX	175377	T	A	XBP1	Nonsynonymous	GAC	GTC
E18_replicate8	chrVII	260635	G	T	ITC1	Nonsense	GAA	TAA
E18_replicate8	chrVII	1073749	G	C	Intergenic-2358	-	-	-
E18_replicate8	chrXIII	108637	C	CA	Intergenic-4119	-	-	-
E18_replicate8	chrXV	172757	AT	A	IRA2	Indel	Indel	Indel
E18_replicate8	chrXVI	89479	G	A	SRP68	Synonymous	GAG	GAA
E18_replicate8	chrXVI	354428	C	G	SYH1	Nonsynonymous	GAG	CAG
E18_replicate8	chrXVI	911319	A	G	YPR188C/YPR187W	-	-	-
E18_replicate9	chrII	575176	A	G	SSE2	Nonsynonymous	TTA	TCA
E18_replicate9	chrVII	489468	A	C	YGL005C/YGL006W	-	-	-
E18_replicate9	chrX	269860	A	C	YJL087C/YJL088W	-	-	-
E18_replicate9	chrXIV	293943	C	A	NPR1	Nonsynonymous	GAT	TAT
E18_replicate9	chrXV	175695	C	G	IRA2	Nonsense	TAC	TAG
E18_replicate9	chrXV	389111	G	A	YOR030W	-	-	-
E18_replicate9	chrXV	749397	G	T	RFC1	Nonsynonymous	GTT	TTT
E18_replicate10	chrII	552802	C	T	SLI15	Nonsynonymous	ATG	ATA
E18_replicate10	chrIX	273846	T	A	AGE2	First	ATG	TTG
E18_replicate10	chrVI	30997	C	CT	Intergenic-1725	-	-	-
E18_replicate10	chrVIII	394640	T	C	SKG6	Nonsynonymous	ACC	GCC
E18_replicate10	chrX	96818	C	CAT	Noncoding RNA-289	-	-	-
E18_replicate10	chrXI	170017	C	T	SDH1	Synonymous	TTG	TTA
E18_replicate10	chrXII	1008785	GATTTTGGCCTCGATTGTC	G	ECM30	Indel	Indel	Indel
E18_replicate10	chrXV	172119	T	G	IRA2	Nonsense	TAT	TAG
E18_replicate11	chrI	153247	T	C	NUP60	Synonymous	TTA	CTA
E18_replicate11	chrV	411763	C	A	RSP5	Nonsynonymous	GAC	GAA
E18_replicate11	chrVI	105353	A	G	MDJ1	Nonsynonymous	GTC	GCC
E18_replicate11	chrXII	107168	G	A	KNS1	Synonymous	CAC	CAT
E18_replicate11	chrXII	1060000	T	C	YLR460C	Nonsynonymous	ATA	ATG
E18_replicate11	chrXIV	448871	G	A	APP1	Nonsynonymous	GCT	ACT
E18_replicate11	chrXV	55102	CATACTGCGTTATACTGCGTT	C	RIB4	Indel	Indel	Indel
E18_replicate11	chrXV	175476	AT	A	IRA2	Indel	Indel	Indel
E18_replicate12	chrIV	1280339	A	C	PDR15	Nonsynonymous	TAT	TCT
E18_replicate12	chrVIII	342610	C	G	TOM71	Nonsynonymous	CGC	GGC
E18_replicate12	chrX	35373	C	T	OPT1	Nonsynonymous	GGA	AGA
E18_replicate12	chrX	404125	A	G	MPS3	Nonsynonymous	TAT	TGT
E18_replicate12	chrXI	585751	C	A	YKR078W	Nonsynonymous	ACA	AAA
E18_replicate12	chrXIII	643485	C	T	SGS1	Nonsynonymous	GAA	AAA
E18_replicate12	chrXIV	294729	G	A	NPR1	Nonsense	CAG	TAG
E18_replicate12	chrXV	172393	C	T	IRA2	Nonsense	CAG	TAG
E19_replicate1	chrIV	1467604	C	T	GNP1	Nonsynonymous	GGA	AGA
E19_replicate1	chrX	49050	T	A	YJL206C	Nonsynonymous	ACG	TCG
E19_replicate1	chrX	430296	G	A	CYR1	Nonsynonymous	GAA	AAA
E19_replicate1	chrXIV	58031	G	A	YNL306W	-	-	-
E19_replicate1	chrXV	152638	G	A	HAL9	Nonsynonymous	CCC	TCC
E19_replicate1	chrXV	1013870	C	A	PDE2	Nonsense	GAA	TAA
E19_replicate2	chrII	213283	A	C	SLA1	Synonymous	CCT	CCG
E19_replicate2	chrII	673468	A	AT	YBR226C	Indel	Indel	Indel
E19_replicate2	chrIV	925996	G	C	IVY1	Nonsynonymous	TTG	TTC
E19_replicate2	chrX	427840	G	A	CYR1	Nonsynonymous	TGT	TAT
E19_replicate2	chrXIV	66583	C	T	TRF5	Nonsynonymous	CGT	TGT
E19_replicate2	chrXV	79160	C	G	YGK3	Nonsynonymous	AGC	ACC
E19_replicate2	chrXV	876394	C	G	MUM3	Nonsynonymous	CAC	GAC
E19_replicate2	chrXVI	605609	A	G	SDD4	Synonymous	TCT	TCC
E19_replicate3	chrIV	1466889	T	G	GNP1	Nonsynonymous	CAA	CCA
E19_replicate3	chrVIII	394580	T	C	SKG6	Nonsynonymous	AGT	GGT
E19_replicate3	chrXII	1020357	A	C	SIR3	Nonsynonymous	ATT	AGT
E19_replicate3	chrXV	173185	GT	G	IRA2	Indel	Indel	Indel
E19_replicate3	chrXVI	841252	A	G	YPR157W	-	-	-
E19_replicate4	chrII	427608	T	C	Intergenic-303	-	-	-
E19_replicate4	chrII	518107	G	T	IRA1	Nonsense	TCA	TAA
E19_replicate4	chrIV	1466890	G	A	GNP1	Nonsense	CAA	TAA
E19_replicate4	chrV	391604	T	C	BOI2	Synonymous	GCA	GCG
E19_replicate4	chrXIII	751129	G	T	CUS1	Nonsynonymous	CAA	AAA
E19_replicate4	chrXV	339869	A	G	SGT2	Nonsynonymous	ATG	ACG
E19_replicate5	chrII	465970	C	A	YBR113W	Synonymous	CTC	CTA
E19_replicate5	chrIV	1466916	C	T	GNP1	Nonsense	TGG	TAG
E19_replicate5	chrV	326587	G	A	GET2	Synonymous	CTG	TTG
E19_replicate5	chrXIII	210539	G	T	SRC1	Nonsynonymous	GGC	TGC
E19_replicate5	chrXIII	220546	C	G	TSA1	Nonsynonymous	CAC	GAC
E19_replicate5	chrXIII	484337	T	C	ILV2	Nonsynonymous	ATG	ACG
E19_replicate5	chrXV	175448	TA	T	IRA2	Indel	Indel	Indel
E19_replicate6	chrIV	422670	A	C	YDL018C	-	-	-
E19_replicate6	chrIV	1467568	T	C	GNP1	Nonsynonymous	AAT	GAT
E19_replicate6	chrVIII	200566	G	A	AAP1	Nonsynonymous	CCA	TCA
E19_replicate6	chrX	429147	A	G	CYR1	Nonsynonymous	ACT	GCT
E19_replicate6	chrXIII	314280	A	G	STB4	Nonsynonymous	ACC	GCC
E19_replicate6	chrXIII	756960	ATTTCTTATTCTT	A	YMR243C	-	-	-
E19_replicate6	chrXV	702730	T	G	Intergenic-5283	-	-	-
E19_replicate7	chrIV	762409	T	C	NUM1	Nonsynonymous	ATG	ACG
E19_replicate7	chrV	392210	G	A	BOI2	Synonymous	TTC	TTT
E19_replicate7	chrVI	26326	G	T	Intergenic-1723	-	-	-
E19_replicate7	chrVII	65085	A	G	SAP4	Synonymous	TTT	TTC
E19_replicate7	chrVII	743887	T	A	VSB1	Synonymous	GGT	GGA
E19_replicate7	chrXIII	722016	G	T	YMR226C	Nonsynonymous	AAC	AAA
E19_replicate7	chrXIV	41708	A	G	PFS2	Nonsynonymous	ATA	GTA
E19_replicate7	chrXV	174211	C	T	IRA2	Nonsense	CAA	TAA
E19_replicate7	chrXVI	145895	G	T	YPL216W	Nonsynonymous	CGG	CTG
E19_replicate8	chrII	559819	T	G	YBR159W	-	-	-
E19_replicate8	chrXII	291495	T	C	GAL2	Synonymous	TCT	TCC
E19_replicate8	chrXII	796517	A	T	Intergenic-3943	-	-	-
E19_replicate8	chrXIV	238537	A	G	MGS1	Synonymous	CCA	CCG
E19_replicate8	chrXIV	776921	A	T	Intergenic-4924	-	-	-
E19_replicate8	chrXV	178692	T	G	IRA2	Nonsynonymous	AGT	AGG
E19_replicate8	chrXV	514659	A	C	YOR100C	-	-	-
E19_replicate9	chrIV	402205	T	G	MPS1	Nonsynonymous	AGC	CGC
E19_replicate9	chrIV	677550	T	A	FOB1	Synonymous	CCT	CCA
E19_replicate9	chrIV	770834	G	T	HOM2	Nonsynonymous	GGT	TGT
E19_replicate9	chrX	30199	T	C	Intergenic-2887	-	-	-
E19_replicate9	chrXII	42494	C	T	YBT1	Nonsynonymous	GGT	AGT
E19_replicate9	chrXII	754285	T	G	CDC25	Nonsynonymous	TTA	TTC
E19_replicate9	chrXV	6389	A	C	BDS1	Nonsynonymous	TAT	TCT
E19_replicate9	chrXVI	790252	G	C	YPR127W	Nonsynonymous	GGT	GCT
E19_replicate10	chrII	158862	C	T	RIB1	Nonsynonymous	GTA	ATA
E19_replicate10	chrV	211777	T	C	MIG3	Nonsynonymous	AGG	GGG
E19_replicate10	chrVII	955483	A	G	PHO81	Nonsynonymous	TGC	CGC
E19_replicate10	chrX	195450	C	A	Intergenic-2977	-	-	-
E19_replicate10	chrXV	172077	CA	C	IRA2	Indel	Indel	Indel
E19_replicate10	chrXV	892699	T	C	YOR307C/YOR306C	-	-	-
E19_replicate11	chrII	374482	T	A	BAP2	Synonymous	CCA	CCT
E19_replicate11	chrII	517634	C	A	IRA1	Nonsense	GAA	TAA
E19_replicate11	chrV	368420	C	A	NUP157	Nonsynonymous	AGG	AGT
E19_replicate11	chrVIII	39322	G	C	GOS1	Synonymous	GGC	GGG
E19_replicate11	chrX	389859	AT	A	VPS53	Indel	Indel	Indel
E19_replicate11	chrXI	543194	A	C	DYN1	Nonsynonymous	TTC	GTC
E19_replicate11	chrXIV	223338	C	T	CNM67	Nonsynonymous	GAG	AAG
E19_replicate11	chrXVI	96410	C	T	YPL240C/YPL241C	-	-	-
E19_replicate11	chrXVI	215181	C	G	Intergenic-5578	-	-	-
E19_replicate11	chrXVI	589591	T	G	Noncoding RNA-504	-	-	-
E19_replicate12	chrII	398266	T	TG	RPG1	Indel	Indel	Indel
E19_replicate12	chrIV	408733	G	C	DIA3	Nonsense	TAC	TAG
E19_replicate12	chrIV	1467009	T	TC	GNP1	Indel	Indel	Indel
E19_replicate12	chrIX	328889	A	T	PDR11	Nonsense	TTA	TAA
E19_replicate12	chrV	86417	G	C	MTC7	Nonsynonymous	AGG	ACG
E19_replicate12	chrV	136936	C	G	Intergenic-1498	-	-	-
E19_replicate12	chrVII	867987	A	C	TFG1	Nonsynonymous	AAA	CAA
E19_replicate12	chrVIII	169655	C	T	SLT2	Synonymous	AAG	AAA
E19_replicate12	chrXII	542108	C	A	NMT1	Nonsynonymous	TTG	TTT
E19_replicate12	chrXIII	339881	A	C	RCH1	Nonsynonymous	TTC	TGC
E19_replicate12	chrXV	176243	A	C	IRA2	Nonsynonymous	CAG	CCG
E20_replicate1	chrII	742196	G	T	SDH8	Synonymous	GGC	GGA
E20_replicate1	chrIX	50594	C	T	UBP7	Nonsynonymous	GCA	GTA
E20_replicate1	chrVII	259953	C	T	ITC1	Synonymous	CTC	CTT
E20_replicate1	chrVIII	204523	T	C	YHR048W	-	-	-
E20_replicate1	chrVIII	415585	C	A	KEL1	Nonsynonymous	AGC	ATC
E20_replicate1	chrXII	338938	T	G	CHA4	Nonsynonymous	AAT	ACT
E20_replicate1	chrXVI	376301	A	G	GLR1	Nonsynonymous	AAT	AGT
E20_replicate2	chrVI	219508	G	A	SMC2	Nonsynonymous	ACT	ATT
E20_replicate2	chrVI	249136	T	G	PRE4	Nonsynonymous	AAC	ACC
E20_replicate2	chrVII	44946	A	G	YGL242C	Synonymous	GTT	GTC
E20_replicate2	chrX	219777	A	C	YJL107C	Synonymous	TCT	TCG
E20_replicate2	chrXII	338944	G	A	CHA4	Nonsynonymous	CCA	CTA
E20_replicate2	chrXVI	285414	G	A	FRK1	Synonymous	TAC	TAT
E20_replicate3	chrIV	507368	T	TA	Intergenic-940	-	-	-
E20_replicate3	chrIV	1287274	A	G	TRS120	Nonsynonymous	GTC	GCC
E20_replicate3	chrIX	127572	G	C	YIL123W	-	-	-
E20_replicate3	chrX	579092	T	C	BNA2	Nonsynonymous	GTC	GCC
E20_replicate3	chrXII	338428	T	G	CHA4	Nonsynonymous	AAT	ACT
E20_replicate3	chrXV	1039077	T	A	NUD1	Synonymous	ACT	ACA
E20_replicate3	chrXV	1039078	A	T	NUD1	Nonsynonymous	ATA	TTA
E20_replicate3	chrXV	1039085	A	T	NUD1	Nonsynonymous	AAT	ATA
E20_replicate3	chrXV	1039086	T	A	NUD1	Nonsynonymous	AAT	ATA
E20_replicate4	chrIX	166094	A	G	Intergenic-2724	-	-	-
E20_replicate4	chrV	545131	A	G	YER176W	-	-	-
E20_replicate4	chrVII	133113	C	A	GCN1	Nonsynonymous	ACT	AAT
E20_replicate4	chrVII	186099	C	T	SUA5	Nonsynonymous	GCA	GTA
E20_replicate4	chrXII	338723	C	T	CHA4	Nonsynonymous	GAA	AAA
E20_replicate5	chrIV	1363252	CA	C	PPN1	Indel	Indel	Indel
E20_replicate5	chrIX	170679	T	G	SHQ1	Nonsynonymous	GAG	GCG
E20_replicate5	chrV	316883	T	C	ICP55	Nonsynonymous	GAA	GGA
E20_replicate5	chrVII	477191	T	G	LEU1	Nonsynonymous	AGT	CGT
E20_replicate5	chrVII	938844	G	A	TOS2	Nonsynonymous	GCT	GTT
E20_replicate5	chrVIII	119172	T	C	STP2	Synonymous	TCT	TCC
E20_replicate5	chrXI	158576	T	C	YKL156W	-	-	-
E20_replicate5	chrXII	337683	G	T	CHA4	Nonsynonymous	AAC	AAA
E20_replicate5	chrXII	489514	A	G	Intergenic-3785	-	-	-
E20_replicate5	chrXII	647278	G	T	HAP1	Synonymous	GCG	GCT
E20_replicate5	chrXIII	88535	T	C	RPM2	Nonsynonymous	AAA	GAA
E20_replicate5	chrXIV	58510	C	A	MRPS18	Nonsynonymous	CCC	CAC
E20_replicate6	chrII	546156	C	G	YBR151W	-	-	-
E20_replicate6	chrIV	1384672	A	G	TFB3	Nonsynonymous	AGG	GGG
E20_replicate6	chrX	213747	T	C	UTP10	Nonsynonymous	GAA	GGA
E20_replicate6	chrX	427333	G	A	CYR1	Nonsynonymous	GGA	GAA
E20_replicate6	chrXIV	242769	G	C	RAP1	Nonsynonymous	GCT	CCT
E20_replicate6	chrXVI	513997	C	A	ULP1	Nonsynonymous	AGA	ATA
E20_replicate7	chrIII	24771	C	A	PRD1	Synonymous	CGA	AGA
E20_replicate7	chrIX	49507	G	GAGC	UBP7	Indel	Indel	Indel
E20_replicate7	chrV	542989	A	C	ECM32	Nonsynonymous	ACG	CCG
E20_replicate7	chrVII	126881	C	G	MDS3	Nonsynonymous	TTC	TTG
E20_replicate7	chrVIII	371695	G	A	YHR133C/YHR134W	-	-	-
E20_replicate7	chrXI	44069	C	T	STE6	Nonsynonymous	GAA	AAA
E20_replicate7	chrXI	161368	T	C	YKL154W/YKL155C	-	-	-
E20_replicate7	chrXI	170029	TA	T	SDH1	Indel	Indel	Indel
E20_replicate7	chrXII	62158	C	T	VPS13	Synonymous	GAG	GAA
E20_replicate7	chrXII	185828	C	T	IZH3	Nonsense	TGG	TGA
E20_replicate7	chrXII	213274	C	T	MLH2	Nonsynonymous	GAA	AAA
E20_replicate7	chrXIII	482691	G	A	Intergenic-4303	-	-	-
E20_replicate7	chrXV	262123	G	A	SMC5	Nonsynonymous	CGT	CAT
E20_replicate7	chrXVI	249383	TG	T	CDC60	Indel	Indel	Indel
E20_replicate8	chrII	143889	G	C	YBL039C-A/YBL039C	-	-	-
E20_replicate8	chrII	429569	G	T	PHO5	Nonsynonymous	AAC	AAA
E20_replicate8	chrIII	68927	T	G	BIK1	Nonsynonymous	AAA	ACA
E20_replicate8	chrIV	551653	C	T	YDR047W	-	-	-
E20_replicate8	chrIV	1002765	C	A	CIA1	Synonymous	CCG	CCT
E20_replicate8	chrIX	43397	G	T	BNR1	Nonsynonymous	GCT	TCT
E20_replicate8	chrV	293463	A	C	MOT2	Nonsynonymous	TTA	TTC
E20_replicate8	chrVII	111975	G	A	YGL204C	Nonsense	CAA	TAA
E20_replicate8	chrVIII	58394	T	TAAC	RIM4	Indel	Indel	Indel
E20_replicate8	chrXI	34965	G	A	SAC1	Synonymous	AAG	AAA
E20_replicate8	chrXII	283781	G	GA	YLR077W	-	-	-
E20_replicate8	chrXIV	42768	G	C	PHA2	Nonsynonymous	GCG	GGG
E20_replicate8	chrXVI	923892	T	A	YPR193C	-	-	-
E20_replicate8	chrXVI	923895	C	T	YPR193C	-	-	-
E20_replicate9	chrI	41651	T	G	GPB2	Nonsense	TTA	TGA
E20_replicate9	chrVII	136616	G	A	GCN1	Nonsynonymous	GCT	ACT
E20_replicate9	chrVII	623621	T	C	YGR067C	Nonsynonymous	GAT	GGT
E20_replicate9	chrVIII	35979	G	T	RPL8A	Nonsense	TCA	TAA
E20_replicate9	chrX	274434	G	A	EXO70	Synonymous	GGG	GGA
E20_replicate9	chrXI	104719	T	C	FAS1	Nonsynonymous	TTG	TCG
E20_replicate9	chrXV	387750	C	A	DFG16	Nonsynonymous	GCA	GAA
E20_replicate10	chrII	251350	A	T	Intergenic-217	-	-	-
E20_replicate10	chrIII	59656	A	T	GFD2	Nonsynonymous	AGC	TGC
E20_replicate10	chrVI	102489	T	G	LPD1	Synonymous	GGA	GGC
E20_replicate10	chrXII	37079	G	A	Intergenic-3569	-	-	-
E20_replicate10	chrXII	423927	T	A	RRN5	Nonsynonymous	GTA	GAA
E20_replicate10	chrXV	175196	A	C	IRA2	Nonsynonymous	GAA	GCA
E20_replicate11	chrII	719752	C	T	SPO23	Synonymous	TTC	TTT
E20_replicate11	chrIX	286467	T	C	CST6	Nonsynonymous	TCT	CCT
E20_replicate11	chrVII	366353	G	A	Intergenic-2013	-	-	-
E20_replicate11	chrVIII	18641	G	C	Intergenic-2376	-	-	-
E20_replicate12	chrII	539268	G	A	YSW1	Nonsynonymous	GAC	AAC
E20_replicate12	chrIV	356163	G	A	PSA1	Synonymous	TTC	TTT
E20_replicate12	chrVII	126881	C	G	MDS3	Nonsynonymous	TTC	TTG
E20_replicate12	chrX	85674	G	GGAA	RBH1	Indel	Indel	Indel
E20_replicate12	chrXI	103583	T	C	FAS1	Synonymous	TCT	TCC
E20_replicate12	chrXII	121320	A	C	YLL014W	-	-	-
E20_replicate12	chrXV	624827	T	C	SLP1	Synonymous	ATT	ATC
E20_replicate12	chrXVI	722630	A	C	SYT1	Synonymous	TCT	TCG
E21_replicate1	chrII	518362	T	G	IRA1	Nonsynonymous	CAT	CCT
E21_replicate1	chrIV	1137182	T	TA	SWR1	Indel	Indel	Indel
E21_replicate1	chrXIII	663677	G	A	CLN1	Nonsynonymous	GGC	GAC
E21_replicate1	chrXIV	51326	C	T	SKP2	Synonymous	ACG	ACA
E21_replicate1	chrXV	177781	G	T	IRA2	Nonsense	GAA	TAA
E21_replicate1	chrXV	934059	G	A	PDR10	Nonsynonymous	GTC	ATC
E21_replicate1	chrXVI	936837	A	T	Noncoding RNA-524	-	-	-
E21_replicate2	chrI	40780	T	C	GPB2	Nonsynonymous	TAC	CAC
E21_replicate2	chrII	676262	A	T	YBR229C/YBR228W	-	-	-
E21_replicate2	chrIV	689741	C	T	VBA4	Synonymous	AGC	AGT
E21_replicate2	chrIX	105767	GATAATAATAATA	G	YIL130W	-	-	-
E21_replicate2	chrVIII	106982	C	T	OSH7	Nonsynonymous	CAT	TAT
E21_replicate2	chrX	228351	G	A	Noncoding RNA-295	-	-	-
E21_replicate2	chrXII	1027238	C	T	VMA6	Nonsynonymous	AGA	AAA
E21_replicate2	chrXIV	771276	G	C	YNR071C	Nonsynonymous	CGT	GGT
E21_replicate2	chrXV	1028335	T	G	RPS12	Nonsynonymous	TTA	TTC
E21_replicate3	chrII	688941	C	A	VHC1	Nonsynonymous	CCA	ACA
E21_replicate3	chrIV	350800	AG	A	USO1	Indel	Indel	Indel
E21_replicate3	chrIV	552311	G	T	HEM12	Nonsynonymous	TGC	TTC
E21_replicate3	chrIV	788228	T	G	SEC5	Nonsynonymous	AAT	CAT
E21_replicate3	chrVII	340865	G	A	NUP145	Nonsense	TGG	TAG
E21_replicate3	chrVII	648075	G	A	MRP13	Nonsynonymous	ACG	ATG
E21_replicate3	chrVIII	514448	C	A	SKN7	Nonsynonymous	CAG	AAG
E21_replicate3	chrXII	753872	G	T	CDC25	Nonsynonymous	GCA	GAA
E21_replicate3	chrXIV	726023	C	T	Intergenic-4905	-	-	-
E21_replicate4	chrII	526556	C	CA	IRA1	Indel	Indel	Indel
E21_replicate4	chrXIII	399282	T	C	AEP1	Synonymous	GAT	GAC
E21_replicate5	chrIV	866873	A	AT	UME6	Indel	Indel	Indel
E21_replicate5	chrIX	141596	C	A	YIL117C	-	-	-
E21_replicate5	chrIX	374852	A	G	MSL1	Nonsynonymous	ACA	GCA
E21_replicate5	chrVII	1033019	A	T	SLH1	Nonsynonymous	AAA	ATA
E21_replicate5	chrX	427832	C	G	CYR1	Nonsynonymous	AAC	AAG
E21_replicate5	chrXI	467665	C	A	YKR015C	Nonsynonymous	GAC	TAC
E21_replicate5	chrXI	601867	G	C	PRP16	Nonsynonymous	GAT	CAT
E21_replicate5	chrXIV	192574	G	A	ATG2	Synonymous	TCG	TCA
E21_replicate5	chrXV	110844	AATG	A	Intergenic-4989	-	-	-
E21_replicate5	chrXV	642294	G	C	YOR162C	-	-	-
E21_replicate6	chrI	113314	G	A	CCR4	Nonsense	CAG	TAG
E21_replicate6	chrI	194307	A	T	SWH1	Nonsynonymous	AGA	AGT
E21_replicate6	chrIII	95696	T	C	DCC1	Nonsynonymous	GAG	GGG
E21_replicate6	chrIV	214005	C	T	RGT2	Nonsynonymous	CCT	TCT
E21_replicate6	chrVI	157070	G	A	YFR006W	Nonsynonymous	GGT	GAT
E21_replicate6	chrVII	639157	G	A	PEX8	Synonymous	GTC	GTT
E21_replicate6	chrVIII	296804	A	T	Intergenic-2523	-	-	-
E21_replicate6	chrX	356675	G	T	SDH9	Nonsynonymous	GGT	TGT
E21_replicate6	chrX	505336	T	G	MLO127	Nonsynonymous	GAT	GAG
E21_replicate6	chrXII	321435	G	T	XDJ1	Synonymous	GTG	GTT
E21_replicate6	chrXII	753725	ATATAGTCCTCAGATCCTAATTCGTCATCGATGATAGCTTCATCATTTTCTGAATCGTCATCAC	A	CDC25	Indel	Indel	Indel
E21_replicate6	chrXIV	575614	G	GA	YNL031C/YNL032W/YNL030W	-	-	-
E21_replicate6	chrXIV	610454	AT	A	SPO1	Indel	Indel	Indel
E21_replicate6	chrXVI	600889	G	C	AGC1	Nonsynonymous	AGC	AGG
E21_replicate7	chrIV	660551	T	G	STE5	Nonsynonymous	AAT	AAG
E21_replicate7	chrIV	885036	A	G	GCD6	Nonsynonymous	ATT	GTT
E21_replicate7	chrIX	159012	A	G	SEC24	Nonsynonymous	TTC	TCC
E21_replicate7	chrVII	67901	C	G	SHE10	Nonsynonymous	CAA	GAA
E21_replicate7	chrXII	69911	A	G	GRC3	Nonsynonymous	ATA	ATG
E21_replicate7	chrXV	178162	G	T	IRA2	Nonsense	GAG	TAG
E21_replicate8	chrV	499465	T	C	SPT2	Nonsynonymous	GAA	GGA
E21_replicate8	chrVI	152497	A	G	NIC96	Nonsynonymous	ACG	GCG
E21_replicate8	chrVI	185982	G	T	FAB1	Nonsynonymous	AGC	ATC
E21_replicate8	chrVII	1031374	C	T	YTA7	Synonymous	ATC	ATT
E21_replicate8	chrXII	191296	G	T	UBR2	Nonsynonymous	TTC	TTA
E21_replicate8	chrXIV	134894	A	G	BNI1	Nonsynonymous	TTC	CTC
E21_replicate8	chrXV	178071	TA	T	IRA2	Indel	Indel	Indel
E21_replicate8	chrXVI	388342	G	A	SEC16	Nonsynonymous	GAT	AAT
E21_replicate8	chrXVI	646415	T	G	YPR037C/YPR036W-A	-	-	-
E21_replicate9	chrIV	693995	T	G	DPB4	Synonymous	GCT	GCG
E21_replicate9	chrIV	1268510	G	C	UTP5	Nonsynonymous	GGT	GCT
E21_replicate9	chrM	51388	T	TTTAATA	Q0143	Indel	Indel	Indel
E21_replicate9	chrVIII	170170	C	T	SLT2	Nonsynonymous	GTT	ATT
E21_replicate9	chrX	212005	C	T	UTP10	Nonsynonymous	GAT	AAT
E21_replicate9	chrX	575359	C	T	CDC11	Nonsynonymous	GAA	AAA
E21_replicate9	chrXIV	80424	G	A	YNL294C	-	-	-
E21_replicate9	chrXV	176381	T	TA	IRA2	Indel	Indel	Indel
E21_replicate10	chrVIII	94217	GA	G	YHL008C	Indel	Indel	Indel
E21_replicate10	chrXV	176744	C	G	IRA2	Nonsense	TCA	TGA
E21_replicate10	chrXVI	105013	A	G	VMA11	Nonsynonymous	TTC	TCC
E21_replicate11	chrX	29074	T	G	Intergenic-2887	-	-	-
E21_replicate11	chrX	538638	T	C	Intergenic-3126	-	-	-
E21_replicate11	chrXII	895767	C	A	VAC14	Nonsynonymous	CAA	AAA
E21_replicate11	chrXV	1032454	G	T	GPB1	Nonsynonymous	CGT	AGT
E21_replicate11	chrXVI	231735	G	A	MRX4	Synonymous	AAG	AAA
E21_replicate12	chrIX	305226	G	C	IRR1	Nonsynonymous	CGT	GGT
E21_replicate12	chrX	251146	G	T	BCK1	Nonsynonymous	GGT	TGT
E21_replicate12	chrXII	505194	G	A	IDP2	Nonsynonymous	GAA	AAA
E21_replicate12	chrXIII	607932	G	A	HOT1	Nonsynonymous	GGT	GAT
E21_replicate12	chrXIV	647331	T	G	YNR012W	-	-	-
E21_replicate12	chrXIV	738813	T	C	Intergenic-4910	-	-	-
E21_replicate12	chrXV	171330	T	C	IRA2	Synonymous	CTT	CTC
E21_replicate12	chrXV	171331	C	T	IRA2	Nonsense	CAA	TAA
E21_replicate12	chrXV	662392	G	C	YOR176W	-	-	-
E22_replicate1	chrI	113351	GT	G	CCR4	Indel	Indel	Indel
E22_replicate1	chrII	25658	C	T	ECM21	Nonsynonymous	GGT	GAT
E22_replicate1	chrII	522472	G	A	IRA1	Nonsynonymous	TCG	TTG
E22_replicate1	chrIII	134006	G	A	ADP1	Synonymous	ATC	ATT
E22_replicate1	chrIV	742431	C	A	SAN1	Nonsense	GGA	TGA
E22_replicate1	chrIV	1416968	T	C	YDR479C	-	-	-
E22_replicate1	chrIX	100530	A	AT	YIL131C/YIL132C	-	-	-
E22_replicate1	chrIX	280892	C	T	NOT3	Synonymous	TTG	TTA
E22_replicate1	chrVII	318304	G	A	YGL098W	-	-	-
E22_replicate1	chrVIII	377040	A	C	ARO9	Nonsynonymous	CAA	CAC
E22_replicate1	chrXII	639245	T	C	YEF3	Synonymous	ATT	ATC
E22_replicate1	chrXIII	38974	T	C	ATR1	Nonsynonymous	ATT	ACT
E22_replicate1	chrXV	175133	AT	A	IRA2	Indel	Indel	Indel
E22_replicate2	chrIII	160740	A	C	YCR024C	-	-	-
E22_replicate2	chrIV	721688	A	C	YDR133C	-	-	-
E22_replicate2	chrX	146203	A	G	YJL144W	-	-	-
E22_replicate2	chrXIV	125918	C	CA	TOF1	Indel	Indel	Indel
E22_replicate3	chrII	735562	G	T	YBR261C	-	-	-
E22_replicate3	chrIX	42488	C	T	BNR1	Nonsynonymous	CCA	TCA
E22_replicate3	chrVI	225092	C	A	PHO4	Synonymous	GCG	GCT
E22_replicate3	chrXII	1037853	G	T	LEU3	Synonymous	ACG	ACT
E22_replicate3	chrXIII	488746	T	G	MYO5	Nonsynonymous	AAT	AAG
E22_replicate3	chrXV	172093	T	C	IRA2	Nonsynonymous	TGG	CGG
E22_replicate3	chrXVI	252995	G	T	AIM44	Nonsynonymous	GCA	GAA
E22_replicate4	chrIV	249556	G	A	CYK3	Nonsynonymous	GGA	AGA
E22_replicate4	chrIV	899672	T	G	RAD9	Nonsynonymous	AAT	ACT
E22_replicate4	chrVII	688349	C	T	TEL2	Nonsense	CAG	TAG
E22_replicate4	chrXIII	269203	G	T	CDC5	Nonsynonymous	GCA	GAA
E22_replicate4	chrXV	322274	C	A	PFA4	Nonsynonymous	GCT	TCT
E22_replicate4	chrXV	1014397	G	GA	PDE2	Indel	Indel	Indel
E22_replicate4	chrXV	1014398	T	A	PDE2	Nonsynonymous	ACT	TCT
E22_replicate5	chrIV	1275632	C	T	DIT1	Nonsynonymous	CCT	CTT
E22_replicate5	chrVII	119901	G	A	MCM6	Nonsynonymous	CCA	CTA
E22_replicate5	chrXI	8685	C	T	Intergenic-3235	-	-	-
E22_replicate5	chrXIII	538582	T	A	YMR134W/YMR135C	-	-	-
E22_replicate5	chrXIV	717679	C	A	BRE5	Nonsynonymous	GTC	TTC
E22_replicate5	chrXIV	724436	G	A	Intergenic-4905	-	-	-
E22_replicate5	chrXVI	345250	A	T	YPL109C	-	-	-
E22_replicate6	chrXII	1051079	C	A	FMP27	Nonsynonymous	CCA	CAA
E22_replicate6	chrXIV	714373	A	T	LYS9	Nonsynonymous	CTA	CAA
E22_replicate7	chrIII	140391	G	T	POL4	Nonsynonymous	GAC	GAA
E22_replicate7	chrX	82523	C	A	ATG36	Nonsynonymous	GTC	TTC
E22_replicate7	chrXV	561411	C	A	RGA1	Nonsynonymous	GCC	GAC
E22_replicate8	chrXIII	203126	C	A	YMD8	Synonymous	ACG	ACT
E22_replicate8	chrXIV	286370	A	T	KAR1	Synonymous	ACA	ACT
E22_replicate8	chrXV	543377	T	A	RPO31	Nonsynonymous	ATA	TTA
E22_replicate9	chrIII	280106	C	A	YCR093W	-	-	-
E22_replicate9	chrIV	110300	C	T	SEC31	Synonymous	ACC	ACT
E22_replicate9	chrVII	544881	A	G	Intergenic-2109	-	-	-
E22_replicate9	chrVIII	74833	G	A	Intergenic-2402	-	-	-
E22_replicate9	chrXII	995706	A	G	SEN1	Nonsynonymous	CAA	CGA
E22_replicate9	chrXV	175133	AT	A	IRA2	Indel	Indel	Indel
E22_replicate9	chrXV	545743	A	C	RPT5	Nonsynonymous	ACG	CCG
E22_replicate9	chrXV	1011563	G	T	VTS1	Nonsynonymous	ATG	ATT
E22_replicate10	chrIV	391424	T	A	GPR1	Nonsynonymous	ATA	TTA
E22_replicate10	chrXII	93430	G	A	Intergenic-3592	-	-	-
E22_replicate10	chrXII	146320	G	C	RTT109	Synonymous	GTG	GTC
E22_replicate10	chrXV	175133	AT	A	IRA2	Indel	Indel	Indel
E22_replicate10	chrXV	566604	A	T	ARS-138	-	-	-
E22_replicate10	chrXVI	591833	G	T	YPR016C	-	-	-
E22_replicate11	chrV	191871	T	C	YER018C/YER017C	-	-	-
E22_replicate12	chrII	309508	C	T	CSG2	Nonsynonymous	TGC	TAC
E22_replicate12	chrII	447642	A	G	YBR103W	-	-	-
E22_replicate12	chrIII	220637	G	A	PWP2	Synonymous	GAC	GAT
E22_replicate12	chrIX	99456	A	G	YIL132C/YIL133C	-	-	-
E22_replicate12	chrXI	330477	T	C	TOA2	Synonymous	AGT	AGC
E23_replicate1	chrII	352146	C	T	YBR057C	-	-	-
E23_replicate1	chrIII	274679	T	C	KIN82	Synonymous	CTT	CTC
E23_replicate1	chrIV	202807	C	G	YDL141W/YDL142C	-	-	-
E23_replicate1	chrIV	557186	T	C	DET1	Nonsynonymous	GAG	GGG
E23_replicate1	chrIV	1260970	C	T	SHE9	Nonsynonymous	TCG	TTG
E23_replicate1	chrIX	347776	GA	G	EPS1	Indel	Indel	Indel
E23_replicate1	chrVII	810971	T	A	YGR161W-C	-	-	-
E23_replicate1	chrXI	46319	T	C	YKL209C	-	-	-
E23_replicate1	chrXIV	592566	C	T	RCM1	Nonsynonymous	GAT	AAT
E23_replicate1	chrXV	175336	G	T	IRA2	Nonsense	GAA	TAA
E23_replicate1	chrXV	668676	A	C	GAC1	Synonymous	GCT	GCG
E23_replicate1	chrXVI	612041	G	A	YME1	Nonsynonymous	GGT	AGT
E23_replicate2	chrIV	213772	C	T	RGT2	Nonsynonymous	ACC	ATC
E23_replicate2	chrIV	540057	G	T	RSM10	Nonsynonymous	AGG	AGT
E23_replicate2	chrIV	1467613	T	TGATAACAACGATTAGTACGTAGAA	GNP1	Indel	Indel	Indel
E23_replicate2	chrXV	759540	T	A	Intergenic-5309	-	-	-
E23_replicate2	chrXV	1061881	C	T	FRE5	Synonymous	GTC	GTT
E23_replicate3	chrIII	83504	G	T	YCL021W-A	-	-	-
E23_replicate3	chrIV	104210	T	C	GGC1	Synonymous	GAA	GAG
E23_replicate3	chrV	32554	T	A	CAN1	Nonsynonymous	ATC	TTC
E23_replicate3	chrV	32555	A	G	CAN1	Synonymous	GGT	GGC
E23_replicate3	chrVII	761251	G	C	YGR134W/YGR135W	-	-	-
E23_replicate3	chrVII	1049858	G	C	SCW4	Nonsynonymous	ACT	AGT
E23_replicate3	chrX	353936	A	C	Intergenic-3043	-	-	-
E23_replicate3	chrXI	379662	C	A	Intergenic-3415	-	-	-
E23_replicate3	chrXV	515440	C	G	RAS1	Nonsynonymous	GCT	GGT
E23_replicate3	chrXVI	329885	A	C	HOS3	Nonsynonymous	ACC	CCC
E23_replicate4	chrIX	390423	A	C	FLO11	Nonsynonymous	TTC	GTC
E23_replicate4	chrX	429195	A	G	CYR1	Nonsynonymous	AGG	GGG
E23_replicate4	chrXII	275021	G	T	XYL2	Nonsynonymous	CCA	CAA
E23_replicate4	chrXIII	196048	CA	C	Intergenic-4159	-	-	-
E23_replicate4	chrXIII	700068	T	C	SKY1	Synonymous	GCA	GCG
E23_replicate4	chrXVI	706186	A	T	MDM36	Nonsynonymous	AAC	TAC
E23_replicate5	chrIV	596413	G	A	TPS2	Nonsynonymous	GAG	AAG
E23_replicate5	chrVI	73136	G	A	RIM15	Nonsynonymous	GCA	GTA
E23_replicate5	chrX	143765	A	C	IDS2	Nonsynonymous	TTA	TTC
E23_replicate5	chrXII	872324	A	G	STP3	Nonsynonymous	AAG	GAG
E23_replicate5	chrXVI	678641	G	T	YPR063C/YPR064W	-	-	-
E23_replicate5	chrXVI	811671	A	C	MEP3	Nonsynonymous	GAT	GAG
E23_replicate6	chrI	90013	G	T	MYO4	Nonsynonymous	GCA	GAA
E23_replicate6	chrIV	187174	C	A	ATG9	Synonymous	GGC	GGA
E23_replicate6	chrIV	1467082	T	G	GNP1	Nonsynonymous	ACC	CCC
E23_replicate6	chrV	75847	G	C	YEL042W/YEL041W	-	-	-
E23_replicate6	chrV	79234	A	T	UTR2	Synonymous	TCA	TCT
E23_replicate6	chrXI	355143	T	A	YKL045W	-	-	-
E23_replicate6	chrXII	436108	C	G	PEP3	Nonsynonymous	CTA	GTA
E23_replicate6	chrXII	532348	G	A	ATG26	Synonymous	AGC	AGT
E23_replicate7	chrXI	227896	C	G	ABF1	Nonsynonymous	CAA	GAA
E23_replicate7	chrXI	345854	T	C	YKL049C	-	-	-
E23_replicate7	chrXII	704103	A	G	YLR280C/YLR278C	-	-	-
E23_replicate7	chrXIII	444247	GT	G	VBA1	Indel	Indel	Indel
E23_replicate7	chrXIII	444253	T	A	VBA1	Nonsynonymous	ATT	TTT
E23_replicate7	chrXV	174724	G	T	IRA2	Nonsense	GAA	TAA
E23_replicate8	chrIV	563939	A	G	PST1	Nonsynonymous	AAT	AGT
E23_replicate8	chrIV	618275	G	A	RRP1	Nonsynonymous	TCG	TTG
E23_replicate8	chrIV	1466540	TTCA	T	GNP1	Indel	Indel	Indel
E23_replicate8	chrIX	116649	C	A	MET18	Nonsynonymous	CAC	CAA
E23_replicate8	chrV	172805	G	T	YER010C	Nonsynonymous	GAC	GAA
E23_replicate8	chrXV	986270	C	T	PYK2	Nonsynonymous	GTA	ATA
E23_replicate8	chrXVI	436275	A	G	LTR-162	-	-	-
E23_replicate9	chrIV	1467932	G	T	GNP1	Nonsynonymous	AAC	AAA
E23_replicate9	chrVII	765789	T	A	YGR139W	Nonsynonymous	TTA	ATA
E23_replicate9	chrVIII	180114	C	G	YHR035W	-	-	-
E23_replicate9	chrVIII	447761	C	A	ARS-334	-	-	-
E23_replicate9	chrXII	394855	A	T	YLR126C	Nonsynonymous	TTT	TTA
E23_replicate9	chrXVI	151780	A	C	PUS1	Nonsynonymous	TTT	TGT
E23_replicate10	chrI	112714	G	A	CCR4	Nonsense	CAG	TAG
E23_replicate10	chrII	566763	GT	G	EXO5	Indel	Indel	Indel
E23_replicate10	chrIV	1467942	A	C	GNP1	Nonsynonymous	CTG	CGG
E23_replicate10	chrXI	229676	T	C	KTI12	Nonsynonymous	ATC	GTC
E23_replicate10	chrXII	821517	G	C	YLR345W	Nonsynonymous	AGA	ACA
E23_replicate10	chrXV	511949	C	G	KTR1	Nonsynonymous	CCA	CGA
E23_replicate11	chrIV	187673	A	C	ATG9	Nonsynonymous	AAT	CAT
E23_replicate11	chrIV	850621	C	A	CAB5	Nonsynonymous	GAT	TAT
E23_replicate11	chrV	35583	G	T	NPR2	Nonsynonymous	GTT	TTT
E23_replicate11	chrX	171511	C	G	URA2	Nonsynonymous	AGA	ACA
E23_replicate11	chrXIII	525106	C	A	ECM16	Nonsynonymous	CAT	AAT
E23_replicate11	chrXV	173159	T	C	IRA2	Nonsynonymous	CTA	CCA
E23_replicate11	chrXVI	611549	G	T	YME1	Nonsynonymous	GTT	TTT
E23_replicate12	chrI	44117	G	A	ACS1	Synonymous	ACC	ACT
E23_replicate12	chrIII	174725	G	C	SYP1	Nonsynonymous	CTC	GTC
E23_replicate12	chrIV	1466921	G	C	GNP1	Nonsynonymous	TTC	TTG
E23_replicate12	chrVII	233180	T	A	ROG1	Nonsynonymous	AAT	ATT
E23_replicate12	chrXIII	751193	C	G	CUS1	Nonsynonymous	AAG	AAC
E24_replicate1	chrV	294531	C	T	MOT2	Synonymous	TAC	TAT
E24_replicate1	chrVI	94454	G	A	FRS2	Nonsynonymous	ACC	ATC
E24_replicate1	chrVII	405994	G	A	TYW3	Synonymous	AAG	AAA
E24_replicate1	chrX	96823	A	C	Noncoding RNA-289	-	-	-
E24_replicate1	chrX	429277	A	T	CYR1	Nonsynonymous	GAT	GTT
E24_replicate1	chrX	447125	C	T	APL1	Synonymous	GTC	GTT
E24_replicate1	chrXII	769130	T	C	EST2	Synonymous	ATT	ATC
E24_replicate1	chrXVI	336292	C	A	YPL113C	Nonsynonymous	TTG	TTT
E24_replicate2	chrII	75822	T	G	NUP170	Nonsynonymous	AAT	AAG
E24_replicate2	chrIV	1252081	C	A	YDR388W/YDR389W	-	-	-
E24_replicate2	chrVI	199382	C	T	Noncoding RNA-174	-	-	-
E24_replicate2	chrVII	16484	T	A	YGL256W	-	-	-
E24_replicate2	chrVII	239396	G	A	HUL5	Synonymous	TTG	TTA
E24_replicate2	chrVIII	335717	G	A	YHR111W/YHR112C	-	-	-
E24_replicate2	chrX	450545	A	G	POL31	Synonymous	GTA	GTG
E24_replicate2	chrXIV	420791	C	T	YNL107W/YNL106C	-	-	-
E24_replicate2	chrXV	5299	C	T	Intergenic-4934	-	-	-
E24_replicate2	chrXV	175133	AT	A	IRA2	Indel	Indel	Indel
E24_replicate3	chrII	388323	A	G	PFF1	Nonsynonymous	ATC	GTC
E24_replicate3	chrIII	160411	C	T	YCR023C	-	-	-
E24_replicate3	chrIV	674931	G	A	YDR109C	Nonsynonymous	TCA	TTA
E24_replicate3	chrVII	78665	A	T	SDT1	Nonsynonymous	TGT	AGT
E24_replicate3	chrVII	213868	T	A	Intergenic-1938	-	-	-
E24_replicate3	chrVII	546258	G	A	YGR030C	-	-	-
E24_replicate3	chrVII	742984	C	A	VSB1	Nonsynonymous	AAC	AAA
E24_replicate3	chrVIII	63759	G	A	SPO11	Synonymous	ATC	ATT
E24_replicate3	chrXII	862438	GA	G	YLR370C	-	-	-
E24_replicate3	chrXIII	31520	G	A	YML119W	Nonsynonymous	GGA	AGA
E24_replicate3	chrXIII	268031	A	C	cen13	-	-	-
E24_replicate3	chrXV	956900	G	A	YOR338W	First	ATG	ATA
E24_replicate3	chrXV	1032457	T	C	GPB1	Nonsynonymous	AAA	GAA
E24_replicate4	chrII	113053	C	T	PTH2	Synonymous	GCG	GCA
E24_replicate4	chrIV	106972	C	A	YDL196W	Nonsynonymous	CAC	AAC
E24_replicate4	chrIV	187860	A	T	ATG9	Nonsynonymous	AAG	ATG
E24_replicate4	chrIV	733899	G	A	RUB1	Nonsynonymous	ACT	ATT
E24_replicate4	chrIV	1467832	C	G	GNP1	Nonsynonymous	GCG	CCG
E24_replicate4	chrIX	332530	G	A	YIL013C	-	-	-
E24_replicate4	chrIX	419958	G	A	LYS1	Nonsynonymous	ACT	ATT
E24_replicate4	chrV	165329	C	T	PAC2	Nonsynonymous	TCG	TTG
E24_replicate4	chrV	564212	G	A	Intergenic-1703	-	-	-
E24_replicate4	chrVI	40323	C	G	Intergenic-1728	-	-	-
E24_replicate4	chrVII	215289	C	A	LYS5	Nonsynonymous	GAT	TAT
E24_replicate4	chrX	112891	T	G	YJL163C	Nonsynonymous	AAG	ACG
E24_replicate4	chrXIV	140214	G	C	LYP1	Nonsynonymous	TTG	TTC
E24_replicate4	chrXV	174976	TACAC	T	IRA2	Indel	Indel	Indel
E24_replicate4	chrXV	318855	G	A	SIN3	Nonsynonymous	GAT	AAT
E24_replicate5	chrI	200127	A	T	Noncoding RNA-14	-	-	-
E24_replicate5	chrII	481652	C	T	GRS1	Synonymous	AAG	AAA
E24_replicate5	chrIV	1403266	G	A	YDR472W	-	-	-
E24_replicate5	chrIX	166163	T	A	YIL106W	-	-	-
E24_replicate5	chrV	385173	G	A	SWI4	Nonsynonymous	ACC	ATC
E24_replicate5	chrVIII	303960	T	G	TRA1	Nonsynonymous	CAT	CAG
E24_replicate5	chrX	671686	G	T	NMD5	Nonsynonymous	TGT	TTT
E24_replicate5	chrXI	111550	A	T	COY1	Synonymous	GTT	GTA
E24_replicate5	chrXI	186047	C	T	CMC1	Nonsynonymous	CGC	TGC
E24_replicate5	chrXII	378188	T	C	CFT2	Synonymous	GGT	GGC
E24_replicate5	chrXIII	319407	T	A	YMR022W/YMR023C	-	-	-
E24_replicate5	chrXIV	199945	G	A	NAR1	Synonymous	AAC	AAT
E24_replicate5	chrXIV	337397	A	C	YGP1	Nonsynonymous	ACC	CCC
E24_replicate5	chrXV	175133	AT	A	IRA2	Indel	Indel	Indel
E24_replicate5	chrXVI	108401	T	G	Intergenic-5524	-	-	-
E24_replicate5	chrXVI	548944	T	A	AEP3	Synonymous	CGT	CGA
E24_replicate6	chrIV	1467090	G	C	GNP1	Nonsynonymous	GCC	GGC
E24_replicate6	chrVI	172852	C	G	CMK1	Synonymous	CTG	CTC
E24_replicate6	chrVII	325424	C	A	TOS8	Nonsynonymous	CCC	ACC
E24_replicate6	chrVIII	516580	G	A	Intergenic-2640	-	-	-
E24_replicate6	chrX	428827	C	T	CYR1	Nonsynonymous	ACA	ATA
E24_replicate6	chrX	530884	A	G	OSM1	Nonsynonymous	AAT	GAT
E24_replicate7	chrI	177545	G	T	Intergenic-81	-	-	-
E24_replicate7	chrII	512145	G	A	MEC1	Nonsynonymous	GAT	AAT
E24_replicate7	chrIV	694828	G	A	KIN1	Nonsynonymous	ATG	ATA
E24_replicate7	chrIV	1389879	G	A	SPP41	Synonymous	CAG	CAA
E24_replicate7	chrXI	95290	A	C	ASH1	Synonymous	CTA	CTC
E24_replicate7	chrXI	228195	T	A	ABF1	Synonymous	ACT	ACA
E24_replicate7	chrXII	645415	G	C	YLR255C/YLR254C	-	-	-
E24_replicate7	chrXIII	476173	A	G	PGM2	Synonymous	GAT	GAC
E24_replicate7	chrXIII	693755	C	T	CEF1	Synonymous	GCC	GCT
E24_replicate7	chrXV	411978	C	A	WHI2	Nonsense	TCG	TAG
E24_replicate7	chrXVI	449828	C	T	PDR12	Nonsynonymous	GGT	AGT
E24_replicate7	chrXVI	457399	C	T	KTR6	Nonsynonymous	GAC	AAC
E24_replicate8	chrIV	823795	T	G	SCC2	Nonsense	TTA	TGA
E24_replicate8	chrIV	1394912	T	C	Intergenic-1355	-	-	-
E24_replicate8	chrV	532782	C	T	BRR2	Synonymous	CTG	CTA
E24_replicate8	chrVII	321959	G	T	SRM1	Nonsynonymous	GGG	TGG
E24_replicate8	chrXV	172074	C	A	IRA2	Nonsynonymous	AGC	AGA
E24_replicate8	chrXV	230544	C	T	AIM39	Nonsense	CGA	TGA
E24_replicate8	chrXVI	308774	T	A	YPL127C	-	-	-
E24_replicate9	chrIV	570566	C	T	YDR060W	-	-	-
E24_replicate9	chrIV	665277	T	C	YDR105C	-	-	-
E24_replicate9	chrIV	673678	C	A	YDR109C	Nonsense	GAG	TAG
E24_replicate9	chrIV	1403690	T	C	TRS31	Synonymous	AAT	AAC
E24_replicate9	chrVI	125839	G	T	BLM10	Nonsynonymous	GAG	GAT
E24_replicate9	chrVIII	133006	A	AT	Intergenic-2433	-	-	-
E24_replicate9	chrXIII	149081	C	G	PIF1	Nonsynonymous	GCA	CCA
E24_replicate9	chrXIII	456314	A	C	CTF13	Nonsynonymous	AAT	CAT
E24_replicate9	chrXIII	531161	T	C	POM152	Nonsynonymous	TCT	CCT
E24_replicate9	chrXV	411776	CA	C	WHI2	Indel	Indel	Indel
E24_replicate9	chrXV	489148	C	A	YVC1	Nonsynonymous	ACG	AAG
E24_replicate9	chrXVI	698078	T	G	YPR078C	Nonsynonymous	AAA	ACA
E24_replicate10	chrIV	729154	A	C	RGP1	Nonsynonymous	AAT	ACT
E24_replicate10	chrX	75486	C	T	Intergenic-2908	-	-	-
E24_replicate10	chrXII	270816	G	A	Intergenic-3681	-	-	-
E24_replicate10	chrXII	270835	C	G	Intergenic-3681	-	-	-
E24_replicate10	chrXII	270836	T	G	Intergenic-3681	-	-	-
E24_replicate10	chrXII	270837	T	A	Intergenic-3681	-	-	-
E24_replicate10	chrXIV	106456	T	C	WSC2	Synonymous	GTA	GTG
E24_replicate10	chrXV	171418	G	T	IRA2	Nonsense	GAG	TAG
E24_replicate10	chrXV	218114	G	T	GPD2	Nonsynonymous	AGA	ATA
E24_replicate10	chrXVI	128563	A	T	YPL223C	-	-	-
E24_replicate10	chrXVI	477843	G	A	ISM1	Nonsense	CAA	TAA
E24_replicate11	chrIV	696053	C	A	KIN1	Nonsynonymous	CCT	ACT
E24_replicate11	chrIV	1124730	C	T	YSP2	Nonsynonymous	GCT	ACT
E24_replicate11	chrIX	261151	G	A	YIL048W	-	-	-
E24_replicate11	chrV	253561	G	A	TPA1	Nonsynonymous	GTT	ATT
E24_replicate11	chrV	367964	C	T	NUP157	Nonsense	TGG	TGA
E24_replicate11	chrVIII	322477	A	C	SBE22	Nonsynonymous	CAA	CAC
E24_replicate11	chrX	216789	G	A	UTP10	Nonsynonymous	CCA	CTA
E24_replicate11	chrXI	56287	A	G	TOR2	Nonsynonymous	ATC	ACC
E24_replicate11	chrXIII	775004	C	T	YMR252C/YMR251W-A	-	-	-
E24_replicate11	chrXIII	813835	C	T	ZDS1	Nonsynonymous	AGA	AAA
E24_replicate11	chrXV	177064	G	T	IRA2	Nonsense	GAA	TAA
E24_replicate11	chrXV	264239	G	A	MSE1	Synonymous	GAG	GAA
E24_replicate12	chrII	779175	C	T	APM3	Nonsynonymous	GAT	AAT
E24_replicate12	chrIV	538650	A	G	YDR040C	-	-	-
E24_replicate12	chrIV	1487890	T	A	AGE1	Nonsynonymous	TTA	TTT
E24_replicate12	chrIX	165643	G	A	PFK26	Nonsynonymous	TCC	TTC
E24_replicate12	chrVII	201985	C	T	AIM14	Synonymous	GAC	GAT
E24_replicate12	chrVIII	210744	A	T	Intergenic-2475	-	-	-
E24_replicate12	chrXII	891040	C	T	IKI3	Nonsynonymous	GTA	ATA
E24_replicate12	chrXIV	491897	G	A	LAT1	Synonymous	GAG	GAA
E24_replicate12	chrXV	174065	C	A	IRA2	Nonsense	TCG	TAG
E24_replicate12	chrXV	411089	G	GT	WHI2	Indel	Indel	Indel
E24_replicate12	chrXVI	120046	C	CA	YPL228W	-	-	-
E24_replicate12	chrXVI	158534	GC	G	RKM1	Indel	Indel	Indel
E25_replicate1	chrIII	135560	C	T	ADP1	Nonsynonymous	ATG	ATA
E25_replicate1	chrVII	953130	T	C	PHB2	Synonymous	CAA	CAG
E25_replicate1	chrX	427832	C	A	CYR1	Nonsynonymous	AAC	AAA
E25_replicate1	chrX	445650	T	C	YJR004C	-	-	-
E25_replicate1	chrXIV	699585	G	T	Intergenic-4891	-	-	-
E25_replicate1	chrXV	281357	C	T	TSR4	Nonsynonymous	GGT	AGT
E25_replicate2	chrI	111222	T	G	CCR4	Nonsynonymous	GAC	GCC
E25_replicate2	chrII	59113	A	G	TEL1	Synonymous	GTT	GTC
E25_replicate2	chrIV	1257160	T	C	Intergenic-1289	-	-	-
E25_replicate2	chrIV	1424179	C	A	VPS52	Nonsynonymous	CAA	AAA
E25_replicate2	chrVII	291350	A	G	CDC20	Synonymous	AAA	AAG
E25_replicate2	chrVII	739112	G	A	Intergenic-2200	-	-	-
E25_replicate2	chrVIII	388731	G	A	YHR144C	-	-	-
E25_replicate2	chrXIII	390248	A	G	FET3	Nonsynonymous	AAC	AGC
E25_replicate2	chrXIV	220008	C	A	URE2	Nonsynonymous	CGC	CTC
E25_replicate2	chrXIV	440519	C	G	RAS2	Nonsynonymous	GGT	CGT
E25_replicate2	chrXVI	53737	C	A	THI21	Nonsynonymous	GTT	TTT
E25_replicate3	chrIX	290911	C	T	BCY1	Nonsynonymous	ATG	ATA
E25_replicate3	chrVII	594098	C	T	FMP48	Nonsynonymous	ACC	ATC
E25_replicate3	chrX	269413	T	TC	ARG3	Indel	Indel	Indel
E25_replicate3	chrXII	284970	G	A	FMP25	Nonsynonymous	GAC	AAC
E25_replicate3	chrXV	244632	T	C	PSK2	Nonsynonymous	CTA	CCA
E25_replicate3	chrXV	677079	G	A	LAS17	Nonsynonymous	GGA	AGA
E25_replicate4	chrIV	340026	G	T	SYO1	Nonsynonymous	CTC	ATC
E25_replicate4	chrIV	404840	C	T	MRX9	Nonsynonymous	GCT	ACT
E25_replicate4	chrXI	209355	C	A	RRN3	Nonsynonymous	ACG	AAG
E25_replicate4	chrXIII	271902	G	A	Noncoding RNA-386/YMR002W	-	-	-
E25_replicate4	chrXIII	735066	G	T	PEP5	Nonsynonymous	GAT	TAT
E25_replicate4	chrXV	411008	C	T	WHI2	Nonsense	CAA	TAA
E25_replicate5	chrIV	89426	A	G	GLE1	Synonymous	AAA	AAG
E25_replicate5	chrIV	372254	G	A	MRP10	Nonsynonymous	GGA	AGA
E25_replicate5	chrVIII	83009	G	T	ETP1	Nonsynonymous	CCC	CAC
E25_replicate5	chrXIII	304764	T	C	SOK2	Nonsynonymous	CAA	CGA
E25_replicate5	chrXIV	384163	C	T	FAR11	Synonymous	GAC	GAT
E25_replicate5	chrXIV	581557	A	C	CRZ1	Synonymous	AGA	CGA
E25_replicate5	chrXV	178694	G	T	IRA2	Nonsynonymous	TGG	TTG
E25_replicate6	chrII	338499	G	A	YBR052C	-	-	-
E25_replicate6	chrII	387837	A	C	PFF1	Synonymous	AGA	CGA
E25_replicate6	chrIX	423509	GA	G	HYR1	Indel	Indel	Indel
E25_replicate6	chrVII	894706	A	T	YPP1	Nonsynonymous	AAT	ATT
E25_replicate6	chrX	115010	C	A	JJJ2	Nonsynonymous	GGT	GTT
E25_replicate6	chrXI	452852	G	A	RSC4	Nonsynonymous	GAT	AAT
E25_replicate6	chrXIV	23118	C	T	MDJ2	Nonsynonymous	GAT	AAT
E25_replicate6	chrXIV	440276	C	T	RAS2	Nonsynonymous	GAG	AAG
E25_replicate6	chrXIV	590935	C	T	FAP1	Nonsynonymous	GAT	AAT
E25_replicate7	chrIII	160454	C	A	YCR023C	-	-	-
E25_replicate7	chrIX	308454	A	G	YIL025C	Nonsynonymous	ATA	ACA
E25_replicate7	chrVII	1050907	T	C	YGR280C	-	-	-
E25_replicate7	chrX	302245	T	G	SMC3	Nonsynonymous	GAA	GCA
E25_replicate7	chrXII	645415	G	C	YLR255C/YLR254C	-	-	-
E25_replicate7	chrXV	411978	C	A	WHI2	Nonsense	TCG	TAG
E25_replicate8	chrIV	1456263	A	G	YDR504C	-	-	-
E25_replicate8	chrIX	436125	C	CA	YIR042C	-	-	-
E25_replicate8	chrVII	58875	A	G	ADE5,7	Synonymous	GGA	GGG
E25_replicate8	chrVIII	62601	CT	C	Intergenic-2394	-	-	-
E25_replicate8	chrVIII	391827	T	TTAA	YHR146W	-	-	-
E25_replicate8	chrX	427840	G	A	CYR1	Nonsynonymous	TGT	TAT
E25_replicate8	chrXII	1057001	A	T	YLR457C	-	-	-
E25_replicate8	chrXV	411383	T	G	WHI2	Nonsynonymous	TAT	GAT
E25_replicate9	chrIV	363089	C	A	SLC1	Synonymous	CTG	CTT
E25_replicate9	chrXIV	494430	G	A	RPL16B	Synonymous	AAC	AAT
E25_replicate10	chrI	41676	TA	T	GPB2	Indel	Indel	Indel
E25_replicate10	chrI	115665	C	A	FUN30	Nonsynonymous	GAC	GAA
E25_replicate10	chrII	197502	G	T	Noncoding RNA-22	-	-	-
E25_replicate10	chrIV	22632	C	A	Intergenic-686	-	-	-
E25_replicate10	chrIV	328516	C	A	AHK1	Nonsynonymous	GCA	GAA
E25_replicate10	chrIV	841118	G	A	RVB1	Nonsynonymous	GCT	GTT
E25_replicate10	chrVI	232198	C	T	OSW7	Synonymous	CTG	CTA
E25_replicate10	chrXIII	9848	C	T	Intergenic-4069	-	-	-
E25_replicate10	chrXV	463535	G	A	Intergenic-5171	-	-	-
E25_replicate10	chrXVI	925086	C	T	OPT2	Nonsynonymous	GAA	AAA
E25_replicate11	chrII	503699	T	A	HSL7	Nonsynonymous	ACC	TCC
E25_replicate11	chrIV	48009	A	G	HO	Nonsynonymous	ATT	ACT
E25_replicate11	chrV	8797	A	T	ARS-260/Noncoding RNA-125	-	-	-
E25_replicate11	chrV	50411	C	T	POL5	Nonsynonymous	GTT	ATT
E25_replicate11	chrVII	329905	C	A	VPS45	Nonsynonymous	GAT	TAT
E25_replicate11	chrX	578267	T	A	YJR077C	-	-	-
E25_replicate11	chrXII	373288	C	A	ARS-62	-	-	-
E25_replicate11	chrXII	430667	C	T	ACF2	Nonsynonymous	ATG	ATA
E25_replicate11	chrXIII	827456	T	G	CAT8	Nonsynonymous	ACG	CCG
E25_replicate11	chrXV	171785	A	C	IRA2	Nonsynonymous	GAC	GCC
E25_replicate11	chrXV	449720	G	T	MSA1	Synonymous	ACG	ACT
E25_replicate11	chrXV	1073399	C	T	Intergenic-5467	-	-	-
E25_replicate12	chrII	584787	G	C	YBR176W/YBR177C	-	-	-
E25_replicate12	chrIII	141928	G	C	CTO1	Nonsynonymous	GAC	GAG
E25_replicate12	chrIV	256786	T	A	ATG20	Nonsynonymous	AAA	AAT
E25_replicate12	chrIX	187393	A	G	LYS12	Synonymous	ACT	ACC
E25_replicate12	chrIX	290911	C	T	BCY1	Nonsynonymous	ATG	ATA
E25_replicate12	chrXI	452308	G	A	RSC4	Synonymous	GTG	GTA
E25_replicate12	chrXII	399560	T	C	YLR128W/YLR129W	-	-	-
E25_replicate12	chrXIII	88349	T	G	RPM2	Nonsynonymous	AAA	CAA
E26_replicate1	chrIV	312153	G	A	THI3	Nonsynonymous	CTT	TTT
E26_replicate1	chrVII	490527	C	A	COG7	Synonymous	ACG	ACT
E26_replicate1	chrVII	835525	T	C	PUS6	Nonsynonymous	AGT	GGT
E26_replicate1	chrXI	617036	C	G	PTR2	Nonsynonymous	ACA	AGA
E26_replicate1	chrXII	229970	G	C	NFG1	Nonsynonymous	TCT	TGT
E26_replicate1	chrXIII	218916	G	A	USA1	Nonsynonymous	GAG	AAG
E26_replicate1	chrXIV	492483	AG	A	LAT1	Indel	Indel	Indel
E26_replicate1	chrXV	1013720	T	C	PDE2	Nonsynonymous	ACA	GCA
E26_replicate2	chrVII	863173	T	A	UBR1	Nonsense	AGA	TGA
E26_replicate2	chrVIII	266238	G	A	LAM4	Nonsynonymous	CCA	TCA
E26_replicate2	chrVIII	365426	C	T	YHR131C	Nonsynonymous	GAT	AAT
E26_replicate2	chrXII	30651	A	C	YCT1	Nonsynonymous	AGA	AGC
E26_replicate2	chrXIII	694659	T	G	CEF1	Nonsynonymous	TCA	GCA
E26_replicate2	chrXIV	34234	A	AT	KRE1	Indel	Indel	Indel
E26_replicate2	chrXIV	396646	T	C	NMA111	Synonymous	GGT	GGC
E26_replicate2	chrXIV	440440	T	G	RAS2	Nonsynonymous	GAG	GCG
E26_replicate2	chrXV	429008	T	C	VHS3	Nonsynonymous	AGG	GGG
E26_replicate2	chrXV	609239	G	T	Intergenic-5240	-	-	-
E26_replicate3	chrII	741624	T	A	YBR268W	-	-	-
E26_replicate3	chrIII	287645	A	T	CDC50	Nonsynonymous	AAG	ATG
E26_replicate3	chrV	411293	C	T	RSP5	Nonsynonymous	CGT	TGT
E26_replicate3	chrVI	195571	A	C	ATG18	Nonsynonymous	AGT	CGT
E26_replicate3	chrVII	291253	G	C	CDC20	Nonsynonymous	AGT	ACT
E26_replicate3	chrVIII	222922	C	A	RPP1	Nonsynonymous	ATG	ATT
E26_replicate3	chrX	429199	C	T	CYR1	Nonsynonymous	ACA	ATA
E26_replicate3	chrXII	628393	C	T	Noncoding RNA-360	-	-	-
E26_replicate3	chrXIII	108735	A	T	YML080W	-	-	-
E26_replicate3	chrXVI	213482	G	T	CUP9	Nonsynonymous	CAA	AAA
E26_replicate3	chrXVI	546042	A	G	NCR1	Nonsynonymous	CAG	CGG
E26_replicate3	chrXVI	638059	C	T	HTS1	Nonsynonymous	GAT	AAT
E26_replicate4	chrII	524530	G	T	IRA1	Nonsense	TCG	TAG
E26_replicate4	chrII	637705	C	A	DUR1,2	Nonsynonymous	TTG	TTT
E26_replicate4	chrIX	415794	G	A	Intergenic-2865	-	-	-
E26_replicate4	chrV	241633	A	G	YER045C	-	-	-
E26_replicate4	chrVII	297545	A	G	SLD3	Synonymous	TTA	TTG
E26_replicate4	chrVII	860665	G	A	UBR1	Nonsense	CGA	TGA
E26_replicate4	chrVIII	248901	T	G	PPE1	Nonsynonymous	GAA	GAC
E26_replicate4	chrXI	64721	G	A	MNN4	Nonsense	CAG	TAG
E26_replicate4	chrXII	16674	C	T	MHT1	Nonsynonymous	GCC	ACC
E26_replicate4	chrXV	906377	G	A	COT1	Synonymous	GCC	GCT
E26_replicate4	chrXVI	516015	T	C	VTC3	Nonsynonymous	GAC	GGC
E26_replicate5	chrI	91217	T	C	MYO4	Nonsynonymous	AGA	GGA
E26_replicate5	chrII	518594	C	A	IRA1	Nonsense	GAA	TAA
E26_replicate5	chrII	590684	C	G	DTR1	Nonsynonymous	TCT	TGT
E26_replicate5	chrII	678456	G	A	ROT2	Nonsynonymous	CCT	TCT
E26_replicate5	chrIV	1059389	C	A	YDR298C	-	-	-
E26_replicate5	chrIX	255433	C	G	GPP1	Nonsynonymous	CCA	GCA
E26_replicate5	chrV	38409	A	T	CIN8	Nonsynonymous	TCC	ACC
E26_replicate5	chrX	150232	G	A	YAK1	Synonymous	TAC	TAT
E26_replicate5	chrX	540389	G	A	Intergenic-3127	-	-	-
E26_replicate5	chrXI	424811	C	T	UFD4	Synonymous	GCG	GCA
E26_replicate5	chrXII	194604	T	G	SNF7	Synonymous	GCT	GCG
E26_replicate5	chrXIII	287164	T	G	Noncoding RNA-387	-	-	-
E26_replicate5	chrXVI	76565	CA	C	YPL249C	-	-	-
E26_replicate6	chrII	427250	C	G	TIM12	Nonsynonymous	GGA	CGA
E26_replicate6	chrII	446259	C	G	EXO84	Nonsynonymous	ATG	ATC
E26_replicate6	chrV	152644	G	C	Noncoding RNA-140	-	-	-
E26_replicate6	chrV	321855	A	G	YER080W	-	-	-
E26_replicate6	chrV	411253	A	C	RSP5	Nonsynonymous	AGA	AGC
E26_replicate6	chrVII	394308	C	T	RAD6	Nonsynonymous	TCC	TTC
E26_replicate6	chrVIII	58862	T	G	YHL024W	-	-	-
E26_replicate6	chrVIII	72333	G	A	DUR3	Nonsynonymous	CCC	TCC
E26_replicate6	chrVIII	188415	G	C	BCD1	Nonsynonymous	GAG	GAC
E26_replicate6	chrX	106173	T	G	YJL167W	-	-	-
E26_replicate6	chrX	428380	A	G	CYR1	Nonsynonymous	AAT	AGT
E26_replicate6	chrX	429189	C	A	CYR1	Nonsynonymous	CGT	AGT
E26_replicate6	chrXI	75922	C	G	MIA40	Synonymous	TCC	TCG
E26_replicate6	chrXI	269701	G	A	YKL091C	-	-	-
E26_replicate6	chrXI	275817	G	A	CAB3	Nonsynonymous	GAA	AAA
E26_replicate6	chrXI	613669	AGTCACTGCT	A	SRP40	Indel	Indel	Indel
E26_replicate6	chrXV	927789	G	A	MYO2	Nonsynonymous	AGA	AAA
E26_replicate6	chrXVI	152942	G	A	PUS1	Nonsynonymous	CCT	TCT
E26_replicate6	chrXVI	248076	A	G	CDC60	Nonsynonymous	AGA	GGA
E26_replicate6	chrXVI	301165	G	A	RDS2	Nonsynonymous	CGG	TGG
E26_replicate6	chrXVI	642943	G	A	GLN1	Nonsynonymous	GGT	AGT
E26_replicate7	chrIII	143739	G	A	YCR016W	Nonsynonymous	GAT	AAT
E26_replicate7	chrIV	157657	C	A	UGA3	Nonsynonymous	ACT	AAT
E26_replicate7	chrIV	538780	C	A	YDR040C	-	-	-
E26_replicate7	chrIV	711419	G	C	MTC5	Nonsynonymous	GGA	GCA
E26_replicate7	chrV	156099	A	C	YER001W	-	-	-
E26_replicate7	chrVII	106703	T	C	CHC1	Nonsynonymous	ATC	GTC
E26_replicate7	chrVII	600252	A	C	MUP1	Nonsynonymous	GAA	GCA
E26_replicate7	chrVII	861780	G	A	UBR1	Nonsynonymous	ACA	ATA
E26_replicate7	chrVIII	420628	G	A	YAP1801	Synonymous	CAC	CAT
E26_replicate7	chrX	218677	C	T	PRM10	Synonymous	ACG	ACA
E26_replicate7	chrXII	753862	C	A	CDC25	Nonsynonymous	ATG	ATT
E26_replicate7	chrXIII	416630	A	G	PDS5	Nonsynonymous	TCA	CCA
E26_replicate7	chrXIII	637436	G	A	YMR189W	-	-	-
E26_replicate7	chrXIV	195638	G	T	ATG2	Nonsynonymous	GAC	TAC
E26_replicate7	chrXIV	428190	C	T	MET4	Synonymous	GCC	GCT
E26_replicate7	chrXIV	488573	C	G	MSK1	Nonsense	TCA	TGA
E26_replicate7	chrXV	588930	T	G	SFL1	Synonymous	GCT	GCG
E26_replicate7	chrXV	741406	A	C	MGM1	Nonsynonymous	ATC	AGC
E26_replicate8	chrII	27222	T	G	ECM21	Nonsynonymous	ACA	CCA
E26_replicate8	chrII	585241	G	C	EHT1	Nonsynonymous	CAG	GAG
E26_replicate8	chrIII	235848	A	T	SED4	Nonsynonymous	TTG	ATG
E26_replicate8	chrIV	1462159	G	A	ARS-256	-	-	-
E26_replicate8	chrIX	248934	AT	A	Intergenic-2771	-	-	-
E26_replicate8	chrV	115233	A	G	GEA2	Synonymous	CTA	CTG
E26_replicate8	chrV	240745	G	A	ACA1	Nonsynonymous	CCA	TCA
E26_replicate8	chrV	382549	A	C	YER111C	-	-	-
E26_replicate8	chrVII	443252	A	C	YGL028C	-	-	-
E26_replicate8	chrVIII	476867	G	A	KOG1	Nonsynonymous	GCC	GTC
E26_replicate8	chrVIII	505931	GA	G	Intergenic-2636	-	-	-
E26_replicate8	chrX	427533	G	A	CYR1	Nonsynonymous	GAA	AAA
E26_replicate8	chrXI	51043	C	T	LOS1	Synonymous	TCC	TCT
E26_replicate8	chrXI	392555	C	A	URA6	Nonsynonymous	GTC	TTC
E26_replicate8	chrXIII	508662	A	G	ADE17	Nonsynonymous	TAT	CAT
E26_replicate8	chrXIV	26023	C	T	EGT2	Nonsynonymous	ACT	ATT
E26_replicate8	chrXIV	136484	G	A	ALP1	Nonsynonymous	GCG	GTG
E26_replicate8	chrXVI	213142	T	G	CUP9	Nonsynonymous	GAA	GCA
E26_replicate8	chrXVI	653959	A	T	YPR043W	-	-	-
E26_replicate9	chrII	71942	G	T	YBL081W	Nonsynonymous	AGT	ATT
E26_replicate9	chrIV	855618	G	A	VPS64	Nonsynonymous	ACA	ATA
E26_replicate9	chrIX	369970	G	A	Intergenic-2836	-	-	-
E26_replicate9	chrV	71734	A	G	GTA1	Synonymous	GAA	GAG
E26_replicate9	chrV	121075	T	G	MMS21	Nonsynonymous	TAC	TCC
E26_replicate9	chrV	395104	T	G	YER116C/YER115C	-	-	-
E26_replicate9	chrVIII	324330	G	T	GRE3	Nonsynonymous	GCC	TCC
E26_replicate9	chrX	216030	T	G	UTP10	Nonsynonymous	GAA	GCA
E26_replicate9	chrX	258216	A	C	SRS2	Nonsynonymous	AAT	ACT
E26_replicate9	chrX	279590	A	G	TAX4	Synonymous	TCA	TCG
E26_replicate9	chrXII	214702	G	C	Intergenic-3651	-	-	-
E26_replicate9	chrXV	179063	T	G	IRA2	Nonsynonymous	CTG	CGG
E26_replicate9	chrXVI	120136	G	A	YPL227C/YPL228W	-	-	-
E26_replicate9	chrXVI	136965	G	T	PCL8	Nonsynonymous	TTG	TTT
E26_replicate10	chrIV	1420124	C	A	PHO8	Nonsynonymous	GGT	TGT
E26_replicate10	chrIV	1467346	C	A	GNP1	Nonsense	GAA	TAA
E26_replicate10	chrVII	840970	C	T	MSM1	Nonsynonymous	GTT	ATT
E26_replicate10	chrXI	617146	T	G	PTR2	Nonsynonymous	TAT	GAT
E26_replicate10	chrXII	753863	A	C	CDC25	Nonsynonymous	ATG	AGG
E26_replicate10	chrXII	1040576	G	C	SST2	Nonsynonymous	TCT	TGT
E26_replicate10	chrXIII	531263	C	T	POM152	Nonsynonymous	CCT	TCT
E26_replicate10	chrXIV	631282	C	A	YNR001W-A	Nonsynonymous	ACA	AAA
E26_replicate10	chrXV	1056307	G	A	FRE3	Nonsynonymous	GGG	AGG
E26_replicate11	chrII	524090	G	A	IRA1	Nonsense	CGA	TGA
E26_replicate11	chrIV	1402962	G	A	Noncoding RNA-116/YDR472W	-	-	-
E26_replicate11	chrV	204820	G	T	YAT2	Nonsynonymous	GCT	TCT
E26_replicate11	chrV	479814	G	C	BEM2	Nonsynonymous	TCC	TGC
E26_replicate11	chrXII	842916	A	G	RSC2	Nonsynonymous	AAG	AGG
E26_replicate11	chrXIII	456314	A	T	CTF13	Nonsynonymous	AAT	TAT
E26_replicate11	chrXIV	649178	G	A	PHO91	Synonymous	CCC	CCT
E26_replicate11	chrXV	216132	C	T	MAM3	Synonymous	TCG	TCA
E26_replicate11	chrXVI	929708	G	A	Noncoding RNA-523	-	-	-
E26_replicate12	chrIII	156303	C	T	HSP30	Nonsynonymous	GCA	ACA
E26_replicate12	chrIV	347990	G	C	USO1	Nonsynonymous	GAG	CAG
E26_replicate12	chrIV	449720	T	A	cen4	-	-	-
E26_replicate12	chrIV	777576	A	C	SSY1	Nonsynonymous	ACC	CCC
E26_replicate12	chrV	89292	A	C	MCM3	Nonsynonymous	ACT	CCT
E26_replicate12	chrVI	179210	C	A	AIP5	Nonsense	GGA	TGA
E26_replicate12	chrVII	609775	G	C	Intergenic-2140	-	-	-
E26_replicate12	chrXII	1050781	A	T	FMP27	Nonsynonymous	ATT	TTT
E26_replicate12	chrXIV	735035	C	T	BIO3	Nonsynonymous	CAT	TAT
E26_replicate12	chrXVI	48299	T	G	FUM1	Nonsynonymous	TAC	GAC
E27_replicate1	chrIV	116376	G	C	ARF1	Nonsynonymous	CGT	CCT
E27_replicate1	chrIV	779998	T	C	ACL4	Nonsynonymous	TTA	TCA
E27_replicate1	chrXIV	271826	A	C	YNL195C	Nonsynonymous	AAT	AAG
E27_replicate1	chrXV	151860	G	A	HAL9	Nonsynonymous	TCC	TTC
E27_replicate1	chrXV	176303	G	T	IRA2	Nonsynonymous	AGC	ATC
E27_replicate1	chrXVI	124706	C	T	NEW1	Synonymous	GTC	GTT
E27_replicate1	chrXVI	151787	C	T	PUS1	Nonsynonymous	GCG	ACG
E27_replicate1	chrXVI	284112	T	C	FRK1	Synonymous	AAA	AAG
E27_replicate2	chrII	555006	G	T	YBR157C	-	-	-
E27_replicate2	chrIV	798950	T	G	SEC7	Synonymous	ACA	ACC
E27_replicate2	chrVI	72979	A	G	RIM15	Synonymous	TCT	TCC
E27_replicate2	chrVII	209294	G	A	ARI1	Nonsynonymous	GAA	ATA
E27_replicate2	chrVII	209295	A	T	ARI1	Nonsynonymous	GAA	ATA
E27_replicate2	chrVII	715537	G	T	Noncoding RNA-219	-	-	-
E27_replicate2	chrXIII	47245	G	C	BUL2	Nonsynonymous	GAT	CAT
E27_replicate2	chrXV	752743	G	A	STE13	Nonsynonymous	CCT	CTT
E27_replicate2	chrXVI	695885	G	A	OPY2	Nonsynonymous	GCA	GTA
E27_replicate3	chrIV	116375	C	A	ARF1	Nonsynonymous	CGT	AGT
E27_replicate3	chrVII	333580	G	T	PAN2	Nonsynonymous	CCT	ACT
E27_replicate3	chrVII	988958	C	G	MGA1	Nonsynonymous	CCA	GCA
E27_replicate3	chrX	242386	A	G	SAP185	Nonsynonymous	AAG	AGG
E27_replicate3	chrX	542237	T	A	YJR056C	Nonsynonymous	GAT	GTT
E27_replicate3	chrXIV	677345	C	A	YNR029C	Nonsynonymous	GCT	TCT
E27_replicate3	chrXV	411362	G	GT	WHI2	Indel	Indel	Indel
E27_replicate4	chrII	714860	C	A	HIS7	Nonsynonymous	GTA	TTA
E27_replicate4	chrIII	238826	CT	C	YCR068W/YCR069W	-	-	-
E27_replicate4	chrIX	421239	A	C	NRE1	Nonsynonymous	GAT	GAG
E27_replicate4	chrV	95634	C	G	ECM10	Nonsynonymous	CCA	GCA
E27_replicate4	chrV	362340	C	A	YER102W	-	-	-
E27_replicate4	chrVIII	436931	G	A	PRP8	Synonymous	CCC	CCT
E27_replicate4	chrX	559384	A	C	YJR066W	-	-	-
E27_replicate4	chrXII	268086	C	T	PET309	Synonymous	GAG	GAA
E27_replicate4	chrXIII	256500	T	G	GIS4	Nonsynonymous	AAA	AAC
E27_replicate4	chrXIII	481011	G	A	Noncoding RNA-402	-	-	-
E27_replicate4	chrXIV	71871	A	G	MON2	Synonymous	GCT	GCC
E27_replicate4	chrXV	252487	C	A	NOP12	Nonsynonymous	GCT	TCT
E27_replicate4	chrXV	303788	A	T	HTZ1	Nonsynonymous	TAT	AAT
E27_replicate5	chrIV	443306	C	A	ATP16	Nonsense	TCA	TAA
E27_replicate5	chrV	411375	G	T	RSP5	Nonsynonymous	AGA	ATA
E27_replicate5	chrV	439931	A	T	GDI1	Nonsense	AGA	TGA
E27_replicate5	chrVII	194765	C	T	RAD54	Nonsynonymous	GTC	ATC
E27_replicate5	chrX	349306	T	C	YJL047C/YJL047C-A	-	-	-
E27_replicate5	chrXII	752298	C	T	CDC25	Nonsynonymous	GAA	AAA
E27_replicate5	chrXII	973469	C	T	SPP382	Synonymous	AGC	AGT
E27_replicate5	chrXV	55102	C	CATACTGCGTT	RIB4	Indel	Indel	Indel
E27_replicate5	chrXVI	911409	A	G	RPO26	Nonsynonymous	GAG	GGG
E27_replicate6	chrII	371990	T	G	YBR067C	-	-	-
E27_replicate6	chrV	411257	A	G	RSP5	Nonsynonymous	ACC	GCC
E27_replicate6	chrVI	244365	A	G	BNA6	Synonymous	TTG	CTG
E27_replicate6	chrVII	1008264	C	T	RAD2	Nonsynonymous	GTT	ATT
E27_replicate6	chrXI	288536	C	G	SMY1	Nonsynonymous	ACT	AGT
E27_replicate6	chrXII	382528	TG	T	CLF1	Indel	Indel	Indel
E27_replicate6	chrXIII	450810	G	A	NPL6	Nonsynonymous	CAC	TAC
E27_replicate6	chrXIII	505883	A	G	ASI1	Nonsynonymous	GAC	GGC
E27_replicate7	chrII	123040	G	T	PIN4	Nonsynonymous	CAA	AAA
E27_replicate7	chrII	499835	C	T	AGP2	Synonymous	TTG	TTA
E27_replicate7	chrIV	468459	A	G	SNQ2	Synonymous	TTA	TTG
E27_replicate7	chrV	412242	A	T	RSP5	Nonsynonymous	GAA	GTA
E27_replicate7	chrVII	373100	A	G	AFT1	Synonymous	ACA	ACG
E27_replicate7	chrXI	306997	T	C	YKL070W	-	-	-
E27_replicate7	chrXI	501481	G	T	SPO14	Nonsynonymous	CAT	AAT
E27_replicate7	chrXIII	461914	C	G	ATP25	Nonsynonymous	TTG	TTC
E27_replicate8	chrII	739439	T	G	TSC10	Nonsynonymous	ATT	ATG
E27_replicate8	chrIV	1302706	T	G	ARS-251/YDR418W	-	-	-
E27_replicate8	chrV	194051	A	G	ISC1	Nonsynonymous	AAG	GAG
E27_replicate8	chrV	412452	A	G	RSP5	Nonsynonymous	GAT	GGT
E27_replicate8	chrVI	145959	T	C	SPB4	Nonsynonymous	ACA	GCA
E27_replicate8	chrVI	262857	G	A	Intergenic-1833	-	-	-
E27_replicate8	chrVII	352825	TA	T	ARS-303	-	-	-
E27_replicate8	chrVIII	244101	C	G	OSH3	Nonsense	TCA	TGA
E27_replicate8	chrX	276033	G	C	ALY2	Nonsynonymous	TCG	TGG
E27_replicate8	chrX	429726	T	C	CYR1	Nonsynonymous	TCT	CCT
E27_replicate8	chrXI	581924	C	A	ARS-50	-	-	-
E27_replicate8	chrXIII	735746	G	A	PEP5	Synonymous	TTG	TTA
E27_replicate8	chrXIV	592236	C	T	RCM1	Nonsynonymous	GGG	AGG
E27_replicate8	chrXVI	448305	A	G	PDR12	Synonymous	AAT	AAC
E27_replicate9	chrII	522697	G	A	IRA1	Nonsynonymous	GCA	GTA
E27_replicate9	chrIV	601781	T	A	SED1	Nonsense	TTG	TAG
E27_replicate9	chrV	411410	C	T	RSP5	Nonsynonymous	CAC	TAC
E27_replicate9	chrX	565419	T	G	TOR1	Nonsynonymous	TTA	GTA
E27_replicate9	chrXIV	88242	T	C	PCL1	Nonsynonymous	TCT	CCT
E27_replicate10	chrII	595979	A	G	YBR183W	-	-	-
E27_replicate10	chrIII	168008	A	G	YCR027C	-	-	-
E27_replicate10	chrIV	659291	A	G	STE5	Synonymous	AGA	AGG
E27_replicate10	chrIV	923595	C	T	PCF11	Nonsynonymous	TGT	TAT
E27_replicate10	chrXI	588887	T	TC	TRZ1	Indel	Indel	Indel
E27_replicate10	chrXI	638902	T	TC	SKG1	Indel	Indel	Indel
E27_replicate10	chrXI	638903	A	T	SKG1	Nonsynonymous	TAG	AAG
E27_replicate10	chrXI	638907	A	G	SKG1	Synonymous	CCT	CCC
E27_replicate10	chrXII	71746	C	A	RIX7	Synonymous	CTG	CTT
E27_replicate10	chrXII	78955	T	TG	GPI13	Indel	Indel	Indel
E27_replicate10	chrXII	253323	G	GA	Intergenic-3670	-	-	-
E27_replicate10	chrXII	807268	A	G	Intergenic-3948	-	-	-
E27_replicate10	chrXV	1040600	C	T	ALD4	Nonsynonymous	GCC	GTC
E27_replicate11	chrIV	226375	T	C	CDC53	Nonsynonymous	CTA	CCA
E27_replicate11	chrVI	175160	G	C	GSY1	Nonsynonymous	ACT	AGT
E27_replicate11	chrVII	721472	T	A	SPT6	Nonsynonymous	ATT	AAT
E27_replicate11	chrVIII	308563	C	T	TRA1	Nonsynonymous	CAT	TAT
E27_replicate11	chrXI	19656	A	C	Noncoding RNA-318/YKL218C	-	-	-
E27_replicate11	chrXII	40463	A	C	YLL050C	-	-	-
E27_replicate11	chrXII	787497	C	G	Intergenic-3940	-	-	-
E27_replicate11	chrXIV	619275	CGCACCGCCAGGGAAGCCTCCAGCACCTCCA	C	SIS1	Indel	Indel	Indel
E27_replicate11	chrXVI	87845	T	C	HUT1	Synonymous	TTA	TTG
E27_replicate12	chrV	411375	G	T	RSP5	Nonsynonymous	AGA	ATA
E27_replicate12	chrXVI	41932	A	G	DIP5	Nonsynonymous	TAC	TGC
E28_replicate1	chrV	392405	A	G	BOI2	Synonymous	TTT	TTC
E28_replicate1	chrVII	522503	G	T	YGR016W	Synonymous	GGG	GGT
E28_replicate1	chrXIII	878677	T	C	UBP15	Nonsynonymous	TGA	CGA
E28_replicate1	chrXVI	787230	C	T	CTR1	Synonymous	AAC	AAT
E28_replicate2	chrIII	2987	A	C	YCL074W	Nonsynonymous	AAC	ACC
E28_replicate2	chrIV	376042	T	G	PRP11	Nonsynonymous	AAG	CAG
E28_replicate2	chrIV	1303786	C	T	RAD30	Synonymous	CTA	TTA
E28_replicate2	chrIV	1324339	G	C	YDR427W/YDR429C/YDR428C	-	-	-
E28_replicate2	chrVII	164141	G	A	TOS3	Synonymous	GCC	GCT
E28_replicate2	chrXI	8500	T	A	Intergenic-3235	-	-	-
E28_replicate2	chrXI	8501	T	C	Intergenic-3235	-	-	-
E28_replicate2	chrXI	556402	A	C	YKR059W	-	-	-
E28_replicate2	chrXII	1010407	TG	T	ECM30	Indel	Indel	Indel
E28_replicate2	chrXII	1010409	A	T	ECM30	Synonymous	ACT	ACA
E28_replicate2	chrXIII	31125	A	T	YML119W	Nonsynonymous	AAG	ATG
E28_replicate2	chrXVI	210809	T	A	Intergenic-5576	-	-	-
E28_replicate3	chrII	114178	C	A	PTC3	Synonymous	TCC	TCA
E28_replicate3	chrII	157958	C	A	STU1	Nonsynonymous	AAG	AAT
E28_replicate3	chrIII	239236	A	C	CPR4	Nonsynonymous	AAG	ACG
E28_replicate3	chrIV	560790	G	A	Intergenic-961	-	-	-
E28_replicate3	chrXI	254705	G	T	YPF1	Synonymous	ACC	ACA
E28_replicate3	chrXI	352840	A	C	YKL046C	-	-	-
E28_replicate3	chrXII	1008161	C	A	ECM30	Nonsense	GAA	TAA
E28_replicate4	chrII	584537	A	G	ECM31	Nonsynonymous	CAG	CGG
E28_replicate4	chrV	399955	T	C	AVT6	Synonymous	TCA	TCG
E28_replicate4	chrXII	1009472	G	A	ECM30	Nonsense	CAA	TAA
E28_replicate4	chrXIII	548350	A	T	SIP5	Nonsense	AGA	TGA
E28_replicate4	chrXV	331358	G	A	YOR002W/YOR003W	-	-	-
E28_replicate4	chrXVI	481662	T	C	EGD1	Synonymous	CAA	CAG
E28_replicate5	chrIV	1467942	A	C	GNP1	Nonsynonymous	CTG	CGG
E28_replicate5	chrXI	266204	G	T	BUD2	Nonsynonymous	CAA	AAA
E28_replicate5	chrXII	916796	G	T	SKI2	Nonsynonymous	CGT	AGT
E28_replicate5	chrXIII	448182	G	A	YMR089C	-	-	-
E28_replicate5	chrXV	456265	G	T	GYP1	Nonsense	TCG	TAG
E28_replicate6	chrI	93962	T	C	FRT2	Nonsynonymous	TCA	CCA
E28_replicate6	chrII	66488	C	A	BOI1	Synonymous	CGC	CGA
E28_replicate6	chrIV	1015257	G	A	MTH1	Nonsynonymous	TCC	TTC
E28_replicate6	chrIV	1204886	T	TATC	ESF1	Indel	Indel	Indel
E28_replicate6	chrIV	1466730	T	C	GNP1	Nonsynonymous	CAA	CGA
E28_replicate6	chrXV	270482	C	T	YOL028C/YOL029C	-	-	-
E28_replicate7	chrIV	1466730	T	C	GNP1	Nonsynonymous	CAA	CGA
E28_replicate7	chrV	465095	C	T	YER148W	-	-	-
E28_replicate7	chrXI	370722	G	A	UGP1	Nonsynonymous	GAT	AAT
E28_replicate7	chrXII	660992	G	A	GSY2	Nonsynonymous	GGG	AGG
E28_replicate8	chrII	632663	T	G	LDH1	Nonsynonymous	AAA	ACA
E28_replicate8	chrIV	51678	G	A	GCS1	Nonsynonymous	CGT	TGT
E28_replicate8	chrIV	172654	C	A	STE7	Nonsynonymous	AAC	AAA
E28_replicate8	chrIV	574969	A	T	YDR061W	Nonsynonymous	GAG	GTG
E28_replicate8	chrIX	32405	T	G	SOA1	Nonsynonymous	GAA	GAC
E28_replicate8	chrIX	32480	A	G	SOA1	Synonymous	AGT	AGC
E28_replicate8	chrV	124490	C	T	GTT3	Synonymous	CTC	CTT
E28_replicate8	chrVII	155329	G	T	STR3	Nonsynonymous	AGC	AGA
E28_replicate8	chrVII	944657	G	C	Intergenic-2299	-	-	-
E28_replicate8	chrXI	47858	C	T	CBT1	Synonymous	ATC	ATT
E28_replicate8	chrXI	306724	C	T	YKL070W	-	-	-
E28_replicate8	chrXI	530149	G	T	TRK2	Nonsynonymous	GCT	TCT
E28_replicate8	chrXII	839880	G	A	Intergenic-3963	-	-	-
E28_replicate8	chrXII	1011227	T	A	ECM30	Nonsense	AAA	TAA
E28_replicate8	chrXIV	545519	A	G	YIP3	Nonsynonymous	CAA	CGA
E28_replicate8	chrXV	138881	G	T	COQ3	Nonsynonymous	GAC	GAA
E28_replicate9	chrII	143376	T	G	YBL039W-B	-	-	-
E28_replicate9	chrII	622422	A	G	BEM1	Synonymous	AAA	AAG
E28_replicate9	chrIV	1466877	C	T	GNP1	Nonsense	TGG	TAG
E28_replicate9	chrVIII	510206	C	A	SCH9	Nonsynonymous	CCC	ACC
E28_replicate9	chrXII	1023813	C	T	ECM7	Nonsense	CAT	TAT
E28_replicate9	chrXIII	274388	C	T	MVP1	Synonymous	TAC	TAT
E28_replicate9	chrXIV	159960	G	T	DSL1	Nonsynonymous	AGC	AGA
E28_replicate9	chrXVI	251906	T	C	YPL159C	-	-	-
E28_replicate10	chrIV	1467765	A	C	GNP1	Nonsynonymous	CTT	CGT
E28_replicate10	chrV	491618	G	GT	BUR6	Indel	Indel	Indel
E28_replicate10	chrVI	160184	G	T	YFH7	Nonsynonymous	GAC	TAC
E28_replicate10	chrXII	178463	T	G	MEU1	Nonsynonymous	TCT	GCT
E28_replicate10	chrXII	404928	GGTCT	G	ACE2	Indel	Indel	Indel
E28_replicate10	chrXIV	168740	C	G	RTC4	Nonsynonymous	TGT	TCT
E28_replicate10	chrXV	1062252	C	T	FRE5	Nonsynonymous	ACC	ATC
E28_replicate10	chrXVI	353458	G	A	SYH1	Nonsynonymous	TCG	TTG
E28_replicate11	chrI	118442	A	C	YAL018C	-	-	-
E28_replicate11	chrII	541389	T	C	TBS1	Synonymous	TTA	TTG
E28_replicate11	chrII	601422	A	G	PCH2	Synonymous	AAA	AAG
E28_replicate11	chrIV	932638	A	G	LYS4	Nonsynonymous	ATA	GTA
E28_replicate11	chrIV	1466934	T	TCCTTTTTAGATGAGGCACAGAATGCAATGACACCAAATAATGCACTGACAAGCATAGCAGCAGCAGGTCTA	GNP1	Indel	Indel	Indel
E28_replicate11	chrVIII	467075	AT	A	YHR180W-A	Indel	Indel	Indel
E28_replicate11	chrX	120454	A	G	HSP150	Synonymous	CAA	CAG
E28_replicate12	chrIV	1239027	A	C	YDR383C/YDR381C-A	-	-	-
E28_replicate12	chrV	33662	A	G	YEL063C	-	-	-
E28_replicate12	chrVII	405933	C	A	TYW3	Nonsense	TCG	TAG
E28_replicate12	chrVII	990609	G	T	Intergenic-2322	-	-	-
E28_replicate12	chrVII	990610	G	C	Intergenic-2322	-	-	-
E28_replicate12	chrVII	990611	A	C	Intergenic-2322	-	-	-
E28_replicate12	chrVIII	230721	T	G	YHR066W/YHR067W	-	-	-
E28_replicate12	chrXI	116294	G	T	LST4	Nonsynonymous	CAA	AAA
E28_replicate12	chrXII	1010109	G	C	ECM30	Nonsense	TAC	TAG
E28_replicate12	chrXIII	64468	T	C	NUP188	Nonsynonymous	ACA	GCA
E28_replicate12	chrXVI	242366	G	C	SVS1	Nonsynonymous	ACG	AGG
E29_replicate1	chrII	464253	TGCTTGAGCTTGTGCTTGA	T	CYC8	Indel	Indel	Indel
E29_replicate1	chrIV	480089	T	A	KCS1	Nonsynonymous	ATA	TTA
E29_replicate1	chrIV	1028092	T	C	GCN2	Nonsynonymous	CAA	CGA
E29_replicate1	chrIV	1139758	A	G	SWR1	Nonsynonymous	GAC	GGC
E29_replicate1	chrX	145902	A	G	SFH5	Nonsynonymous	CAA	CGA
E29_replicate1	chrXI	311750	C	A	NUP100	Nonsynonymous	CCT	ACT
E29_replicate1	chrXI	613691	A	ACTG	SRP40	Indel	Indel	Indel
E29_replicate1	chrXIII	606951	A	G	HOT1	Nonsynonymous	CAA	CGA
E29_replicate1	chrXIII	739620	A	G	TRI1	Nonsynonymous	AAG	GAG
E29_replicate1	chrXIV	425469	G	T	LEU4	Nonsynonymous	TCT	TAT
E29_replicate2	chrII	464685	A	C	CYC8	Nonsense	TAT	TAG
E29_replicate2	chrII	671275	C	A	YBR225W	Nonsynonymous	CAT	AAT
E29_replicate2	chrIV	386154	CA	C	Intergenic-878	-	-	-
E29_replicate2	chrIV	1027473	G	C	GCN2	Nonsynonymous	AAC	AAG
E29_replicate2	chrVI	68877	A	T	Intergenic-1743	-	-	-
E29_replicate2	chrX	228154	ATT	A	Noncoding RNA-295	-	-	-
E29_replicate2	chrXII	499672	G	A	UPS2	Nonsynonymous	GCA	GTA
E29_replicate2	chrXIV	425214	C	T	LEU4	Nonsynonymous	GGT	GAT
E29_replicate2	chrXVI	556493	G	T	CIT3	Nonsynonymous	AAG	AAT
E29_replicate3	chrIV	1238976	A	G	YDR383C/YDR381C-A	-	-	-
E29_replicate3	chrV	205946	T	A	GCD11	Nonsynonymous	CAT	CAA
E29_replicate3	chrV	230803	C	A	GLN3	Nonsynonymous	CAT	AAT
E29_replicate3	chrVII	158661	G	T	GTS1	Synonymous	CTG	CTT
E29_replicate3	chrXI	614301	C	A	Intergenic-3537	-	-	-
E29_replicate3	chrXVI	42921	C	CA	YPL264C/YPL265W	-	-	-
E29_replicate3	chrXVI	747862	C	CA	DBF20	Indel	Indel	Indel
E29_replicate4	chrIV	1467729	C	A	GNP1	Nonsynonymous	TGG	TTG
E29_replicate4	chrIX	368430	AGTCTGTGGCATCATACCAGTTGTCTGTGGCATCATACCAGTT	A	PAN1	Indel	Indel	Indel
E29_replicate4	chrX	231943	G	A	MEF2	Nonsynonymous	GTT	ATT
E29_replicate4	chrXII	613288	C	A	THI7	Nonsynonymous	CAA	AAA
E29_replicate4	chrXII	726892	G	T	ECM38	Nonsynonymous	GGT	GTT
E29_replicate4	chrXII	932266	G	A	YLR406C-A	Synonymous	TCC	TCT
E29_replicate4	chrXIV	425469	G	T	LEU4	Nonsynonymous	TCT	TAT
E29_replicate4	chrXV	814011	G	A	GCD1	Nonsynonymous	GGT	AGT
E29_replicate5	chrI	101948	G	T	LTE1	Nonsynonymous	CAA	AAA
E29_replicate5	chrIX	105349	C	CAATAAT	ASG1	Indel	Indel	Indel
E29_replicate5	chrIX	372251	T	C	EGH1	Synonymous	ATT	ATC
E29_replicate5	chrVII	644885	A	G	GCD2	Nonsynonymous	TTA	TCA
E29_replicate5	chrVIII	175424	TTCGTGCATACATTCATTTATATATATATAGAGTGTGCA	T	YHR032W-A	-	-	-
E29_replicate5	chrXII	136998	A	G	MMM1	Nonsynonymous	CAC	CGC
E29_replicate5	chrXIII	141102	G	A	SMA2	Synonymous	AAC	AAT
E29_replicate5	chrXIII	683567	C	A	YMR207C	-	-	-
E29_replicate5	chrXIV	425043	C	A	LEU4	Nonsynonymous	TGG	TTG
E29_replicate5	chrXV	885691	T	C	ISW2	Nonsynonymous	CTA	CCA
E29_replicate6	chrVII	91432	A	G	VAM7	First	ATG	GTG
E29_replicate6	chrVIII	375829	T	A	ARO9	Nonsynonymous	TCA	ACA
E29_replicate6	chrVIII	386095	ACTTCTTCTTCTT	A	DSE2	Indel	Indel	Indel
E29_replicate6	chrVIII	516868	T	C	Noncoding RNA-271/YHR208W	-	-	-
E29_replicate6	chrXI	489570	G	T	GCN3	Nonsynonymous	GCA	GAA
E29_replicate6	chrXII	489538	G	A	Intergenic-3785	-	-	-
E29_replicate6	chrXIV	425023	C	G	LEU4	Nonsynonymous	GAT	CAT
E29_replicate6	chrXV	173599	C	A	IRA2	Nonsynonymous	CAA	AAA
E29_replicate7	chrII	25044	C	A	ECM21	Nonsense	GGA	TGA
E29_replicate7	chrIV	1018463	A	G	Noncoding RNA-100	-	-	-
E29_replicate7	chrIV	1027087	T	C	GCN2	Nonsynonymous	GAA	GGA
E29_replicate7	chrVII	340787	C	T	NUP145	Nonsynonymous	TCG	TTG
E29_replicate7	chrVII	615348	A	G	ADE6	Synonymous	ATT	ATC
E29_replicate7	chrXII	430558	C	A	ACF2	Nonsynonymous	GCA	TCA
E29_replicate7	chrXIV	425714	C	G	LEU4	Nonsynonymous	AAG	AAC
E29_replicate7	chrXV	191615	AT	A	YOL075C	Indel	Indel	Indel
E29_replicate8	chrV	206206	G	C	GCD11	Nonsynonymous	CGT	CCT
E29_replicate8	chrVII	314606	C	A	YGL099W	-	-	-
E29_replicate8	chrVIII	415471	A	T	KEL1	Nonsynonymous	TTT	TAT
E29_replicate8	chrXIII	168681	ACTTATATTCTAT	A	LTR-81	-	-	-
E29_replicate8	chrXIII	683338	C	T	HFA1	Nonsense	TGG	TAG
E29_replicate8	chrXIII	704674	G	T	TRS130	Nonsynonymous	TTC	TTA
E29_replicate8	chrXV	879224	G	A	BUD7	Nonsynonymous	GTA	ATA
E29_replicate9	chrIV	1173844	A	T	YPS7	Synonymous	TCT	TCA
E29_replicate9	chrIX	286587	G	T	CST6	Nonsynonymous	GTA	TTA
E29_replicate9	chrXIV	425201	G	C	LEU4	Nonsynonymous	ATC	ATG
E29_replicate9	chrXVI	611426	G	T	YME1	Nonsynonymous	GGT	TGT
E29_replicate10	chrIV	834587	G	C	SND1	Nonsynonymous	AAC	AAG
E29_replicate10	chrIV	1052020	C	A	DPL1	Nonsynonymous	AGT	ATT
E29_replicate10	chrIV	1314734	C	T	ARO80	Nonsynonymous	CTT	TTT
E29_replicate10	chrIV	1455079	G	T	LPP1	Nonsynonymous	GCG	GAG
E29_replicate10	chrV	131558	T	TA	Intergenic-1495	-	-	-
E29_replicate10	chrVIII	14416	C	T	YHL044W	-	-	-
E29_replicate10	chrVIII	255112	G	A	NMD2	Nonsense	CGA	TGA
E29_replicate10	chrX	581322	T	C	AIM24	Nonsynonymous	ATT	GTT
E29_replicate10	chrXI	193130	A	G	YKL133C	-	-	-
E29_replicate10	chrXI	344788	T	C	YKL050C	Nonsynonymous	AAA	AGA
E29_replicate10	chrXII	282693	A	AT	YLR074C/YLR075W	-	-	-
E29_replicate10	chrXII	820392	G	A	YLR345W	-	-	-
E29_replicate10	chrXIII	679200	A	C	HFA1	Nonsynonymous	AAT	AAG
E29_replicate10	chrXIII	725062	T	C	MTF1	Nonsynonymous	CTT	CCT
E29_replicate10	chrXIV	425023	C	A	LEU4	Nonsynonymous	GAT	TAT
E29_replicate10	chrXIV	651951	AT	A	Intergenic-4864	-	-	-
E29_replicate11	chrII	667911	C	T	PCS60	Synonymous	AGG	AGA
E29_replicate11	chrIII	260816	G	T	TUP1	Nonsynonymous	TCT	TAT
E29_replicate11	chrIV	1028069	C	A	GCN2	Nonsynonymous	GCA	TCA
E29_replicate11	chrIV	1034671	C	A	ZIP1	Synonymous	CGG	AGG
E29_replicate11	chrV	55927	T	G	MAK10	Nonsynonymous	AAA	ACA
E29_replicate11	chrV	449766	T	G	YER139C	-	-	-
E29_replicate11	chrXIII	683460	A	T	HFA1	Nonsense	TAT	TAA
E29_replicate11	chrXV	438733	G	T	Noncoding RNA-468	-	-	-
E29_replicate11	chrXV	895321	C	T	SNU66	Nonsynonymous	CGC	CAC
E29_replicate11	chrXV	1043031	T	C	GDH1	Synonymous	CCA	CCG
E29_replicate12	chrII	561767	A	AC	CSH1	Indel	Indel	Indel
E29_replicate12	chrIII	264131	C	G	YCR087W	Synonymous	CTC	CTG
E29_replicate12	chrV	205251	A	G	GCD11	First	ATG	GTG
E29_replicate12	chrVII	948287	T	C	DIE2	Nonsynonymous	TCA	CCA
E29_replicate12	chrVIII	100115	C	A	MRP4	Nonsynonymous	GAC	GAA
E29_replicate12	chrVIII	479015	T	C	KOG1	Nonsynonymous	CAG	CGG
E29_replicate12	chrXII	33347	G	T	YLL054C	Nonsynonymous	CAT	AAT
E29_replicate12	chrXII	326811	G	T	NYV1	Nonsynonymous	TCT	TAT
E29_replicate12	chrXIV	425101	C	A	LEU4	Nonsynonymous	GCT	TCT
E30_replicate1	chrII	645741	G	T	ERV15	Nonsynonymous	TTG	TTT
E30_replicate1	chrIV	1469489	T	A	SMT3	Nonsynonymous	GAT	GAA
E30_replicate1	chrV	329807	C	A	ILV1	Nonsynonymous	TCT	TAT
E30_replicate1	chrXII	815942	GA	G	YLR342W-A	Indel	Indel	Indel
E30_replicate1	chrXIII	897565	C	T	GLC8	Synonymous	CCG	CCA
E30_replicate1	chrXV	740897	A	G	MGM1	Nonsynonymous	TCA	CCA
E30_replicate1	chrXV	1029235	T	C	MRS6	Nonsynonymous	GAC	GGC
E30_replicate2	chrIV	1467094	C	A	GNP1	Nonsynonymous	GGT	TGT
E30_replicate2	chrV	217534	T	G	FIR1	Nonsynonymous	CAT	CAG
E30_replicate2	chrV	329692	T	C	ILV1	Nonsynonymous	TTC	CTC
E30_replicate2	chrX	81961	C	A	YJL185C/YJL186W	-	-	-
E30_replicate2	chrXIV	283907	C	G	Intergenic-4670	-	-	-
E30_replicate2	chrXVI	357877	G	T	YPL104W/YPL103C	-	-	-
E30_replicate3	chrI	65334	A	G	CDC24	Nonsynonymous	GAA	GGA
E30_replicate3	chrII	372396	C	T	TIP1	Nonsynonymous	GCT	ACT
E30_replicate3	chrV	329652	A	C	ILV1	Nonsynonymous	GAA	GAC
E30_replicate3	chrVII	370151	C	T	HSF1	Nonsynonymous	CGT	TGT
E30_replicate3	chrXIII	666877	G	A	RAD14	Synonymous	AGC	AGT
E30_replicate3	chrXVI	158425	C	T	RKM1	Nonsynonymous	ACT	ATT
E30_replicate4	chrII	741032	C	A	YBR267W	-	-	-
E30_replicate4	chrIII	173096	C	A	RIM1	Nonsynonymous	GCA	TCA
E30_replicate4	chrV	328522	C	CA	ILV1	Indel	Indel	Indel
E30_replicate4	chrV	329440	G	A	ILV1	Nonsynonymous	GCT	ACT
E30_replicate4	chrVIII	374265	T	A	YCK1	Nonsynonymous	ACC	TCC
E30_replicate4	chrXVI	835077	C	CCAA	PIN3	Indel	Indel	Indel
E30_replicate5	chrV	329692	T	C	ILV1	Nonsynonymous	TTC	CTC
E30_replicate5	chrV	411380	A	T	RSP5	Nonsynonymous	ACC	TCC
E30_replicate5	chrXV	902427	C	A	SPS4	Nonsynonymous	GCA	TCA
E30_replicate5	chrXV	1066139	A	G	YOR385W	-	-	-
E30_replicate6	chrIV	1378785	T	C	TOM1	Nonsynonymous	CTT	CCT
E30_replicate6	chrV	329692	T	C	ILV1	Nonsynonymous	TTC	CTC
E30_replicate6	chrXI	259737	A	C	YKL096W-A/YKL096W	-	-	-
E30_replicate6	chrXII	1051892	C	CA	YLR454W	-	-	-
E30_replicate6	chrXVI	611768	G	T	YME1	Nonsynonymous	GAT	TAT
E30_replicate7	chrIV	700538	T	A	YDR124W	Nonsynonymous	ATC	AAC
E30_replicate7	chrX	127726	T	TG	SSY5	Indel	Indel	Indel
E30_replicate7	chrXII	842779	A	G	RSC2	Synonymous	TTA	TTG
E30_replicate7	chrXIII	638525	G	T	GCV2	Nonsynonymous	ATG	ATT
E30_replicate7	chrXVI	611550	T	G	YME1	Nonsynonymous	GTT	GGT
E30_replicate8	chrIII	296357	A	C	Intergenic-665	-	-	-
E30_replicate8	chrIV	174097	C	CAT	YDL158C	Indel	Indel	Indel
E30_replicate8	chrIV	1468011	A	T	GNP1	Nonsense	TTG	TAG
E30_replicate8	chrXII	88459	A	G	YLL026W	-	-	-
E30_replicate8	chrXII	824331	T	A	KAP95	Nonsynonymous	AGG	TGG
E30_replicate8	chrXVI	611775	C	T	YME1	Nonsynonymous	GCG	GTG
E30_replicate8	chrXVI	866315	G	A	SGV1	Synonymous	AAC	AAT
E30_replicate9	chrIV	862421	A	G	EBS1	Nonsynonymous	AAT	AGT
E30_replicate9	chrIV	1087370	C	A	Intergenic-1207	-	-	-
E30_replicate9	chrIV	1373628	G	A	TOM1	Nonsynonymous	AGA	AAA
E30_replicate9	chrIX	365992	T	C	PAN1	Nonsynonymous	CAT	CGT
E30_replicate9	chrV	330056	G	A	ILV1	Nonsynonymous	AGA	AAA
E30_replicate9	chrV	362041	T	C	YER101C/YER102W	-	-	-
E30_replicate9	chrVI	229316	C	A	Intergenic-1816	-	-	-
E30_replicate9	chrVII	658097	C	T	NNF2	Nonsynonymous	CCA	TCA
E30_replicate9	chrVIII	36921	C	T	GUT1	Nonsynonymous	GCC	ACC
E30_replicate9	chrXIII	470949	T	G	LAF1	Nonsynonymous	AAA	AAC
E30_replicate9	chrXIV	555044	A	G	YNL040W/YNL039W	-	-	-
E30_replicate9	chrXVI	611695	G	T	YME1	Nonsynonymous	TTG	TTT
E30_replicate10	chrI	103879	G	A	LTE1	Nonsynonymous	TCC	TTC
E30_replicate10	chrII	364435	A	G	Noncoding RNA-34/YBR061C	-	-	-
E30_replicate10	chrIII	263575	A	G	CSM1	Nonsynonymous	ACT	GCT
E30_replicate10	chrIV	1229224	C	T	YDR377W/YDR378C	-	-	-
E30_replicate10	chrV	110115	T	A	YEL023C	Synonymous	GGA	GGT
E30_replicate10	chrV	329626	C	A	ILV1	Nonsynonymous	CGT	AGT
E30_replicate10	chrVI	221757	G	T	YFR031C-A	-	-	-
E30_replicate10	chrVII	549174	C	T	GSC2	Nonsynonymous	GCG	GTG
E30_replicate10	chrVIII	131580	T	A	Intergenic-2432	-	-	-
E30_replicate10	chrXVI	254656	A	G	YPL157W	-	-	-
E30_replicate11	chrIV	56580	T	C	YDL224C	-	-	-
E30_replicate11	chrV	329932	G	T	ILV1	Nonsynonymous	GGT	TGT
E30_replicate11	chrV	519412	G	T	BCK2	Nonsynonymous	TTG	TTT
E30_replicate11	chrXVI	611038	C	A	YME1	Nonsynonymous	AAC	AAA
E30_replicate12	chrIV	377175	A	G	SIR2	Nonsynonymous	ATG	ACG
E30_replicate12	chrV	330010	C	A	ILV1	Nonsynonymous	CTT	ATT
E30_replicate12	chrVII	953079	C	A	PHB2	Nonsynonymous	TTG	TTT
E31_replicate1	chrI	39859	TG	T	GPB2	Indel	Indel	Indel
E31_replicate1	chrIII	218140	A	G	THR4	Nonsynonymous	AAA	GAA
E31_replicate1	chrIV	151871	A	C	GLT1	Nonsynonymous	GTA	GGA
E31_replicate1	chrVI	59348	C	A	RPO41	Nonsynonymous	GAC	GAA
E31_replicate1	chrXIV	607372	G	C	HEF3	Nonsynonymous	GAA	CAA
E31_replicate1	chrXIV	754999	A	C	YNR066C	Nonsynonymous	TGT	GGT
E31_replicate1	chrXVI	205998	G	A	TCO89	Nonsynonymous	GAT	AAT
E31_replicate1	chrXVI	561716	C	T	YPR003C	Nonsynonymous	GCT	ACT
E31_replicate2	chrI	39859	TG	T	GPB2	Indel	Indel	Indel
E31_replicate2	chrIV	87660	C	A	NHP2	Nonsynonymous	GCT	GAT
E31_replicate2	chrV	511749	A	T	PAB1	Nonsynonymous	CAA	CAT
E31_replicate2	chrVI	93366	G	A	BUD27	Nonsynonymous	AGT	AAT
E31_replicate2	chrXI	119324	T	A	ZRT3	Nonsynonymous	TCC	ACC
E31_replicate2	chrXI	614101	A	G	YKR092C	-	-	-
E31_replicate2	chrXIII	166299	G	A	CYB2	Nonsynonymous	TCT	TTT
E31_replicate2	chrXIV	464107	A	G	TCB2	Nonsynonymous	AAA	AGA
E31_replicate2	chrXVI	570484	C	T	REC8	Nonsynonymous	GTA	ATA
E31_replicate3	chrII	541683	G	A	TBS1	Nonsynonymous	ACC	AGT
E31_replicate3	chrII	541684	G	C	TBS1	Nonsynonymous	ACC	AGT
E31_replicate3	chrV	335896	C	A	YER088C-A	Nonsense	GAA	TAA
E31_replicate3	chrVII	685874	C	T	ESP1	Nonsynonymous	GAG	AAG
E31_replicate3	chrVIII	508569	C	A	MNL1	Nonsynonymous	CAA	AAA
E31_replicate3	chrXIV	616018	G	T	IDP3	Nonsynonymous	GCC	TCC
E31_replicate3	chrXIV	660516	T	C	ACC1	Nonsynonymous	ATT	GTT
E31_replicate3	chrXV	173023	C	T	IRA2	Nonsense	CAA	TAA
E31_replicate4	chrII	373795	G	A	YBR068C	-	-	-
E31_replicate4	chrVII	694179	G	T	PCP1	Nonsynonymous	GCT	TCT
E31_replicate4	chrXII	151456	TG	T	YLR001C	Indel	Indel	Indel
E31_replicate4	chrXII	749536	T	G	IMH1	Nonsynonymous	CAA	CCA
E31_replicate4	chrXII	844224	G	T	YLR359W	-	-	-
E31_replicate4	chrXIV	673196	G	A	YNR026C	-	-	-
E31_replicate4	chrXV	175792	C	T	IRA2	Nonsense	CGA	TGA
E31_replicate5	chrI	40117	G	T	GPB2	Nonsense	GAA	TAA
E31_replicate5	chrI	166341	AT	A	Intergenic-76	-	-	-
E31_replicate5	chrII	110720	A	G	IAI11	Nonsynonymous	AGC	GGC
E31_replicate5	chrIV	1220118	C	T	CTS2	Synonymous	CTG	TTG
E31_replicate5	chrVII	568272	A	G	Intergenic-2119	-	-	-
E31_replicate5	chrXII	1024268	AAAGTCCGGACGTGACCAACAATATACC	A	GMC2	Indel	Indel	Indel
E31_replicate5	chrXIV	663823	T	C	YNR017W	-	-	-
E31_replicate6	chrIV	707350	T	C	ARO1	Nonsynonymous	ATT	ACT
E31_replicate6	chrIV	913065	T	C	CRF1	Nonsynonymous	TCG	CCG
E31_replicate6	chrXIV	440390	C	A	RAS2	Nonsynonymous	GAC	TAC
E31_replicate6	chrXIV	535876	A	T	SFB2	Nonsynonymous	CTC	CAC
E31_replicate7	chrII	686967	G	A	VHC1	Nonsynonymous	GAA	AAA
E31_replicate7	chrIV	1466968	C	A	GNP1	Nonsynonymous	GGT	TGT
E31_replicate7	chrVIII	362141	C	G	FUR1	Synonymous	GTC	GTG
E31_replicate7	chrXIII	140599	A	G	SMA2	Nonsynonymous	TTA	TCA
E31_replicate7	chrXIII	685435	C	T	ERG12	Synonymous	GTC	GTT
E31_replicate7	chrXIV	398410	T	G	Intergenic-4735	-	-	-
E31_replicate7	chrXV	174969	G	A	IRA2	Nonsense	TGG	TGA
E31_replicate7	chrXV	729755	C	G	ARS-142/YOR207C	-	-	-
E31_replicate7	chrXV	1067094	C	A	PHR1	Nonsynonymous	CGT	AGT
E31_replicate8	chrII	139273	A	G	FUI1	Nonsynonymous	TGG	CGG
E31_replicate8	chrIX	249200	G	T	Intergenic-2771	-	-	-
E31_replicate8	chrVII	260335	C	T	ITC1	Nonsense	CGA	TGA
E31_replicate8	chrVII	543734	T	G	ERV1	Nonsynonymous	TGT	TGG
E31_replicate8	chrXV	1013608	G	A	PDE2	Nonsynonymous	ACG	ATG
E31_replicate8	chrXV	1013944	A	C	PDE2	Nonsense	TTA	TGA
E31_replicate9	chrIV	1294299	T	TG	DFM1	Indel	Indel	Indel
E31_replicate9	chrIV	1467733	G	A	GNP1	Nonsense	CAA	TAA
E31_replicate9	chrXV	174976	TACAC	T	IRA2	Indel	Indel	Indel
E31_replicate10	chrI	39859	TG	T	GPB2	Indel	Indel	Indel
E31_replicate10	chrIV	878232	C	T	Intergenic-1110	-	-	-
E31_replicate10	chrVII	23666	A	C	YGL254W	-	-	-
E31_replicate10	chrVII	182592	C	T	ROK1	Nonsynonymous	ACA	ATA
E31_replicate10	chrVII	270581	G	C	SOH1	Nonsynonymous	TGC	TGG
E31_replicate10	chrX	401012	G	A	BBC1	Nonsynonymous	CCT	TCT
E31_replicate11	chrVIII	326093	G	A	TRR2	Nonsynonymous	GCT	ACT
E31_replicate11	chrXI	487490	C	T	Intergenic-3472	-	-	-
E31_replicate11	chrXV	114640	A	G	WSC3	Nonsynonymous	GTG	GCG
E31_replicate11	chrXV	175133	AT	A	IRA2	Indel	Indel	Indel
E31_replicate12	chrIX	290911	C	T	BCY1	Nonsynonymous	ATG	ATA
E31_replicate12	chrVI	269097	TC	T	YFR057W	Indel	Indel	Indel
E31_replicate12	chrVII	1069844	T	A	Intergenic-2357	-	-	-
E31_replicate12	chrXIII	742361	G	A	RNA1	Synonymous	ATC	ATT
E32_replicate1	chrV	411257	A	G	RSP5	Nonsynonymous	ACC	GCC
E32_replicate1	chrVII	104643	C	A	CHC1	Nonsynonymous	TTG	TTT
E32_replicate1	chrX	406121	G	C	TPH3	Synonymous	CTG	CTC
E32_replicate1	chrXI	218155	G	T	OAC1	Nonsynonymous	TGT	TTT
E32_replicate1	chrXII	931452	T	C	YLR406C	-	-	-
E32_replicate1	chrXV	200781	T	A	HST1	Nonsynonymous	AAT	TAT
E32_replicate1	chrXVI	92978	G	T	IQG1	Nonsense	TCG	TAG
E32_replicate2	chrII	217962	C	T	PDR3	Nonsense	CAG	TAG
E32_replicate2	chrIV	190699	C	T	Intergenic-772	-	-	-
E32_replicate2	chrIX	36389	T	TA	Intergenic-2667	-	-	-
E32_replicate2	chrV	411410	C	T	RSP5	Nonsynonymous	CAC	TAC
E32_replicate2	chrX	534833	G	T	BFA1	Nonsynonymous	TTG	TTT
E32_replicate2	chrXIII	13806	G	A	Noncoding RNA-377	-	-	-
E32_replicate2	chrXIII	534755	T	A	YMR132C/YMR131C	-	-	-
E32_replicate2	chrXV	787005	G	GA	MET7	Indel	Indel	Indel
E32_replicate2	chrXV	955868	G	A	TEA1	Nonsynonymous	GAG	AAG
E32_replicate2	chrXVI	19806	A	AT	Intergenic-5483	-	-	-
E32_replicate2	chrXVI	743151	A	C	RPN7	Nonsynonymous	GAT	GCT
E32_replicate3	chrIII	220516	G	A	PWP2	Nonsynonymous	CCC	TCC
E32_replicate3	chrIV	308825	C	G	RPL13A	Nonsynonymous	CAT	GAT
E32_replicate3	chrIV	1467166	A	G	GNP1	Nonsynonymous	TCT	CCT
E32_replicate3	chrVI	56744	C	A	TUB2	Nonsynonymous	CAT	AAT
E32_replicate3	chrX	596823	C	A	JSN1	Nonsynonymous	GGT	GTT
E32_replicate3	chrXI	177541	A	G	LTV1	Nonsynonymous	CAA	CGA
E32_replicate3	chrXI	217614	T	A	OAC1	Nonsynonymous	TAT	AAT
E32_replicate3	chrXIII	41793	AT	A	VAN1	Indel	Indel	Indel
E32_replicate3	chrXVI	222308	C	T	NIP100	Nonsynonymous	GAT	AAT
E32_replicate4	chrIII	76676	GA	G	AGP1	Indel	Indel	Indel
E32_replicate4	chrIII	77349	TG	T	AGP1	Indel	Indel	Indel
E32_replicate4	chrIV	149113	AAAATAAAT	A	YDL171C/YDL173W	-	-	-
E32_replicate4	chrIV	1467485	G	C	GNP1	Nonsense	TAC	TAG
E32_replicate4	chrVIII	31378	G	A	VMR1	Nonsynonymous	TCG	TTG
E32_replicate4	chrVIII	158803	T	G	MAS2	Nonsynonymous	CAA	CAC
E32_replicate4	chrXI	114873	G	A	YKL177W	-	-	-
E32_replicate4	chrXII	579222	G	A	YLR222C	-	-	-
E32_replicate4	chrXIII	74943	G	T	ARG81	Nonsynonymous	CAT	AAT
E32_replicate4	chrXIV	201277	T	G	LAP3	Nonsynonymous	TGG	GGG
E32_replicate4	chrXVI	674036	C	A	YMC1	Nonsynonymous	CAA	AAA
E32_replicate5	chrII	166914	T	G	YBL029W	Nonsynonymous	TCC	GCC
E32_replicate5	chrIV	778197	TC	T	SSY1	Indel	Indel	Indel
E32_replicate5	chrXI	217821	T	C	OAC1	Nonsynonymous	TCC	CCC
E32_replicate5	chrXIV	769742	A	C	YNR070W	-	-	-
E32_replicate5	chrXVI	941235	A	AT	YPR201W	-	-	-
E32_replicate6	chrII	507959	G	GA	MEC1	Indel	Indel	Indel
E32_replicate6	chrII	682784	A	G	SWC5	Nonsynonymous	TCG	CCG
E32_replicate6	chrV	411236	G	A	RSP5	Nonsynonymous	GTT	ATT
E32_replicate6	chrV	425164	T	G	YER132C	-	-	-
E32_replicate6	chrV	464862	A	C	YER147C	-	-	-
E32_replicate6	chrVIII	266775	T	G	LAM4	Nonsynonymous	AAA	CAA
E32_replicate6	chrXI	217872	G	A	OAC1	Nonsynonymous	GGG	AGG
E32_replicate6	chrXI	329604	G	T	Intergenic-3390	-	-	-
E32_replicate7	chrIV	1466877	C	T	GNP1	Nonsense	TGG	TAG
E32_replicate7	chrM	85629	A	G	Q0297	Nonsynonymous	AGG	GGG
E32_replicate7	chrV	121974	G	A	EAF5	Synonymous	ACG	ACA
E32_replicate7	chrV	411399	A	T	RSP5	Nonsynonymous	TAT	TTT
E32_replicate7	chrXI	312887	C	A	NUP100	Nonsynonymous	CGT	AGT
E32_replicate7	chrXII	991556	C	A	CRN1	Nonsynonymous	AAC	AAA
E32_replicate7	chrXIII	485464	G	C	ILV2	Nonsynonymous	GCT	CCT
E32_replicate7	chrXIII	486112	G	T	ILV2	Nonsense	GAA	TAA
E32_replicate7	chrXIII	841133	T	A	NGL2	Nonsense	AGA	TGA
E32_replicate8	chrIV	1467954	C	T	GNP1	Nonsynonymous	GGT	GAT
E32_replicate8	chrM	20288	T	TG	Q0065/Q0070/Q0045	-	-	-
E32_replicate8	chrVIII	377465	C	T	YHR138C	Nonsynonymous	GAC	AAC
E32_replicate8	chrXIII	528261	A	T	POM152	Nonsynonymous	TAT	TTT
E32_replicate8	chrXIV	629796	G	T	CIT1	Nonsense	TAC	TAA
E32_replicate9	chrIV	81232	G	A	Noncoding RNA-63	-	-	-
E32_replicate9	chrVII	498710	A	G	SWC4	Synonymous	GGT	GGC
E32_replicate9	chrX	127726	TG	T	SSY5	Indel	Indel	Indel
E32_replicate9	chrXI	218195	G	C	OAC1	Nonsynonymous	TTG	TTC
E32_replicate9	chrXI	218200	A	T	OAC1	Nonsynonymous	AAG	ATG
E32_replicate9	chrXI	229144	C	G	KTI12	Nonsynonymous	GGA	GCA
E32_replicate9	chrXII	40698	A	C	LDB18	Nonsynonymous	GAA	GAC
E32_replicate9	chrXV	1012046	C	T	VTS1	Synonymous	TCC	TCT
E32_replicate10	chrIV	1254109	G	T	SAC7	Nonsense	GGA	TGA
E32_replicate10	chrIV	1467568	TGAA	T	GNP1	Indel	Indel	Indel
E32_replicate10	chrIX	299082	G	T	SSM4	Nonsynonymous	CCT	ACT
E32_replicate10	chrIX	385818	T	G	YIR018W/YIR018C-A	-	-	-
E32_replicate10	chrV	6492	C	G	Intergenic-1433	-	-	-
E32_replicate10	chrXIV	630797	C	G	CIT1	Nonsynonymous	GGC	CGC
E32_replicate10	chrXVI	194173	TA	T	YPL187W	-	-	-
E32_replicate11	chrIII	28839	G	T	KAR4	Nonsynonymous	AGA	ATA
E32_replicate11	chrIII	77029	C	T	AGP1	Nonsense	TGG	TGA
E32_replicate11	chrIV	1468417	GC	G	GNP1	Indel	Indel	Indel
E32_replicate11	chrIX	179546	T	G	SGA1	Nonsynonymous	TTT	GTT
E32_replicate11	chrVII	44508	A	AAT	TAD1	Indel	Indel	Indel
E32_replicate11	chrXII	95385	T	G	YLL024C/YLL025W	-	-	-
E32_replicate11	chrXII	95386	T	A	YLL024C/YLL025W	-	-	-
E32_replicate11	chrXIII	879760	G	A	SCW10	Nonsynonymous	TCA	TTA
E32_replicate12	chrII	640449	C	A	DUR1,2	Nonsynonymous	GGT	TGT
E32_replicate12	chrII	781675	A	G	SNF5	Nonsynonymous	GAC	GGC
E32_replicate12	chrIV	87925	A	T	NHP2	Nonsynonymous	AAA	AAT
E32_replicate12	chrV	411518	T	C	RSP5	Nonsynonymous	TCC	CCC
E32_replicate12	chrVIII	342268	A	G	YHR116W	-	-	-
E32_replicate12	chrX	106009	T	C	ERG20	Synonymous	TCT	TCC
E32_replicate12	chrXI	217795	T	C	OAC1	Nonsynonymous	TTG	TCG
E32_replicate12	chrXIV	275769	A	C	YNL193W	Nonsynonymous	ACC	CCC
E33_replicate1	chrIV	155391	G	T	GLT1	Nonsynonymous	CGT	AGT
E33_replicate1	chrIV	1400443	G	A	UGO1	Nonsynonymous	CTT	TTT
E33_replicate1	chrIX	398457	G	A	YIR021W	-	-	-
E33_replicate1	chrXV	728638	C	A	NOC2	Nonsynonymous	TCT	TAT
E33_replicate1	chrXV	1015018	T	C	YOR360C	-	-	-
E33_replicate1	chrXVI	551789	T	G	YPL004C	-	-	-
E33_replicate2	chrV	568618	G	A	YER188W	Synonymous	GGG	GGA
E33_replicate2	chrVIII	363364	G	T	ARP1	Synonymous	CGA	AGA
E33_replicate2	chrX	427832	C	A	CYR1	Nonsynonymous	AAC	AAA
E33_replicate2	chrXI	274751	C	T	MIF2	Nonsynonymous	GCT	GTT
E33_replicate2	chrXIV	156091	T	A	ORC5	Nonsynonymous	CTG	CAG
E33_replicate2	chrXV	813529	G	A	RPT4	Synonymous	TTC	TTT
E33_replicate3	chrIV	1384473	G	T	TFB3	Synonymous	TCG	TCT
E33_replicate3	chrIV	1467343	G	A	GNP1	Nonsense	CAA	TAA
E33_replicate3	chrVII	758457	G	T	CAF130	Nonsynonymous	GCT	TCT
E33_replicate3	chrX	429175	A	C	CYR1	Nonsynonymous	GAA	GCA
E33_replicate3	chrXV	667484	T	A	Intergenic-5268	-	-	-
E33_replicate4	chrXIV	497893	C	A	FKH2	Nonsynonymous	GGC	TGC
E33_replicate4	chrXV	178543	AG	A	IRA2	Indel	Indel	Indel
E33_replicate4	chrXV	411594	C	G	WHI2	Nonsense	TCA	TGA
E33_replicate5	chrIII	314118	C	T	AAD3	Nonsense	CAA	TAA
E33_replicate5	chrX	179734	T	G	PBS2	Nonsynonymous	AAG	CAG
E33_replicate5	chrX	274422	T	G	EXO70	Nonsynonymous	ATT	ATG
E33_replicate5	chrX	427225	C	G	CYR1	Nonsynonymous	ACG	AGG
E33_replicate5	chrXII	323403	C	CAT	YLR091W	-	-	-
E33_replicate5	chrXIII	416290	T	C	PDS5	Nonsynonymous	AAG	AGG
E33_replicate5	chrXV	309997	C	G	MDM12	Nonsynonymous	GGA	GCA
E33_replicate6	chrIX	290911	C	T	BCY1	Nonsynonymous	ATG	ATA
E33_replicate6	chrVII	803134	G	A	CHO2	Nonsense	TGG	TAG
E33_replicate7	chrIV	42484	G	T	Intergenic-696	-	-	-
E33_replicate7	chrV	412225	T	G	RSP5	Nonsynonymous	TTT	TTG
E33_replicate7	chrXIII	704074	C	T	TRS130	Synonymous	GCG	GCA
E33_replicate7	chrXV	175125	G	GA	IRA2	Indel	Indel	Indel
E33_replicate7	chrXV	175134	T	G	IRA2	Nonsynonymous	AAT	AAG
E33_replicate8	chrII	517789	G	C	IRA1	Nonsense	TCA	TGA
E33_replicate8	chrIII	42138	G	C	Intergenic-535	-	-	-
E33_replicate8	chrIII	126496	C	G	YCR007C	Nonsynonymous	GAT	CAT
E33_replicate8	chrIV	1467394	C	T	GNP1	Nonsynonymous	GCA	ACA
E33_replicate8	chrX	52146	C	A	RCY1	Nonsynonymous	GTA	TTA
E33_replicate8	chrXIII	475999	T	G	PGM2	Nonsynonymous	CAA	CAC
E33_replicate9	chrII	231316	A	G	UTP20	Nonsynonymous	ATA	ATG
E33_replicate9	chrII	526511	A	C	IRA1	Nonsynonymous	TAT	GAT
E33_replicate9	chrIV	1466763	G	T	GNP1	Nonsynonymous	GCT	GAT
E33_replicate9	chrXII	230167	T	G	NFG1	Synonymous	ATA	ATC
E33_replicate9	chrXII	489514	A	C	Intergenic-3785	-	-	-
E33_replicate10	chrII	523179	C	G	IRA1	Nonsynonymous	ATG	ATC
E33_replicate10	chrX	33922	C	A	OPT1	Synonymous	ACG	ACT
E33_replicate10	chrXIV	508635	T	C	MTQ1	Nonsynonymous	TTT	TCT
E33_replicate10	chrXV	175741	A	T	IRA2	Nonsense	AGA	TGA
E33_replicate11	chrIV	1467568	T	C	GNP1	Nonsynonymous	AAT	GAT
E33_replicate11	chrX	427840	G	A	CYR1	Nonsynonymous	TGT	TAT
E33_replicate11	chrXIII	720920	G	A	YMR225C	-	-	-
E33_replicate12	chrIII	23734	C	T	FYV5	Nonsynonymous	GGT	GAT
E33_replicate12	chrIII	224197	G	C	YIH1	Nonsynonymous	CTG	GTG
E33_replicate12	chrVII	943755	C	G	AZR1	Nonsynonymous	ACA	AGA
E33_replicate12	chrXV	384323	A	AT	CIN5	Indel	Indel	Indel
E33_replicate12	chrXV	1013906	G	A	PDE2	Nonsynonymous	CAT	TAT
E34_replicate1	chrIV	238625	C	G	CDC48	Nonsynonymous	GTC	CTC
E34_replicate1	chrIX	117543	A	G	RRT14	Synonymous	AAT	AAC
E34_replicate1	chrV	13377	C	A	Intergenic-1434	-	-	-
E34_replicate1	chrX	208478	T	A	CCT7	Nonsynonymous	ATT	AAT
E34_replicate1	chrXII	619729	C	A	VPS34	Nonsynonymous	CAT	AAT
E34_replicate1	chrXIII	344882	A	G	MSN2	Nonsynonymous	TCA	CCA
E34_replicate1	chrXIII	724990	T	G	MTF1	Nonsynonymous	GTT	GGT
E34_replicate1	chrXV	411979	GA	G	WHI2	Indel	Indel	Indel
E34_replicate1	chrXVI	42778	G	T	DIP5	Nonsynonymous	AGA	ATA
E34_replicate2	chrII	541608	T	TTTA	TBS1	Indel	Indel	Indel
E34_replicate2	chrIX	290911	C	T	BCY1	Nonsynonymous	ATG	ATA
E34_replicate2	chrV	250545	G	T	Intergenic-1558	-	-	-
E34_replicate2	chrVII	81855	C	T	NIF3	Synonymous	TTG	TTA
E34_replicate2	chrXII	491458	T	A	Intergenic-3787	-	-	-
E34_replicate3	chrV	419994	G	T	SAK1	Nonsynonymous	AGG	ATG
E34_replicate3	chrV	566674	G	A	YER187W	-	-	-
E34_replicate3	chrVIII	442611	G	C	DBP8	Nonsynonymous	GGA	GCA
E34_replicate3	chrXII	753864	T	C	CDC25	Nonsynonymous	ATG	GTG
E34_replicate4	chrV	479838	G	T	BEM2	Nonsense	TCG	TAG
E34_replicate4	chrVI	111140	G	T	YFL012W	-	-	-
E34_replicate4	chrVII	430091	T	C	YGL036W	Synonymous	ATT	ATC
E34_replicate4	chrXV	175125	GA	G	IRA2	Indel	Indel	Indel
E34_replicate4	chrXV	928260	C	T	MYO2	Nonsynonymous	TCC	TTC
E34_replicate4	chrXVI	85333	G	T	YPL246C	-	-	-
E34_replicate4	chrXVI	631910	T	C	NTO1	Synonymous	TAT	TAC
E34_replicate5	chrI	40162	T	C	GPB2	Nonsynonymous	TAC	CAC
E34_replicate5	chrII	710068	T	A	ISW1	Nonsynonymous	TAC	TTC
E34_replicate5	chrV	329842	C	T	ILV1	Nonsense	CAA	TAA
E34_replicate5	chrVII	548462	C	T	GSC2	Nonsynonymous	CCT	TCT
E34_replicate5	chrVII	998097	A	C	GCN5	Nonsynonymous	AAT	ACT
E34_replicate5	chrXIV	655466	T	C	ACC1	Nonsynonymous	TAT	TGT
E34_replicate5	chrXVI	245270	T	C	BEM4	Synonymous	TTA	TTG
E34_replicate6	chrII	522722	C	T	IRA1	Nonsynonymous	GAA	AAA
E34_replicate6	chrIV	1140029	T	G	SWR1	Nonsynonymous	ATT	ATG
E34_replicate6	chrIV	1346370	T	A	SSN2	Nonsynonymous	AAA	ATA
E34_replicate6	chrIX	290911	C	T	BCY1	Nonsynonymous	ATG	ATA
E34_replicate6	chrXII	701391	AGATGATGACGAAGAAGAT	A	YLR278C	Indel	Indel	Indel
E34_replicate6	chrXII	739318	G	C	STT4	Nonsynonymous	CAA	GAA
E34_replicate6	chrXIII	561952	C	G	YMR149W/YMR150C	-	-	-
E34_replicate7	chrII	639438	G	T	DUR1,2	Nonsynonymous	CAA	AAA
E34_replicate7	chrII	663061	A	G	YBR220C	Synonymous	TTT	TTC
E34_replicate7	chrIV	26121	C	T	Intergenic-687	-	-	-
E34_replicate7	chrIX	291243	G	T	BCY1	Nonsynonymous	CGT	AGT
E34_replicate7	chrVII	338168	G	A	NUP145	Nonsynonymous	GGT	GAT
[truncated: 25,059 more rows]
