# Supplementary material for: The loci of environmental adaptation in a model eukaryote
Source: Nat Commun. 2024 Jul 6;15:5672. doi: 10.1038/s41467-024-50002-y (PMC11227561; doi:10.1038/s41467-024-50002-y)
Supplement: Supplementary file 7 — Supplementary data 4 [file 41467_2024_50002_MOESM7_ESM.xlsx]

## Sheet: Sheet1
Supplementary Data 4. Annotations of noncoding regions analyzed in this study
Name	Chromosome	Start	End
ARS-1	chrI	707	776
ARS-2	chrI	7997	8547
ARS-3	chrI	30946	31183
ARS-4	chrI	41992	42151
ARS-5	chrI	70300	70469
ARS-6	chrI	124349	124597
ARS-7	chrI	147398	147717
ARS-8	chrI	159907	160127
ARS-9	chrI	176157	176404
ARS-10	chrI	214888	215644
ARS-11	chrI	222880	224046
ARS-12	chrX	65	577
ARS-13	chrX	7445	7943
ARS-14	chrX	16124	16762
ARS-15	chrX	23662	24158
ARS-16	chrX	67663	67736
ARS-17	chrX	99458	99678
ARS-18	chrX	113678	113749
ARS-19	chrX	204029	204917
ARS-20	chrX	228552	229043
ARS-21	chrX	298981	299245
ARS-22	chrX	337281	337529
ARS-23	chrX	374880	375122
ARS-24	chrX	375706	376227
ARS-25	chrX	417195	417440
ARS-26	chrX	442556	442965
ARS-27	chrX	454584	455555
ARS-28	chrX	459337	459895
ARS-29	chrX	540546	540780
ARS-30	chrX	612846	613278
ARS-31	chrX	654375	654614
ARS-32	chrX	684009	684098
ARS-33	chrX	711896	712142
ARS-34	chrX	729983	730513
ARS-35	chrX	737034	737275
ARS-36	chrX	744408	745008
ARS-37	chrXI	7528	8309
ARS-38	chrXI	55671	55917
ARS-39	chrXI	88789	89287
ARS-40	chrXI	98364	98523
ARS-41	chrXI	153020	153135
ARS-42	chrXI	196042	196287
ARS-43	chrXI	213439	213743
ARS-44	chrXI	329682	329930
ARS-45	chrXI	388970	389264
ARS-46	chrXI	417185	417417
ARS-47	chrXI	448020	448254
ARS-48	chrXI	462699	463742
ARS-49	chrXI	517017	517265
ARS-50	chrXI	581833	582070
ARS-51	chrXI	612378	612463
ARS-52	chrXI	642727	642973
ARS-53	chrXII	30209	31384
ARS-54	chrXII	91419	91660
ARS-55	chrXII	138185	139164
ARS-56	chrXII	150947	151389
ARS-57	chrXII	156648	156884
ARS-58	chrXII	222220	222676
ARS-59	chrXII	231179	231421
ARS-60	chrXII	289315	289444
ARS-61	chrXII	343577	344032
ARS-62	chrXII	373254	373332
ARS-63	chrXII	384534	384725
ARS-64	chrXII	412686	412893
ARS-65	chrXII	450485	450725
ARS-66	chrXII	458991	459097
ARS-67	chrXII	468128	468234
ARS-68	chrXII	512867	513115
ARS-69	chrXII	603024	603132
ARS-70	chrXII	623198	623861
ARS-71	chrXII	659884	659935
ARS-72	chrXII	720784	721418
ARS-73	chrXII	744943	745179
ARS-74	chrXII	794100	794231
ARS-75	chrXII	888570	888810
ARS-76	chrXII	919800	920994
ARS-77	chrXII	930891	931064
ARS-78	chrXII	1007186	1007475
ARS-79	chrXII	1013795	1014022
ARS-80	chrXII	1024026	1024186
ARS-81	chrXII	1059439	1059923
ARS-82	chrXIII	31766	31835
ARS-83	chrXIII	39824	40187
ARS-84	chrXIII	94217	94463
ARS-85	chrXIII	137300	137548
ARS-86	chrXIII	158887	159277
ARS-87	chrXIII	183797	183887
ARS-88	chrXIII	263063	263296
ARS-89	chrXIII	286835	286951
ARS-90	chrXIII	371001	371105
ARS-91	chrXIII	468179	468469
ARS-92	chrXIII	477606	478301
ARS-93	chrXIII	503389	503771
ARS-94	chrXIII	535597	535844
ARS-95	chrXIII	542881	542978
ARS-96	chrXIII	553422	554331
ARS-97	chrXIII	611275	611489
ARS-98	chrXIII	634501	634588
ARS-99	chrXIII	649309	649552
ARS-100	chrXIII	758224	758471
ARS-101	chrXIII	772631	772879
ARS-102	chrXIII	805152	805282
ARS-103	chrXIII	815342	815567
ARS-104	chrXIII	837764	837928
ARS-105	chrXIII	897935	897985
ARS-106	chrXIII	917896	918366
ARS-107	chrXIII	923015	923494
ARS-108	chrXIV	28469	28700
ARS-109	chrXIV	61599	61895
ARS-110	chrXIV	89531	89804
ARS-111	chrXIV	96247	96463
ARS-112	chrXIV	126599	126805
ARS-113	chrXIV	169675	169753
ARS-114	chrXIV	196134	196232
ARS-115	chrXIV	250315	250931
ARS-116	chrXIV	279982	280071
ARS-117	chrXIV	321921	322213
ARS-118	chrXIV	325054	325267
ARS-119	chrXIV	412267	412496
ARS-120	chrXIV	449429	449588
ARS-121	chrXIV	498970	499154
ARS-122	chrXIV	546072	546170
ARS-123	chrXIV	561111	561388
ARS-124	chrXIV	568219	568524
ARS-125	chrXIV	609520	609607
ARS-126	chrXIV	616311	617125
ARS-127	chrXIV	635664	635904
ARS-128	chrXIV	691486	691730
ARS-129	chrXV	35669	35904
ARS-130	chrXV	72683	72753
ARS-131	chrXV	85270	85361
ARS-132	chrXV	113885	113983
ARS-133	chrXV	166976	167221
ARS-134	chrXV	277530	277778
ARS-135	chrXV	309359	309925
ARS-136	chrXV	337424	337491
ARS-137	chrXV	489683	489942
ARS-138	chrXV	566410	566643
ARS-139	chrXV	600886	600960
ARS-140	chrXV	616670	617517
ARS-141	chrXV	656701	656772
ARS-142	chrXV	729740	729969
ARS-143	chrXV	766605	766788
ARS-144	chrXV	783345	783563
ARS-145	chrXV	874251	874412
ARS-146	chrXV	908296	908544
ARS-147	chrXV	981462	981697
ARS-148	chrXVI	18370	19069
ARS-149	chrXVI	42977	43212
ARS-150	chrXVI	73032	73227
ARS-151	chrXVI	116566	116680
ARS-152	chrXVI	162341	162632
ARS-153	chrXVI	220088	220167
ARS-154	chrXVI	260931	261727
ARS-155	chrXVI	289485	289705
ARS-156	chrXVI	331699	332100
ARS-157	chrXVI	384542	384789
ARS-158	chrXVI	418138	418364
ARS-159	chrXVI	422786	422885
ARS-160	chrXVI	456563	456810
ARS-161	chrXVI	511636	511793
ARS-162	chrXVI	563852	563967
ARS-163	chrXVI	565052	565294
ARS-164	chrXVI	633874	634122
ARS-165	chrXVI	684389	684637
ARS-166	chrXVI	695461	695574
ARS-167	chrXVI	749099	749345
ARS-168	chrXVI	776926	777156
ARS-169	chrXVI	819160	819399
ARS-170	chrXVI	842653	842900
ARS-171	chrXVI	850512	850629
ARS-172	chrXVI	880861	881108
ARS-173	chrXVI	932983	933229
ARS-174	chrXVI	942084	943032
ARS-175	chrII	40	202
ARS-176	chrII	6498	6620
ARS-177	chrII	28942	29160
ARS-178	chrII	63259	63381
ARS-179	chrII	93435	93519
ARS-180	chrII	143658	143745
ARS-181	chrII	170173	170279
ARS-182	chrII	198313	198473
ARS-183	chrII	237787	237900
ARS-184	chrII	254998	255083
ARS-185	chrII	326140	326375
ARS-186	chrII	379221	379912
ARS-187	chrII	389212	390371
ARS-188	chrII	407953	408068
ARS-189	chrII	417784	418079
ARS-190	chrII	486707	486954
ARS-191	chrII	517185	517386
ARS-192	chrII	622671	622939
ARS-193	chrII	631939	632251
ARS-194	chrII	704296	704566
ARS-195	chrII	741681	741797
ARS-196	chrII	757437	757667
ARS-197	chrII	792218	792310
ARS-198	chrIII	989	1068
ARS-199	chrIII	11146	11401
ARS-200	chrIII	14575	14849
ARS-201	chrIII	14871	15213
ARS-202	chrIII	15214	16274
ARS-203	chrIII	30200	30657
ARS-204	chrIII	39508	39595
ARS-205	chrIII	74458	74677
ARS-206	chrIII	108727	109060
ARS-207	chrIII	114321	114939
ARS-208	chrIII	132043	132120
ARS-209	chrIII	166503	167348
ARS-210	chrIII	194308	194367
ARS-211	chrIII	197460	197598
ARS-212	chrIII	224816	225061
ARS-213	chrIII	272852	273095
ARS-214	chrIII	292638	292694
ARS-215	chrIII	294820	294901
ARS-216	chrIII	315807	315879
ARS-217	chrIV	137	1392
ARS-218	chrIV	15493	15739
ARS-219	chrIV	46185	46237
ARS-220	chrIV	85945	86176
ARS-221	chrIV	123617	123901
ARS-222	chrIV	212519	212618
ARS-223	chrIV	235937	236185
ARS-224	chrIV	253791	254039
ARS-225	chrIV	256530	256633
ARS-226	chrIV	316771	317230
ARS-227	chrIV	329566	329814
ARS-228	chrIV	408075	408316
ARS-229	chrIV	434971	435320
ARS-230	chrIV	462567	462622
ARS-231	chrIV	484006	484059
ARS-232	chrIV	505343	505584
ARS-233	chrIV	555240	555404
ARS-234	chrIV	567610	567685
ARS-235	chrIV	628938	629582
ARS-236	chrIV	640006	640072
ARS-237	chrIV	702887	703132
ARS-238	chrIV	748392	748637
ARS-239	chrIV	753242	753386
ARS-240	chrIV	806052	806277
ARS-241	chrIV	899051	899596
ARS-242	chrIV	913790	914038
ARS-243	chrIV	921692	921939
ARS-244	chrIV	1016670	1016911
ARS-245	chrIV	1057841	1057951
ARS-246	chrIV	1109964	1110204
ARS-247	chrIV	1159262	1159510
ARS-248	chrIV	1166067	1166212
ARS-249	chrIV	1240882	1241110
ARS-250	chrIV	1276225	1276452
ARS-251	chrIV	1302689	1302768
ARS-252	chrIV	1305757	1306312
ARS-253	chrIV	1379641	1380100
ARS-254	chrIV	1404290	1404524
ARS-255	chrIV	1454509	1455087
ARS-256	chrIV	1461862	1462173
ARS-257	chrIV	1486918	1487161
ARS-258	chrV	4097	4185
ARS-259	chrV	6378	6453
ARS-260	chrV	8786	10019
ARS-261	chrV	59338	59477
ARS-262	chrV	93978	94218
ARS-263	chrV	145678	145840
ARS-264	chrV	173700	173864
ARS-265	chrV	212383	212631
ARS-266	chrV	257958	258737
ARS-267	chrV	276130	276528
ARS-268	chrV	278076	278357
ARS-269	chrV	287552	287629
ARS-270	chrV	316600	316807
ARS-271	chrV	353578	353636
ARS-272	chrV	406752	406953
ARS-273	chrV	438934	439182
ARS-274	chrV	442416	442735
ARS-275	chrV	498884	499182
ARS-276	chrV	520772	521030
ARS-277	chrV	549566	549814
ARS-278	chrV	569618	569695
ARS-279	chrVI	5426	5529
ARS-280	chrVI	20702	20900
ARS-281	chrVI	32473	32995
ARS-282	chrVI	32667	33247
ARS-283	chrVI	68759	68861
ARS-284	chrVI	104463	104701
ARS-285	chrVI	118637	118957
ARS-286	chrVI	127751	128071
ARS-287	chrVI	135985	136085
ARS-288	chrVI	167547	167801
ARS-289	chrVI	199395	199505
ARS-290	chrVI	216357	216704
ARS-291	chrVI	256277	256431
ARS-292	chrVI	269417	270035
ARS-293	chrVII	64360	64464
ARS-294	chrVII	112079	112317
ARS-295	chrVII	117561	117854
ARS-296	chrVII	163218	163318
ARS-297	chrVII	187464	187796
ARS-298	chrVII	203914	204155
ARS-299	chrVII	231907	231981
ARS-300	chrVII	241085	241353
ARS-301	chrVII	285991	286081
ARS-302	chrVII	288451	288512
ARS-303	chrVII	352760	352906
ARS-304	chrVII	388658	388891
ARS-305	chrVII	421171	421279
ARS-306	chrVII	484930	485157
ARS-307	chrVII	508729	508977
ARS-308	chrVII	568490	568737
ARS-309	chrVII	574622	574915
ARS-310	chrVII	575484	576346
ARS-311	chrVII	581436	582213
ARS-312	chrVII	659907	660002
ARS-313	chrVII	715312	715377
ARS-314	chrVII	777966	778214
ARS-315	chrVII	834491	834734
ARS-316	chrVII	888413	888493
ARS-317	chrVII	977728	977976
ARS-318	chrVII	999456	999576
ARS-319	chrVII	1002239	1002522
ARS-320	chrVII	1083795	1084863
ARS-321	chrVIII	5471	6401
ARS-322	chrVIII	7702	7767
ARS-323	chrVIII	64296	64371
ARS-324	chrVIII	116179	116421
ARS-325	chrVIII	133438	133539
ARS-326	chrVIII	140349	141274
ARS-327	chrVIII	168549	168723
ARS-328	chrVIII	212720	213185
ARS-329	chrVIII	214718	215183
ARS-330	chrVIII	245773	245847
ARS-331	chrVIII	286770	287128
ARS-332	chrVIII	297060	297179
ARS-333	chrVIII	392180	392395
ARS-334	chrVIII	447714	447795
ARS-335	chrVIII	501756	501996
ARS-336	chrVIII	556001	556331
ARS-337	chrIX	7470	8793
ARS-338	chrIX	16141	16784
ARS-339	chrIX	73820	73991
ARS-340	chrIX	105870	106053
ARS-341	chrIX	113237	113806
ARS-342	chrIX	136098	136338
ARS-343	chrIX	175038	175358
ARS-344	chrIX	214624	214754
ARS-345	chrIX	245756	245925
ARS-346	chrIX	247705	247760
ARS-347	chrIX	248396	248850
ARS-348	chrIX	313861	314035
ARS-349	chrIX	341976	342045
ARS-350	chrIX	357160	357396
ARS-351	chrIX	362924	363221
ARS-352	chrIX	411935	412011
cen-1	chrI	151465	151582
cen-2	chrII	238207	238323
cen-3	chrIII	114385	114501
cen-4	chrIV	449711	449821
cen-5	chrV	151987	152104
cen-6	chrVI	148510	148627
cen-7	chrVII	496920	497038
cen-8	chrVIII	105586	105703
cen-9	chrIX	355629	355745
cen-10	chrX	436307	436425
cen-11	chrXI	440129	440246
cen-12	chrXII	150828	150947
cen-13	chrXIII	268031	268149
cen-14	chrXIV	628758	628875
cen-15	chrXV	326584	326702
cen-16	chrXVI	555957	556073
Mito origin-1	chrM	4012	4312
Mito origin-2	chrM	12510	12780
Mito origin-3	chrM	30220	30594
Mito origin-4	chrM	32231	32501
Mito origin-5	chrM	45227	47927
Mito origin-6	chrM	54567	54840
Mito origin-7	chrM	56567	56832
Mito origin-8	chrM	82329	82600
LTR-1	chrI	22230	22552
LTR-2	chrI	138831	138992
LTR-3	chrI	160105	160237
LTR-4	chrI	160238	160574
LTR-5	chrI	165826	166162
LTR-6	chrI	182620	182959
LTR-7	chrI	183142	183474
LTR-8	chrI	189426	189757
LTR-9	chrI	209448	209778
LTR-10	chrX	59505	59784
LTR-11	chrX	197401	197494
LTR-12	chrX	197545	197915
LTR-13	chrX	203398	203768
LTR-14	chrX	203783	204114
LTR-15	chrX	354844	355175
LTR-16	chrX	354538	355204
LTR-17	chrX	374844	374935
LTR-18	chrX	377598	377870
LTR-19	chrX	416266	416441
LTR-20	chrX	416506	416650
LTR-21	chrX	416899	417026
LTR-22	chrX	421946	422295
LTR-23	chrX	422601	422887
LTR-24	chrX	472463	472800
LTR-25	chrX	478051	478384
LTR-26	chrX	483635	483972
LTR-27	chrX	517959	518099
LTR-28	chrX	531516	531675
LTR-29	chrX	537741	538041
LTR-30	chrX	538103	538434
LTR-31	chrX	540766	541087
LTR-32	chrX	541095	541427
LTR-33	chrX	543448	543770
LTR-34	chrXI	74236	74518
LTR-35	chrXI	83808	84115
LTR-36	chrXI	162831	163169
LTR-37	chrXI	202644	202983
LTR-38	chrXI	219395	219723
LTR-39	chrXI	302334	302625
LTR-40	chrXI	313602	313919
LTR-41	chrXI	314193	314524
LTR-42	chrXI	458140	458471
LTR-43	chrXI	490286	490416
LTR-44	chrXI	490464	490787
LTR-45	chrXI	513532	513846
LTR-46	chrXI	517453	517784
LTR-47	chrXI	665430	665668
LTR-48	chrXII	92050	92381
LTR-49	chrXII	168043	168380
LTR-50	chrXII	215080	215417
LTR-51	chrXII	220668	221005
LTR-52	chrXII	221006	221266
LTR-53	chrXII	365810	366144
LTR-54	chrXII	373999	374338
LTR-55	chrXII	448842	449028
LTR-56	chrXII	475976	476310
LTR-57	chrXII	481563	481897
LTR-58	chrXII	592706	593035
LTR-59	chrXII	593145	593478
LTR-60	chrXII	598729	599062
LTR-61	chrXII	599268	599544
LTR-62	chrXII	599570	599844
LTR-63	chrXII	650824	651157
LTR-64	chrXII	656410	656743
LTR-65	chrXII	657022	657365
LTR-66	chrXII	657449	657767
LTR-67	chrXII	688119	688368
LTR-68	chrXII	688369	688664
LTR-69	chrXII	731668	732000
LTR-70	chrXII	734501	734671
LTR-71	chrXII	793552	793870
LTR-72	chrXII	796899	797088
LTR-73	chrXII	818073	818403
LTR-74	chrXII	941192	941523
LTR-75	chrXII	946819	947150
LTR-76	chrXII	963230	963545
LTR-77	chrXII	976258	976589
LTR-78	chrXII	981369	981700
LTR-79	chrXII	1052303	1052632
LTR-80	chrXIII	131989	132321
LTR-81	chrXIII	168349	168681
LTR-82	chrXIII	184170	184501
LTR-83	chrXIII	189752	190083
LTR-84	chrXIII	196332	196668
LTR-85	chrXIII	201919	202234
LTR-86	chrXIII	290049	290224
LTR-87	chrXIII	357005	357336
LTR-88	chrXIII	362587	362918
LTR-89	chrXIII	372697	373034
LTR-90	chrXIII	378285	378622
LTR-91	chrXIII	378727	379061
LTR-92	chrXIII	379072	379198
LTR-93	chrXIII	463128	463461
LTR-94	chrXIII	481214	481547
LTR-95	chrXIII	481571	481808
LTR-96	chrXIII	503192	503389
LTR-97	chrXIII	503771	504141
LTR-98	chrXIII	504346	504677
LTR-99	chrXIII	573112	573338
LTR-100	chrXIII	768548	768879
LTR-101	chrXIII	808537	808906
LTR-102	chrXIII	809000	809233
LTR-103	chrXIII	837450	837764
LTR-104	chrXIV	96451	96609
LTR-105	chrXIV	96610	96941
LTR-106	chrXIV	102192	102523
LTR-107	chrXIV	102632	102700
LTR-108	chrXIV	519163	519496
LTR-109	chrXIV	524729	525062
LTR-110	chrXIV	546423	546714
LTR-111	chrXIV	546738	547077
LTR-112	chrXIV	561607	561977
LTR-113	chrXIV	562033	562364
LTR-114	chrXIV	567660	567992
LTR-115	chrXIV	631998	632114
LTR-116	chrXIV	632119	632489
LTR-117	chrXIV	726234	726574
LTR-118	chrXIV	726614	726945
LTR-119	chrXIV	727363	727661
LTR-120	chrXV	2894	3223
LTR-121	chrXV	3809	3986
LTR-122	chrXV	18302	18561
LTR-123	chrXV	113294	113626
LTR-124	chrXV	117703	118040
LTR-125	chrXV	123291	123628
LTR-126	chrXV	226696	227037
LTR-127	chrXV	227096	227293
LTR-128	chrXV	227851	228178
LTR-129	chrXV	300683	301021
LTR-130	chrXV	340598	340898
LTR-131	chrXV	354128	354466
LTR-132	chrXV	354681	354958
LTR-133	chrXV	438175	438483
LTR-134	chrXV	594512	594819
LTR-135	chrXV	594820	595151
LTR-136	chrXV	600402	600733
LTR-137	chrXV	664003	664324
LTR-138	chrXV	664325	664469
LTR-139	chrXV	664813	665145
LTR-140	chrXV	703429	703582
LTR-141	chrXV	703612	703762
LTR-142	chrXV	703772	704062
LTR-143	chrXV	704063	704395
LTR-144	chrXV	709691	710023
LTR-145	chrXV	710024	710107
LTR-146	chrXV	854275	854614
LTR-147	chrXV	968991	969301
LTR-148	chrXV	969293	969431
LTR-149	chrXV	970286	970617
LTR-150	chrXV	975913	976244
LTR-151	chrXV	980259	980590
LTR-152	chrXVI	55657	55858
LTR-153	chrXVI	56290	56358
LTR-154	chrXVI	56409	56451
LTR-155	chrXVI	56452	56788
LTR-156	chrXVI	62039	62375
LTR-157	chrXVI	62389	62720
LTR-158	chrXVI	62724	63006
LTR-159	chrXVI	210451	210771
LTR-160	chrXVI	211577	211898
LTR-161	chrXVI	436068	436249
LTR-162	chrXVI	436250	436587
LTR-163	chrXVI	436594	436731
LTR-164	chrXVI	436890	437260
LTR-165	chrXVI	442742	443112
LTR-166	chrXVI	560481	560812
LTR-167	chrXVI	571845	572173
LTR-168	chrXVI	769319	769659
LTR-169	chrXVI	776093	776413
LTR-170	chrXVI	776667	776796
LTR-171	chrXVI	777832	778154
LTR-172	chrXVI	804511	804638
LTR-173	chrXVI	804645	804978
LTR-174	chrXVI	810229	810562
LTR-175	chrXVI	844412	844749
LTR-176	chrXVI	850003	850340
LTR-177	chrXVI	850357	850512
LTR-178	chrXVI	850629	850966
LTR-179	chrXVI	856545	856885
LTR-180	chrXVI	856217	856554
LTR-181	chrXVI	880386	880726
LTR-182	chrXVI	881487	881830
LTR-183	chrXVI	933071	933404
LTR-184	chrII	8848	9092
LTR-185	chrII	9093	9424
LTR-186	chrII	9425	9518
LTR-187	chrII	29644	29975
LTR-188	chrII	35271	35602
LTR-189	chrII	35604	35796
LTR-190	chrII	35851	36221
LTR-191	chrII	197016	197320
LTR-192	chrII	197714	198054
LTR-193	chrII	220895	221036
LTR-194	chrII	221037	221370
LTR-195	chrII	226621	226952
LTR-196	chrII	258670	258976
LTR-197	chrII	259578	259909
LTR-198	chrII	265163	265494
LTR-199	chrII	266178	266256
LTR-200	chrII	327069	327394
LTR-201	chrII	327390	327704
LTR-202	chrII	350459	350751
LTR-203	chrII	643488	643858
LTR-204	chrII	643859	644002
LTR-205	chrII	644362	644603
LTR-206	chrIII	1179	1429
LTR-207	chrIII	4073	4322
LTR-208	chrIII	82700	83036
LTR-209	chrIII	83055	83194
LTR-210	chrIII	84069	84294
LTR-211	chrIII	84295	84626
LTR-212	chrIII	84630	84718
LTR-213	chrIII	84811	85142
LTR-214	chrIII	90438	90769
LTR-215	chrIII	124134	124465
LTR-216	chrIII	142758	143080
LTR-217	chrIII	149482	149809
LTR-218	chrIII	150220	150551
LTR-219	chrIII	150695	151055
LTR-220	chrIII	151521	151851
LTR-221	chrIII	169573	169888
LTR-222	chrIII	291373	291712
LTR-223	chrIII	291922	292167
LTR-224	chrIII	295003	295330
LTR-225	chrIII	295958	296190
LTR-226	chrIV	434423	434739
LTR-227	chrIV	437149	437518
LTR-228	chrIV	512986	513258
LTR-229	chrIV	513259	513590
LTR-230	chrIV	513692	514020
LTR-231	chrIV	519316	519647
LTR-232	chrIV	520173	520475
LTR-233	chrIV	520477	520805
LTR-234	chrIV	520806	520833
LTR-235	chrIV	645502	645835
LTR-236	chrIV	651086	651419
LTR-237	chrIV	651420	651503
LTR-238	chrIV	651682	651980
LTR-239	chrIV	668096	668436
LTR-240	chrIV	668543	668784
LTR-241	chrIV	802905	803235
LTR-242	chrIV	871821	872152
LTR-243	chrIV	877448	877779
LTR-244	chrIV	945351	945673
LTR-245	chrIV	945955	946295
LTR-246	chrIV	981171	981502
LTR-247	chrIV	986794	987125
LTR-248	chrIV	987150	987483
LTR-249	chrIV	992309	992642
LTR-250	chrIV	992740	992815
LTR-251	chrIV	1023137	1023477
LTR-252	chrIV	1095767	1096104
LTR-253	chrIV	1101355	1101692
LTR-254	chrIV	1151039	1151368
LTR-255	chrIV	1175316	1175647
LTR-256	chrIV	1175134	1175812
LTR-257	chrIV	1206704	1207037
LTR-258	chrIV	1212288	1212621
LTR-259	chrIV	1352644	1352975
LTR-260	chrIV	1352976	1353226
LTR-261	chrIV	1518484	1518807
LTR-262	chrV	62081	62756
LTR-263	chrV	62142	62474
LTR-264	chrV	99490	99664
LTR-265	chrV	118230	118551
LTR-266	chrV	135612	135939
LTR-267	chrV	137324	137639
LTR-268	chrV	138221	138553
LTR-269	chrV	176705	176856
LTR-270	chrV	249109	249331
LTR-271	chrV	249445	249752
LTR-272	chrV	249930	250270
LTR-273	chrV	287745	288062
LTR-274	chrV	312274	312445
LTR-275	chrV	353399	353735
LTR-276	chrV	354136	354850
LTR-277	chrV	354360	354730
LTR-278	chrV	354851	354917
LTR-279	chrV	431490	431822
LTR-280	chrV	434631	434971
LTR-281	chrV	435128	435447
LTR-282	chrV	435946	436277
LTR-283	chrV	436279	436605
LTR-284	chrV	442734	443072
LTR-285	chrV	443397	443733
LTR-286	chrV	444834	445139
LTR-287	chrV	448984	449320
LTR-288	chrV	487834	488165
LTR-289	chrV	492695	492833
LTR-290	chrV	498084	498421
LTR-291	chrV	551442	551773
LTR-292	chrV	552040	552267
LTR-293	chrV	563928	564024
LTR-294	chrV	568791	569024
LTR-295	chrVI	100581	100901
LTR-296	chrVI	137663	137912
LTR-297	chrVI	137913	138240
LTR-298	chrVI	143540	143871
LTR-299	chrVI	143872	143947
LTR-300	chrVI	144203	144523
LTR-301	chrVI	144524	144822
LTR-302	chrVI	158376	158686
LTR-303	chrVI	161804	162135
LTR-304	chrVI	191685	191854
LTR-305	chrVI	206922	207138
LTR-306	chrVII	838	1079
LTR-307	chrVII	110855	111225
LTR-308	chrVII	111226	111505
LTR-309	chrVII	111506	111698
LTR-310	chrVII	114939	115269
LTR-311	chrVII	204982	205337
LTR-312	chrVII	318697	318860
LTR-313	chrVII	319009	319341
LTR-314	chrVII	319423	319762
LTR-315	chrVII	320355	320707
LTR-316	chrVII	327904	328224
LTR-317	chrVII	401616	401894
LTR-318	chrVII	401959	402290
LTR-319	chrVII	405004	405145
LTR-320	chrVII	405146	405207
LTR-321	chrVII	405208	405453
LTR-322	chrVII	412456	412725
LTR-323	chrVII	535211	535542
LTR-324	chrVII	535607	535759
LTR-325	chrVII	535760	536097
LTR-326	chrVII	541348	541685
LTR-327	chrVII	561843	562176
LTR-328	chrVII	567427	567760
LTR-329	chrVII	568740	569072
LTR-330	chrVII	574369	574700
LTR-331	chrVII	701104	701350
LTR-332	chrVII	707195	707534
LTR-333	chrVII	712206	712545
LTR-334	chrVII	713084	713384
LTR-335	chrVII	735542	735872
LTR-336	chrVII	735982	736322
LTR-337	chrVII	774040	774162
LTR-338	chrVII	778784	779112
LTR-339	chrVII	779116	779224
LTR-340	chrVII	779225	779515
LTR-341	chrVII	793237	793559
LTR-342	chrVII	811447	811778
LTR-343	chrVII	817074	817397
LTR-344	chrVII	817393	817724
LTR-345	chrVII	822975	823306
LTR-346	chrVII	845281	845602
LTR-347	chrVII	875951	876279
LTR-348	chrVII	931171	931540
LTR-349	chrVII	931688	932019
LTR-350	chrVIII	7994	8225
LTR-351	chrVIII	85388	85538
LTR-352	chrVIII	85539	85909
LTR-353	chrVIII	91391	91761
LTR-354	chrVIII	91772	92099
LTR-355	chrVIII	92240	92390
LTR-356	chrVIII	116421	116752
LTR-357	chrVIII	116763	117061
LTR-358	chrVIII	133201	133442
LTR-359	chrVIII	133565	133684
LTR-360	chrVIII	133685	134009
LTR-361	chrVIII	146331	146671
LTR-362	chrVIII	146844	147114
LTR-363	chrVIII	358672	358850
LTR-364	chrVIII	358850	359067
LTR-365	chrVIII	359079	359372
LTR-366	chrVIII	389177	389509
LTR-367	chrVIII	389613	389845
LTR-368	chrVIII	463920	464147
LTR-369	chrVIII	466549	466863
LTR-370	chrVIII	466884	466975
LTR-371	chrVIII	530049	530379
LTR-372	chrVIII	543610	543941
LTR-373	chrVIII	549306	549637
LTR-374	chrIX	196653	197023
LTR-375	chrIX	197140	197488
LTR-376	chrIX	205220	205559
LTR-377	chrIX	210308	210647
LTR-378	chrIX	246220	246552
LTR-379	chrIX	300409	300727
LTR-380	chrIX	324391	324734
LTR-381	chrIX	324831	325164
LTR-382	chrIX	336708	336897
LTR-383	chrIX	426201	426425
LTR retrotransposon-1	chrI	160238	166162
LTR retrotransposon-2	chrX	197545	203768
LTR retrotransposon-3	chrX	472463	478384
LTR retrotransposon-4	chrX	478051	483972
LTR retrotransposon-5	chrXII	475976	481897
LTR retrotransposon-6	chrXII	593145	599062
LTR retrotransposon-7	chrXII	650824	656743
LTR retrotransposon-8	chrXII	941192	947150
LTR retrotransposon-9	chrXII	976258	981700
LTR retrotransposon-10	chrXIII	184170	190083
LTR retrotransposon-11	chrXIII	196332	202234
LTR retrotransposon-12	chrXIII	357005	362918
LTR retrotransposon-13	chrXIII	372697	378622
LTR retrotransposon-14	chrXIV	96610	102523
LTR retrotransposon-15	chrXIV	519163	525062
LTR retrotransposon-16	chrXIV	562364	567660
LTR retrotransposon-17	chrXV	117703	123628
LTR retrotransposon-18	chrXV	594820	600733
LTR retrotransposon-19	chrXV	704063	710023
LTR retrotransposon-20	chrXV	970286	976244
LTR retrotransposon-21	chrXVI	56452	62375
LTR retrotransposon-22	chrXVI	436890	443112
LTR retrotransposon-23	chrXVI	804645	810562
LTR retrotransposon-24	chrXVI	844412	850340
LTR retrotransposon-25	chrXVI	850629	856554
LTR retrotransposon-26	chrII	29644	35602
LTR retrotransposon-27	chrII	221037	226952
LTR retrotransposon-28	chrII	259578	265494
LTR retrotransposon-29	chrIII	1179	4322
LTR retrotransposon-30	chrIII	84811	90769
LTR retrotransposon-31	chrIV	513692	519647
LTR retrotransposon-32	chrIV	645502	651419
LTR retrotransposon-33	chrIV	871821	877779
LTR retrotransposon-34	chrIV	878303	884220
LTR retrotransposon-35	chrIV	981171	987125
LTR retrotransposon-36	chrIV	987150	992642
LTR retrotransposon-37	chrIV	1095767	1101692
LTR retrotransposon-38	chrIV	1206704	1212621
LTR retrotransposon-39	chrV	443397	449320
LTR retrotransposon-40	chrV	492695	498421
LTR retrotransposon-41	chrVI	137913	143871
LTR retrotransposon-42	chrVII	535760	541685
LTR retrotransposon-43	chrVII	561843	567760
LTR retrotransposon-44	chrVII	568740	574700
LTR retrotransposon-45	chrVII	707195	712545
LTR retrotransposon-46	chrVII	811447	817397
LTR retrotransposon-47	chrVII	817393	823306
LTR retrotransposon-48	chrVIII	85539	91761
LTR retrotransposon-49	chrVIII	543610	549637
LTR retrotransposon-50	chrIX	205220	210647
Noncoding RNA-1	chrI	5076	6237
Noncoding RNA-2	chrI	9369	9601
Noncoding RNA-3	chrI	10733	11141
Noncoding RNA-4	chrI	28085	29773
Noncoding RNA-5	chrI	30028	30950
Noncoding RNA-6	chrI	138607	138831
Noncoding RNA-7	chrI	139152	139254
Noncoding RNA-8	chrI	151619	152035
Noncoding RNA-9	chrI	166267	166339
Noncoding RNA-10	chrI	180255	180511
Noncoding RNA-11	chrI	181141	181254
Noncoding RNA-12	chrI	182522	182603
Noncoding RNA-13	chrI	198775	199895
Noncoding RNA-14	chrI	199979	200419
Noncoding RNA-15	chrII	9583	9666
Noncoding RNA-16	chrII	36398	36488
Noncoding RNA-17	chrII	45285	45461
Noncoding RNA-18	chrII	88190	88277
Noncoding RNA-19	chrII	170107	170459
Noncoding RNA-20	chrII	191991	192343
Noncoding RNA-21	chrII	196311	196735
Noncoding RNA-22	chrII	197494	197567
Noncoding RNA-23	chrII	197629	197699
Noncoding RNA-24	chrII	227075	227156
Noncoding RNA-25	chrII	237744	237928
Noncoding RNA-26	chrII	251616	252104
Noncoding RNA-27	chrII	266378	266450
Noncoding RNA-28	chrII	307184	307346
Noncoding RNA-29	chrII	307587	308887
Noncoding RNA-30	chrII	326296	326776
Noncoding RNA-31	chrII	326792	326865
Noncoding RNA-32	chrII	347603	347686
Noncoding RNA-33	chrII	350827	350898
Noncoding RNA-34	chrII	362864	364592
Noncoding RNA-35	chrII	405878	405949
Noncoding RNA-36	chrII	405960	406031
Noncoding RNA-37	chrII	532512	533192
Noncoding RNA-38	chrII	643007	643078
Noncoding RNA-39	chrII	645167	645238
Noncoding RNA-40	chrII	680688	681862
Noncoding RNA-41	chrII	720644	721180
Noncoding RNA-42	chrII	786476	786868
Noncoding RNA-43	chrIII	29909	30405
Noncoding RNA-44	chrIII	30845	31189
Noncoding RNA-45	chrIII	39049	39424
Noncoding RNA-46	chrIII	82462	82533
Noncoding RNA-47	chrIII	90859	90972
Noncoding RNA-48	chrIII	107504	107712
Noncoding RNA-49	chrIII	123577	123648
Noncoding RNA-50	chrIII	127716	127789
Noncoding RNA-51	chrIII	142364	142546
Noncoding RNA-52	chrIII	142701	142771
Noncoding RNA-53	chrIII	147782	148078
Noncoding RNA-54	chrIII	149920	149991
Noncoding RNA-55	chrIII	168301	168372
Noncoding RNA-56	chrIII	176598	176942
Noncoding RNA-57	chrIII	177183	177282
Noncoding RNA-58	chrIII	178609	178799
Noncoding RNA-59	chrIII	205762	205938
Noncoding RNA-60	chrIII	227942	228042
Noncoding RNA-61	chrIII	295484	295556
Noncoding RNA-62	chrIV	21869	22453
Noncoding RNA-63	chrIV	80713	82585
Noncoding RNA-64	chrIV	83548	83618
Noncoding RNA-65	chrIV	132317	132645
Noncoding RNA-66	chrIV	323217	323471
Noncoding RNA-67	chrIV	359577	359672
Noncoding RNA-68	chrIV	407601	408201
Noncoding RNA-69	chrIV	411397	411565
Noncoding RNA-70	chrIV	421937	422529
Noncoding RNA-71	chrIV	434264	434336
Noncoding RNA-72	chrIV	437772	437853
Noncoding RNA-73	chrIV	442625	442841
Noncoding RNA-74	chrIV	443805	444197
Noncoding RNA-75	chrIV	488797	488870
Noncoding RNA-76	chrIV	488934	489222
Noncoding RNA-77	chrIV	505330	506580
Noncoding RNA-78	chrIV	519743	519826
Noncoding RNA-79	chrIV	520972	521043
Noncoding RNA-80	chrIV	541602	541700
Noncoding RNA-81	chrIV	544043	544730
Noncoding RNA-82	chrIV	544983	545967
Noncoding RNA-83	chrIV	556739	557099
Noncoding RNA-84	chrIV	568882	568953
Noncoding RNA-85	chrIV	568964	569035
Noncoding RNA-86	chrIV	593223	593495
Noncoding RNA-87	chrIV	619969	620041
Noncoding RNA-88	chrIV	621019	621693
Noncoding RNA-89	chrIV	645153	645224
Noncoding RNA-90	chrIV	668007	668080
Noncoding RNA-91	chrIV	680212	680420
Noncoding RNA-92	chrIV	802731	802802
Noncoding RNA-93	chrIV	884361	884493
Noncoding RNA-94	chrIV	924281	924537
Noncoding RNA-95	chrIV	946312	946400
Noncoding RNA-96	chrIV	980065	980921
Noncoding RNA-97	chrIV	980974	981055
Noncoding RNA-98	chrIV	992832	992902
Noncoding RNA-99	chrIV	1017207	1017278
Noncoding RNA-100	chrIV	1018121	1019129
Noncoding RNA-101	chrIV	1075472	1075544
Noncoding RNA-102	chrIV	1095370	1095461
Noncoding RNA-103	chrIV	1140661	1140701
Noncoding RNA-104	chrIV	1150842	1150941
Noncoding RNA-105	chrIV	1153877	1154069
Noncoding RNA-106	chrIV	1157312	1159034
Noncoding RNA-107	chrIV	1166153	1166433
Noncoding RNA-108	chrIV	1174416	1174898
Noncoding RNA-109	chrIV	1201750	1201822
Noncoding RNA-110	chrIV	1257008	1257079
Noncoding RNA-111	chrIV	1305630	1305712
Noncoding RNA-112	chrIV	1340814	1342209
Noncoding RNA-113	chrIV	1352466	1352538
Noncoding RNA-114	chrIV	1353241	1353553
Noncoding RNA-115	chrIV	1359157	1359485
Noncoding RNA-116	chrIV	1402918	1403043
Noncoding RNA-117	chrIV	1406084	1407316
Noncoding RNA-118	chrIV	1461715	1461829
Noncoding RNA-119	chrIV	1492477	1493026
Noncoding RNA-120	chrIV	1493649	1493945
Noncoding RNA-121	chrIV	1500709	1501021
Noncoding RNA-122	chrIV	1513996	1516478
Noncoding RNA-123	chrIV	1521093	1522253
Noncoding RNA-124	chrV	7668	8134
Noncoding RNA-125	chrV	8413	9765
Noncoding RNA-126	chrV	9969	10497
Noncoding RNA-127	chrV	10501	11341
Noncoding RNA-128	chrV	11545	11929
Noncoding RNA-129	chrV	15304	16026
Noncoding RNA-130	chrV	52150	52320
Noncoding RNA-131	chrV	61352	61433
Noncoding RNA-132	chrV	61699	61789
Noncoding RNA-133	chrV	61890	61960
Noncoding RNA-134	chrV	62821	63724
Noncoding RNA-135	chrV	86604	86685
Noncoding RNA-136	chrV	117667	118035
Noncoding RNA-137	chrV	131082	131153
Noncoding RNA-138	chrV	135425	135497
Noncoding RNA-139	chrV	138666	138737
Noncoding RNA-140	chrV	152173	152661
Noncoding RNA-141	chrV	167427	167586
Noncoding RNA-142	chrV	173473	173769
Noncoding RNA-143	chrV	177099	177170
Noncoding RNA-144	chrV	186933	188114
Noncoding RNA-145	chrV	207357	207428
Noncoding RNA-146	chrV	250286	250357
Noncoding RNA-147	chrV	312023	312095
Noncoding RNA-148	chrV	354934	355005
Noncoding RNA-149	chrV	363965	364309
Noncoding RNA-150	chrV	424698	424883
Noncoding RNA-151	chrV	431129	431220
Noncoding RNA-152	chrV	434541	434612
Noncoding RNA-153	chrV	435752	435824
Noncoding RNA-154	chrV	438700	438773
Noncoding RNA-155	chrV	441987	442508
Noncoding RNA-156	chrV	443202	443275
Noncoding RNA-157	chrV	469457	469530
Noncoding RNA-158	chrV	487331	487402
Noncoding RNA-159	chrV	492352	492424
Noncoding RNA-160	chrV	504001	504945
Noncoding RNA-161	chrV	522869	522933
Noncoding RNA-162	chrV	551285	551358
Noncoding RNA-163	chrV	554084	555860
Noncoding RNA-164	chrV	567037	567581
Noncoding RNA-165	chrVI	57815	58521
Noncoding RNA-166	chrVI	101376	101478
Noncoding RNA-167	chrVI	103277	103549
Noncoding RNA-168	chrVI	118637	119165
Noncoding RNA-169	chrVI	131061	131503
Noncoding RNA-170	chrVI	137486	137559
Noncoding RNA-171	chrVI	157916	158007
Noncoding RNA-172	chrVI	162228	162298
Noncoding RNA-173	chrVI	191513	191613
Noncoding RNA-174	chrVI	199299	199813
Noncoding RNA-175	chrVI	204924	204977
Noncoding RNA-176	chrVI	210619	210707
Noncoding RNA-177	chrVI	226688	226760
Noncoding RNA-178	chrVI	256457	257401
Noncoding RNA-179	chrVI	261473	262257
Noncoding RNA-180	chrVII	17213	17709
Noncoding RNA-181	chrVII	73829	73902
Noncoding RNA-182	chrVII	74442	76698
Noncoding RNA-183	chrVII	110625	110696
Noncoding RNA-184	chrVII	122269	122341
Noncoding RNA-185	chrVII	165607	166127
Noncoding RNA-186	chrVII	185714	185786
Noncoding RNA-187	chrVII	196567	197911
Noncoding RNA-188	chrVII	198784	199389
Noncoding RNA-189	chrVII	205521	205634
Noncoding RNA-190	chrVII	287350	287455
Noncoding RNA-191	chrVII	316788	317055
Noncoding RNA-192	chrVII	319781	319852
Noncoding RNA-193	chrVII	323247	324239
Noncoding RNA-194	chrVII	328583	328654
Noncoding RNA-195	chrVII	345985	346231
Noncoding RNA-196	chrVII	366374	366469
Noncoding RNA-197	chrVII	401527	401598
Noncoding RNA-198	chrVII	405470	405541
Noncoding RNA-199	chrVII	420907	421355
Noncoding RNA-200	chrVII	421471	422431
Noncoding RNA-201	chrVII	423092	423205
Noncoding RNA-202	chrVII	433507	435067
Noncoding RNA-203	chrVII	440716	440807
Noncoding RNA-204	chrVII	531610	531681
Noncoding RNA-205	chrVII	541850	541921
Noncoding RNA-206	chrVII	544577	544648
Noncoding RNA-207	chrVII	545370	545566
Noncoding RNA-208	chrVII	561662	561743
Noncoding RNA-209	chrVII	609584	609696
Noncoding RNA-210	chrVII	609803	609931
Noncoding RNA-211	chrVII	622051	622283
Noncoding RNA-212	chrVII	627335	627607
Noncoding RNA-213	chrVII	650859	651163
Noncoding RNA-214	chrVII	660091	661403
Noncoding RNA-215	chrVII	661749	661820
Noncoding RNA-216	chrVII	700675	700756
Noncoding RNA-217	chrVII	700953	701048
Noncoding RNA-218	chrVII	707108	707179
Noncoding RNA-219	chrVII	715087	715547
Noncoding RNA-220	chrVII	731137	731210
Noncoding RNA-221	chrVII	736340	736411
Noncoding RNA-222	chrVII	738427	738883
Noncoding RNA-223	chrVII	739122	739195
Noncoding RNA-224	chrVII	774349	774421
Noncoding RNA-225	chrVII	778171	778619
Noncoding RNA-226	chrVII	779616	779687
Noncoding RNA-227	chrVII	794417	794489
Noncoding RNA-228	chrVII	823482	823555
Noncoding RNA-229	chrVII	828723	828794
Noncoding RNA-230	chrVII	845649	845719
Noncoding RNA-231	chrVII	856683	857035
Noncoding RNA-232	chrVII	857378	857491
Noncoding RNA-233	chrVII	876394	876466
Noncoding RNA-234	chrVII	878710	878815
Noncoding RNA-235	chrVII	899180	899382
Noncoding RNA-236	chrVII	930953	931023
Noncoding RNA-237	chrVII	939459	939672
Noncoding RNA-238	chrVII	958775	959687
Noncoding RNA-239	chrVII	994314	994954
Noncoding RNA-240	chrVII	999582	1000310
Noncoding RNA-241	chrVII	1004216	1004287
Noncoding RNA-242	chrVII	1011678	1012342
Noncoding RNA-243	chrVII	1065490	1065882
Noncoding RNA-244	chrVIII	62755	62826
Noncoding RNA-245	chrVIII	85298	85371
Noncoding RNA-246	chrVIII	116107	116179
Noncoding RNA-247	chrVIII	133026	133107
Noncoding RNA-248	chrVIII	134321	134392
Noncoding RNA-249	chrVIII	146242	146314
Noncoding RNA-250	chrVIII	201626	203522
Noncoding RNA-251	chrVIII	237848	237939
Noncoding RNA-252	chrVIII	238205	238869
Noncoding RNA-253	chrVIII	249813	250989
Noncoding RNA-254	chrVIII	297277	297364
Noncoding RNA-255	chrVIII	297506	297593
Noncoding RNA-256	chrVIII	297725	297833
Noncoding RNA-257	chrVIII	297918	298006
Noncoding RNA-258	chrVIII	298138	298225
Noncoding RNA-259	chrVIII	298307	298412
Noncoding RNA-260	chrVIII	298554	298651
Noncoding RNA-261	chrVIII	358478	358569
Noncoding RNA-262	chrVIII	364369	365009
Noncoding RNA-263	chrVIII	381540	381727
Noncoding RNA-264	chrVIII	388893	388995
Noncoding RNA-265	chrVIII	392250	392514
Noncoding RNA-266	chrVIII	406222	406766
Noncoding RNA-267	chrVIII	411228	411317
Noncoding RNA-268	chrVIII	429540	429714
Noncoding RNA-269	chrVIII	465112	465504
Noncoding RNA-270	chrVIII	466990	467061
Noncoding RNA-271	chrVIII	516596	517260
Noncoding RNA-272	chrVIII	522204	522596
Noncoding RNA-273	chrIX	35197	36013
Noncoding RNA-274	chrIX	97111	97246
Noncoding RNA-275	chrIX	175031	175103
Noncoding RNA-276	chrIX	197592	197663
Noncoding RNA-277	chrIX	210665	210738
Noncoding RNA-278	chrIX	248850	248931
Noncoding RNA-279	chrIX	300228	300300
Noncoding RNA-280	chrIX	324303	324374
Noncoding RNA-281	chrIX	325748	325820
Noncoding RNA-282	chrIX	336349	336420
Noncoding RNA-283	chrIX	342013	342293
Noncoding RNA-284	chrIX	370417	370488
Noncoding RNA-285	chrIX	387001	388449
Noncoding RNA-286	chrIX	427341	429437
Noncoding RNA-287	chrX	59100	59172
Noncoding RNA-288	chrX	75557	75797
Noncoding RNA-289	chrX	96757	97501
Noncoding RNA-290	chrX	115939	116010
Noncoding RNA-291	chrX	139565	139691
Noncoding RNA-292	chrX	139760	139951
Noncoding RNA-293	chrX	197313	197385
Noncoding RNA-294	chrX	204735	204806
Noncoding RNA-295	chrX	228094	228479
Noncoding RNA-296	chrX	233939	234011
Noncoding RNA-297	chrX	349130	349233
Noncoding RNA-298	chrX	354244	354332
Noncoding RNA-299	chrX	355374	355445
Noncoding RNA-300	chrX	355456	355527
Noncoding RNA-301	chrX	374424	374495
Noncoding RNA-302	chrX	374506	374577
Noncoding RNA-303	chrX	378360	378433
Noncoding RNA-304	chrX	396726	396796
Noncoding RNA-305	chrX	414966	415038
Noncoding RNA-306	chrX	415136	415384
Noncoding RNA-307	chrX	415931	416036
Noncoding RNA-308	chrX	424432	424515
Noncoding RNA-309	chrX	524012	524093
Noncoding RNA-310	chrX	531828	531898
Noncoding RNA-311	chrX	538555	538626
Noncoding RNA-312	chrX	541508	541579
Noncoding RNA-313	chrX	542956	543044
Noncoding RNA-314	chrX	585648	585904
Noncoding RNA-315	chrX	605932	607420
Noncoding RNA-316	chrX	617919	618019
Noncoding RNA-317	chrX	663748	663942
Noncoding RNA-318	chrXI	18569	19681
Noncoding RNA-319	chrXI	19681	21145
Noncoding RNA-320	chrXI	38811	38911
Noncoding RNA-321	chrXI	46735	46806
Noncoding RNA-322	chrXI	74624	74697
Noncoding RNA-323	chrXI	84208	84291
Noncoding RNA-324	chrXI	141018	141089
Noncoding RNA-325	chrXI	150860	153133
Noncoding RNA-326	chrXI	162487	162558
Noncoding RNA-327	chrXI	202999	203071
Noncoding RNA-328	chrXI	229966	231479
Noncoding RNA-329	chrXI	302918	303023
Noncoding RNA-330	chrXI	308144	308217
Noncoding RNA-331	chrXI	313401	313472
Noncoding RNA-332	chrXI	321955	322451
Noncoding RNA-333	chrXI	364776	364876
Noncoding RNA-334	chrXI	379680	379753
Noncoding RNA-335	chrXI	431030	431138
Noncoding RNA-336	chrXI	439436	439756
Noncoding RNA-337	chrXI	458557	458670
Noncoding RNA-338	chrXI	490968	491040
Noncoding RNA-339	chrXI	513332	513403
Noncoding RNA-340	chrXI	513735	514393
Noncoding RNA-341	chrXI	517988	518060
Noncoding RNA-342	chrXI	559016	559366
Noncoding RNA-343	chrXI	581180	581492
Noncoding RNA-344	chrXII	92548	92650
Noncoding RNA-345	chrXII	109241	109665
Noncoding RNA-346	chrXII	167944	168025
Noncoding RNA-347	chrXII	214883	214955
Noncoding RNA-348	chrXII	222321	222617
Noncoding RNA-349	chrXII	289700	289966
Noncoding RNA-350	chrXII	348427	348510
Noncoding RNA-351	chrXII	366235	366346
Noncoding RNA-352	chrXII	374355	374427
Noncoding RNA-353	chrXII	427132	427203
Noncoding RNA-354	chrXII	448650	448721
Noncoding RNA-355	chrXII	449689	450729
Noncoding RNA-356	chrXII	498112	498730
Noncoding RNA-357	chrXII	592519	592619
Noncoding RNA-358	chrXII	603384	603906
Noncoding RNA-359	chrXII	605300	605432
Noncoding RNA-360	chrXII	628383	628497
Noncoding RNA-361	chrXII	656934	657006
Noncoding RNA-362	chrXII	687859	687932
Noncoding RNA-363	chrXII	732090	732190
Noncoding RNA-364	chrXII	734802	734875
Noncoding RNA-365	chrXII	793918	793989
Noncoding RNA-366	chrXII	794486	794575
Noncoding RNA-367	chrXII	794697	794794
Noncoding RNA-368	chrXII	794937	795024
Noncoding RNA-369	chrXII	797178	797249
Noncoding RNA-370	chrXII	818609	818680
Noncoding RNA-371	chrXII	875376	875471
Noncoding RNA-372	chrXII	962972	963055
Noncoding RNA-373	chrXII	975983	976056
Noncoding RNA-374	chrXII	1028176	1028328
Noncoding RNA-375	chrXII	1030035	1030645
Noncoding RNA-376	chrXII	1052071	1052144
Noncoding RNA-377	chrXIII	13521	14065
Noncoding RNA-378	chrXIII	67768	67938
Noncoding RNA-379	chrXIII	121556	123014
Noncoding RNA-380	chrXIII	131825	131896
Noncoding RNA-381	chrXIII	168795	168883
Noncoding RNA-382	chrXIII	183898	183968
Noncoding RNA-383	chrXIII	196068	196170
Noncoding RNA-384	chrXIII	259158	259239
Noncoding RNA-385	chrXIII	259477	260077
Noncoding RNA-386	chrXIII	271701	271917
Noncoding RNA-387	chrXIII	286669	287229
Noncoding RNA-388	chrXIII	290801	290872
Noncoding RNA-389	chrXIII	321147	321219
Noncoding RNA-390	chrXIII	348763	349187
Noncoding RNA-391	chrXIII	352280	352370
Noncoding RNA-392	chrXIII	363064	363135
Noncoding RNA-393	chrXIII	370716	372038
Noncoding RNA-394	chrXIII	372445	372518
Noncoding RNA-395	chrXIII	379303	379408
Noncoding RNA-396	chrXIII	405692	406280
Noncoding RNA-397	chrXIII	420588	420661
Noncoding RNA-398	chrXIII	433296	434129
Noncoding RNA-399	chrXIII	463554	463625
Noncoding RNA-400	chrXIII	465208	465714
Noncoding RNA-401	chrXIII	480621	480693
Noncoding RNA-402	chrXIII	480873	481209
Noncoding RNA-403	chrXIII	504895	505008
Noncoding RNA-404	chrXIII	511801	512238
Noncoding RNA-405	chrXIII	586636	586709
Noncoding RNA-406	chrXIII	610425	610897
Noncoding RNA-407	chrXIII	616045	616325
Noncoding RNA-408	chrXIII	626349	626654
Noncoding RNA-409	chrXIII	649469	649813
Noncoding RNA-410	chrXIII	652275	652547
Noncoding RNA-411	chrXIII	731392	732392
Noncoding RNA-412	chrXIII	747892	747963
Noncoding RNA-413	chrXIII	762110	763113
Noncoding RNA-414	chrXIII	768369	768441
Noncoding RNA-415	chrXIII	808246	808317
Noncoding RNA-416	chrXIII	837928	838016
Noncoding RNA-417	chrXIV	89210	89306
Noncoding RNA-418	chrXIV	96241	96312
Noncoding RNA-419	chrXIV	102716	102789
Noncoding RNA-420	chrXIV	104275	104642
Noncoding RNA-421	chrXIV	104805	104877
Noncoding RNA-422	chrXIV	167502	167862
Noncoding RNA-423	chrXIV	174891	175235
Noncoding RNA-424	chrXIV	230105	230672
Noncoding RNA-425	chrXIV	355779	356387
Noncoding RNA-426	chrXIV	374896	374959
Noncoding RNA-427	chrXIV	443006	443119
Noncoding RNA-428	chrXIV	519099	519169
Noncoding RNA-429	chrXIV	525560	525824
Noncoding RNA-430	chrXIV	560693	560765
Noncoding RNA-431	chrXIV	568115	568217
Noncoding RNA-432	chrXIV	569867	569940
Noncoding RNA-433	chrXIV	585587	585926
Noncoding RNA-434	chrXIV	586090	586175
Noncoding RNA-435	chrXIV	602312	602385
Noncoding RNA-436	chrXIV	631846	631917
Noncoding RNA-437	chrXIV	632599	632672
Noncoding RNA-438	chrXIV	716120	716284
Noncoding RNA-439	chrXIV	724500	725972
Noncoding RNA-440	chrXIV	726134	726217
Noncoding RNA-441	chrXIV	763088	764069
Noncoding RNA-442	chrXIV	764324	764740
Noncoding RNA-443	chrXV	8665	9065
Noncoding RNA-444	chrXV	15689	16401
Noncoding RNA-445	chrXV	21820	22278
Noncoding RNA-446	chrXV	39170	40266
Noncoding RNA-447	chrXV	96658	97058
Noncoding RNA-448	chrXV	110962	111033
Noncoding RNA-449	chrXV	113802	113874
Noncoding RNA-450	chrXV	128306	128498
Noncoding RNA-451	chrXV	136088	136183
Noncoding RNA-452	chrXV	226611	226681
Noncoding RNA-453	chrXV	228331	228404
Noncoding RNA-454	chrXV	234346	234546
Noncoding RNA-455	chrXV	259489	259578
Noncoding RNA-456	chrXV	274673	274773
Noncoding RNA-457	chrXV	282164	282234
Noncoding RNA-458	chrXV	288192	288280
Noncoding RNA-459	chrXV	301097	301198
Noncoding RNA-460	chrXV	340299	340371
Noncoding RNA-461	chrXV	348698	349018
Noncoding RNA-462	chrXV	349019	349689
Noncoding RNA-463	chrXV	354041	354113
Noncoding RNA-464	chrXV	385069	386415
Noncoding RNA-465	chrXV	407948	408134
Noncoding RNA-466	chrXV	409765	409864
Noncoding RNA-467	chrXV	421914	422202
Noncoding RNA-468	chrXV	438643	438738
Noncoding RNA-469	chrXV	444098	444538
Noncoding RNA-470	chrXV	458186	458650
Noncoding RNA-471	chrXV	462634	463394
Noncoding RNA-472	chrXV	464450	464551
Noncoding RNA-473	chrXV	487439	487512
Noncoding RNA-474	chrXV	570970	571786
Noncoding RNA-475	chrXV	571958	572029
Noncoding RNA-476	chrXV	594354	594425
Noncoding RNA-477	chrXV	663812	663885
Noncoding RNA-478	chrXV	672610	673186
Noncoding RNA-479	chrXV	680685	680866
Noncoding RNA-480	chrXV	681050	681322
Noncoding RNA-481	chrXV	759326	759529
Noncoding RNA-482	chrXV	780106	780597
Noncoding RNA-483	chrXV	832332	832521
Noncoding RNA-484	chrXV	841958	842182
Noncoding RNA-485	chrXV	842403	842606
Noncoding RNA-486	chrXV	854187	854259
Noncoding RNA-487	chrXV	968022	968520
Noncoding RNA-488	chrXV	980683	980787
Noncoding RNA-489	chrXV	980951	981471
Noncoding RNA-490	chrXV	988906	989476
Noncoding RNA-491	chrXV	1003415	1004087
Noncoding RNA-492	chrXV	1004088	1004512
Noncoding RNA-493	chrXVI	210192	210263
Noncoding RNA-494	chrXVI	281055	281518
Noncoding RNA-495	chrXVI	286625	287009
Noncoding RNA-496	chrXVI	435893	435964
Noncoding RNA-497	chrXVI	511843	512267
Noncoding RNA-498	chrXVI	544035	544323
Noncoding RNA-499	chrXVI	560198	560289
Noncoding RNA-500	chrXVI	572269	572339
Noncoding RNA-501	chrXVI	581523	581987
Noncoding RNA-502	chrXVI	582062	582134
Noncoding RNA-503	chrXVI	586422	588952
Noncoding RNA-504	chrXVI	588953	589872
Noncoding RNA-505	chrXVI	607502	608688
Noncoding RNA-506	chrXVI	619767	619983
Noncoding RNA-507	chrXVI	622540	622631
Noncoding RNA-508	chrXVI	645415	645679
Noncoding RNA-509	chrXVI	689565	689646
Noncoding RNA-510	chrXVI	718700	718806
Noncoding RNA-511	chrXVI	718887	719050
Noncoding RNA-512	chrXVI	719148	719242
Noncoding RNA-513	chrXVI	744284	744355
Noncoding RNA-514	chrXVI	769207	769302
Noncoding RNA-515	chrXVI	769743	770687
Noncoding RNA-516	chrXVI	775765	775836
Noncoding RNA-517	chrXVI	819529	819602
Noncoding RNA-518	chrXVI	821732	821903
Noncoding RNA-519	chrXVI	828618	829660
Noncoding RNA-520	chrXVI	856902	856974
Noncoding RNA-521	chrXVI	860379	860449
Noncoding RNA-522	chrXVI	880296	880369
Noncoding RNA-523	chrXVI	928662	931160
Noncoding RNA-524	chrXVI	935906	937282
Noncoding RNA-525	chrXVI	937283	937955
YHR050W	chrVIII	209303	209533
YCR022C	chrIII	157141	157420
YER039C	chrV	228319	228455
YPL110C	chrXVI	340988	341067
YBL041W	chrII	141972	142040
YFR045W	chrVI	242999	243302
YIL091C	chrIX	190553	191029
YLR211C	chrXII	563429	563791
YIL092W	chrIX	190967	191624
YDR111C	chrIV	677782	678240
YDL126C	chrIV	235948	236156
YDR021W	chrIV	488003	488104
YNL158W	chrXIV	340208	340596
YML021C	chrXIII	229538	229733
YDL236W	chrIV	33234	33439
YKL159C	chrXI	153131	153815
YPL090C	chrXVI	376993	377290
YPR060C	chrXVI	674648	674860
YDR275W	chrIV	1012959	1013364
YLR326W	chrXII	782896	783037
YDR127W	chrIV	709250	709368
YOL003C	chrXV	321655	321857
YBR286W	chrII	776313	776490
YAR029W	chrI	186545	186754
YDR288W	chrIV	1038106	1038288
YIL154C	chrIX	53694	53980
YOR359W	chrXV	1012760	1013071
YGL189C	chrVII	148159	148228
YOR040W	chrXV	407921	408272
YPR089W	chrXVI	715941	716117
YKR037C	chrXI	510740	510909
YNL334C	chrXIV	12091	12207
YLR212C	chrXII	564689	564859
YJL138C	chrX	153246	153503
YBR115C	chrII	469610	469747
YBL100W-C	chrII	28546	29119
YER013W	chrV	182278	182357
YNL296W	chrXIV	76587	76600
YKL151C	chrXI	163808	164916
YBR256C	chrII	726918	727385
YOL124C	chrXV	85172	85455
YBR230C	chrII	679460	679548
YJL196C	chrX	67714	67849
YNL293W	chrXIV	82541	82642
YKL204W	chrXI	55602	55776
YML110C	chrXIII	49089	50030
YDR047W	chrIV	552948	553100
YJR141W	chrX	696949	697171
YNL054W	chrXIV	529583	529854
YKL019W	chrXI	403518	403601
YBR052C	chrII	338434	338719
YGR259C	chrVII	1012206	1012480
YMR216C	chrXIII	698412	698810
YOL018C	chrXV	290551	290880
YKR014C	chrXI	465135	465366
YER136W	chrV	440971	441300
YKR039W	chrXI	516871	517103
YGR146C-A	chrVII	785106	785275
YNR039C	chrXIV	696922	697613
YGR158C	chrVII	804671	805268
YJR123W	chrX	652578	652777
YBL038W	chrII	146885	147061
YDR150W	chrIV	763874	763924
YHR160C	chrVIII	419150	419220
YOR193W	chrXV	711576	711745
YGL123W	chrVII	278381	278470
YGL256W	chrVII	16307	16500
YMR098C	chrXIII	460696	460770
YGR275W	chrVII	1043749	1043841
YKR093W	chrXI	617535	617744
YPL258C	chrXVI	53395	53497
YHR107C	chrVIII	326644	326812
YBR130C	chrII	495478	495591
YDR138W	chrIV	732836	733471
YDR079W	chrIV	603399	603703
YML101C	chrXIII	69628	69734
YCR079W	chrIII	254173	254324
YPR033C	chrXVI	637240	637378
YLR217W	chrXII	573232	573475
YNL247W	chrXIV	185178	185383
YNL233W	chrXIV	214600	214694
YDL145C	chrIV	194408	194570
YIR017C	chrIX	383342	383555
YLR371W	chrXII	866784	866956
YIR014W	chrIX	381815	381826
YDR120C	chrIV	691334	691548
YOR151C	chrXV	612651	612996
YGR108W	chrVII	705051	705311
YPL188W	chrXVI	192650	192943
YLR249W	chrXII	639914	640084
YPL109C	chrXVI	345140	345263
YHR049C-A	chrVIII	206194	207233
YGL023C	chrVII	450069	450196
YJL072C	chrX	304627	305220
YBR276C	chrII	757531	757619
YGL112C	chrVII	298027	298177
YKL041W	chrXI	360817	361148
YNL188W	chrXIV	287609	287636
YKL169C	chrXI	130289	130684
YNR015W	chrXIV	654541	654653
YLR467W	chrXII	1077898	1077975
YJR036C	chrX	500599	500712
YPL039W	chrXVI	480175	480327
YDR527W	chrIV	1492413	1493174
YDL040C	chrIV	378751	378873
YHR076W	chrVIII	252225	252364
YDR108W	chrIV	673365	673464
YPL004C	chrXVI	550308	550631
YBL052C	chrII	119308	119378
YIR026C	chrIX	404617	404872
YML098W	chrXIII	77770	78336
YMR013W-A	chrXIII	298391	298647
YKL056C	chrXI	334237	334411
YCL063W	chrIII	18561	18716
YBL067C	chrII	93522	93638
YPL239W	chrXVI	100086	100291
YPL244C	chrXVI	86834	87013
YPL048W	chrXVI	465648	465928
YPL254W	chrXVI	70951	71026
YOL029C	chrXV	269706	269814
YHR136C	chrVIII	374514	374653
YHL006C	chrVIII	97927	98342
YKL191W	chrXI	82639	82732
YHR159W	chrVIII	419063	420326
YGL121C	chrVII	280543	280776
YGR245C	chrVII	979332	979764
YOR249C	chrXV	798601	798673
YJL162C	chrX	113711	113877
YDR194C	chrIV	845797	845951
YDL229W	chrIV	45906	46014
YMR291W	chrXIII	854390	854572
YEL003W	chrV	148599	148724
YOL002C	chrXV	323346	323410
YCL008C	chrIII	105543	105695
YAL047W-A	chrI	54914	55065
YKL015W	chrXI	411483	411596
YDR130C	chrIV	715361	715746
YGR187C	chrVII	870025	870231
YDR200C	chrIV	854143	854278
YMR035W	chrXIII	341675	341963
YHR193C-A	chrVIII	488392	488652
YOL016C	chrXV	294513	294776
YGL016W	chrVII	464911	465189
YPL211W	chrXVI	154040	154411
YIL110W	chrIX	157178	157744
YKR051W	chrXI	532202	532534
YDL180W	chrIV	137539	137706
YBR197C	chrII	614592	615202
Q0065	chrM	21935	22149
YPL187W	chrXVI	194146	194372
YJR016C	chrX	464265	464450
YPL099C	chrXVI	362870	363519
YER046W	chrV	243611	243707
YOR330C	chrXV	939499	939620
YLL049W	chrXII	41205	41298
YPL097W	chrXVI	366430	366548
YKL020C	chrXI	398742	398831
YDR252W	chrIV	963861	964788
YMR107W	chrXIII	483361	483553
YLR054C	chrXII	248474	248716
YJL217W	chrX	23729	23911
YJL151C	chrX	135911	136371
YJR143C	chrX	698168	698325
YGL026C	chrVII	446209	446411
YLR313C	chrXII	760151	760749
YER026C	chrV	207416	207643
YJR074W	chrX	573751	573884
YDL160C-A	chrIV	168270	169365
YOL117W	chrXV	99488	99587
YOR311C	chrXV	897097	899055
YPR149W	chrXVI	830439	831061
YJL125C	chrX	185394	185527
YKR095W-A	chrXI	626205	626618
YDL069C	chrIV	332998	333120
YDR374W-A	chrIV	1225026	1225357
YKL043W	chrXI	357848	358049
YGR258C	chrVII	1007610	1007670
YDR093W	chrIV	636120	636180
YKL090W	chrXI	273209	274407
YAL040C	chrI	65456	65777
YLR029C	chrXII	201598	201975
YOL083C-A	chrXV	166266	166460
YML120C	chrXIII	27865	28265
YPL067C	chrXVI	424696	425250
YKL099C	chrXI	255531	255719
YLR143W	chrXII	429386	429701
YGR082W	chrVII	644595	644745
YGL179C	chrVII	163300	163408
YLL028W	chrXII	86564	86949
YPL261C	chrXVI	48736	48995
YER092W	chrV	343232	343701
YLL060C	chrXII	20900	21137
YKL012W	chrXI	420061	420332
YDL139C	chrIV	211231	211374
YKL176C	chrXI	115407	115499
YCR016W	chrIII	144506	144796
YBR054W	chrII	344135	344584
YDR425W	chrIV	1321942	1322052
YKR104W	chrXI	657756	658051
YOR217W	chrXV	751886	752291
YDR258C	chrIV	971701	971807
YJR011C	chrX	458343	458640
YLR420W	chrXII	964879	965093
YHR140W	chrVIII	381291	381615
YOL093W	chrXV	143696	143820
YDR482C	chrIV	1420247	1420430
YPL225W	chrXVI	126446	126660
YOL076W	chrXV	189414	190223
YNL248C	chrXIV	181072	181360
YKL018C-A	chrXI	403010	403579
YHR201C	chrVIII	499799	499949
YBR290W	chrII	783556	783733
YGL180W	chrVII	162758	163108
YBL083C	chrII	69658	69712
YKL144C	chrXI	175177	175842
YOL063C	chrXV	207334	207391
YDR195W	chrIV	850200	850284
YDR366C	chrIV	1212243	1212437
YMR047C	chrXIII	363246	363363
YEL047C	chrV	65292	65384
YHL032C	chrVIII	36246	36378
YDR042C	chrIV	540489	540600
YGR163W	chrVII	828577	828645
YER066W	chrV	290799	290938
YGR162W	chrVII	826917	827069
YJR104C	chrX	620643	622549
YML008C	chrXIII	251738	251838
YJR127C	chrX	658841	658916
YAL064W-B	chrI	12427	15151
YMR219W	chrXIII	712109	712197
YHL004W	chrVIII	100403	100582
YDR251W	chrIV	963106	963281
YLR262C-A	chrXII	669367	669467
YIL172C	chrIX	16686	16783
YHR035W	chrVIII	180111	181506
YMR005W	chrXIII	277211	277394
YNL197C	chrXIV	266916	267607
YDR364C	chrIV	1201902	1202842
YMR213W	chrXIII	695153	695213
YOR195W	chrXV	715331	715577
YJL127W-A	chrX	180310	180310
YDR302W	chrIV	1068390	1068597
YHR002W	chrVIII	109885	110390
YIL088C	chrIX	197798	197930
YER036C	chrV	223139	223366
YBR063C	chrII	366859	366969
YDL104C	chrIV	273513	273652
YHL045W	chrVIII	12850	12882
YPR121W	chrXVI	780301	780437
YDR034C-A	chrIV	520487	520515
YNL151C	chrXIV	347544	347765
YOR342C	chrXV	966467	966665
YPR092W	chrXVI	718684	719019
YER033C	chrV	217912	218056
YDR226W	chrIV	917154	917471
YLR108C	chrXII	366521	366666
YEL041W	chrV	77431	77794
YPL179W	chrXVI	209806	210139
YPL093W	chrXVI	372921	373160
YNL095C	chrXIV	444618	444911
YDR524W-C	chrIV	1489492	1489538
YOR172W	chrXV	656570	656780
YEL044W	chrV	70257	70395
YBR296C	chrII	796326	796797
YPR180W	chrXVI	897004	897080
YJR052W	chrX	533759	533825
YOR173W	chrXV	658325	658479
YAL012W	chrI	131983	132100
YOL133W	chrXV	70690	71059
YBR090C	chrII	426014	426332
YDR075W	chrIV	598082	598245
YDL122W	chrIV	244981	245064
YFL045C	chrVI	43468	43627
YER163C	chrV	502982	503083
YKL085W	chrXI	280127	280519
YJL068C	chrX	312774	313015
YLR363W-A	chrXII	853718	854116
YAL020C	chrI	113468	113613
YBR067C	chrII	371965	372102
YIL015W	chrIX	324105	324185
YHR114W	chrVIII	339984	340125
YMR160W	chrXIII	577516	577569
YDR452W	chrIV	1364902	1365090
YCR086W	chrIII	263964	264017
YGR262C	chrVII	1016778	1016973
YKL222C	chrXI	3206	3502
YJL108C	chrX	217474	217704
YHR144C	chrVIII	387550	387787
YIL087C	chrIX	199544	199645
YDR501W	chrIV	1452918	1454379
YLR406C	chrXII	930877	931064
YJL103C	chrX	228822	229024
YBR176W	chrII	584658	584821
YOR066W	chrXV	451325	451599
YDR122W	chrIV	697894	698239
YML056C	chrXIII	162081	162193
YBR289W	chrII	782384	782457
YGL017W	chrVII	461365	461519
YER073W	chrV	305592	306296
YAL007C	chrI	137408	137697
YGR197C	chrVII	892406	892496
YNL125C	chrXIV	390028	390145
YML020W	chrXIII	233143	233312
YNL043C	chrXIV	544956	545588
YOR021C	chrXV	372641	372797
YJR039W	chrX	507301	507407
YCR023C	chrIII	158194	158537
YGL223C	chrVII	78939	79111
YEL066W	chrV	27206	27652
YML046W	chrXIII	183363	183528
YMR025W	chrXIII	324187	324273
YBR026C	chrII	292409	292876
YBL090W	chrII	49358	49634
YCR053W	chrIII	218241	218474
YJL203W	chrX	54183	54465
YLR240W	chrXII	620160	620325
YFL032W	chrVI	75192	75881
YCR083W	chrIII	259961	260110
YPR050C	chrXVI	664942	664952
YER099C	chrV	355850	358104
YPR138C	chrXVI	810799	810983
YBR168W	chrII	573612	573780
YPR045C	chrXVI	654830	655139
YMR038C	chrXIII	347092	347510
YKL179C	chrXI	110235	110463
YCR018C	chrIII	148087	148237
YHR039C-A	chrVIII	187046	187172
YNL124W	chrXIV	394370	394680
YHR105W	chrVIII	325411	325640
YLR146W-A	chrXII	434058	434532
YDR169C	chrIV	791954	792347
YOR104W	chrXV	518490	518574
YGR157W	chrVII	805049	805237
YOL086C	chrXV	159455	159547
YKR100C	chrXI	638438	638900
YNR067C	chrXIV	755648	755745
YKL190W	chrXI	83550	83962
YLR127C	chrXII	395559	395757
YPR074C	chrXVI	692649	692795
YBR251W	chrII	722313	722462
YML095C	chrXIII	80486	81480
YMR149W	chrXIII	561856	561967
YCR094W	chrIII	287937	288450
YMR210W	chrXIII	688865	689096
YGR150C	chrVII	790339	790458
YDL149W	chrIV	187918	188018
YIL159W	chrIX	45952	46065
YDL195W	chrIV	111029	111215
YLL022C	chrXII	98906	99043
YGR286C	chrVII	1063652	1063812
YJL140W	chrX	151626	151796
YHR047C	chrVIII	198489	198739
YLR227C	chrXII	590430	590561
YIL008W	chrIX	342835	343590
YNL309W	chrXIV	53924	54282
YFR022W	chrVI	199034	199196
YNL328C	chrXIV	20797	22833
YFL027C	chrVI	80332	80418
YNL024C	chrXIV	586925	587106
YNL058C	chrXIV	515026	515762
YMR233W	chrXIII	739865	740070
YOR304C-A	chrXV	887862	888519
YDR532C	chrIV	1499333	1499395
YOR101W	chrXV	516173	516493
YOR385W	chrXV	1065915	1066459
YHR063W-A	chrVIII	225777	225943
YNL111C	chrXIV	416634	416939
YKR012C	chrXI	463284	463738
YGR152C	chrVII	794619	794673
YPR002W	chrXVI	559935	560137
YBR184W	chrII	598934	599077
YER087W	chrV	332306	332474
YPL088W	chrXVI	382993	383081
YGL197W	chrVII	129161	129803
YMR270C	chrXIII	805069	805325
YBR103C-A	chrII	449250	449319
YEL034W	chrV	86149	86368
YLR230W	chrXII	604879	604970
YIL043C	chrIX	273881	274071
YER007W	chrV	166083	166307
YLR121C	chrXII	388600	388743
YDL159W	chrIV	174028	174227
YHR165W-A	chrVIII	436958	437048
YLR123C	chrXII	390971	391077
YJR054W	chrX	537549	537894
YDL176W	chrIV	144223	144475
YMR103C	chrXIII	472457	472901
YDR084C	chrIV	611994	613404
YKL080W	chrXI	286208	286336
YLL014W	chrXII	121648	122008
YPL079W	chrXVI	407539	407851
YBR166C	chrII	569730	569841
YCR043C	chrIII	206021	206260
YOR197W	chrXV	718384	718595
YDL031W	chrIV	397204	397341
YGR026W	chrVII	533821	534137
YKR008W	chrXI	454078	454203
YDR263C	chrIV	993962	994241
YOL014W	chrXV	300067	300873
YCL033C	chrIII	62701	62775
YPL267W	chrXVI	38798	39125
YGL135W	chrVII	255294	255579
YMR166C	chrXIII	593121	593366
YNL306W	chrXIV	58808	58919
YER157W	chrV	487193	487274
YML011C	chrXIII	246560	246894
YDR292C	chrIV	1042757	1043145
YMR046W-A	chrXIII	362831	362946
YOR219C	chrXV	751892	752213
YDL169C	chrIV	157899	158063
YBR155W	chrII	550928	551084
YDR153C	chrIV	766491	766735
YOL127W	chrXV	81190	81405
YGR143W	chrVII	777508	777900
YAL034C	chrI	80549	80709
YHR199C	chrVIII	497398	497489
YDL166C	chrIV	163301	163448
YJR062C	chrX	551915	553475
YNL239W	chrXIV	201933	202209
YMR058W	chrXIII	390732	390981
YBR110W	chrII	460221	460347
YDR541C	chrIV	1519437	1519663
YDR094W	chrIV	636176	636180
YCL042W	chrIII	50943	51806
YBR257W	chrII	729724	730005
YJL146W	chrX	144701	144940
YMR022W	chrXIII	319177	319490
YBR189W	chrII	605508	606258
YCR048W	chrIII	213761	213976
YJL051W	chrX	342255	342470
YNL172W	chrXIV	315882	316199
YDR005C	chrIV	456545	456835
YIR032C	chrIX	414883	415029
YDL130W	chrIV	230527	230839
YOL118C	chrXV	96576	96607
YHR195W	chrVIII	491712	492305
YHR049W	chrVIII	207193	207475
YPR143W	chrXVI	819075	819405
YOR209C	chrXV	736193	736436
YGR241C	chrVII	974707	974874
YLR149C-A	chrXII	440369	440369
YKL066W	chrXI	315724	315830
YDR529C	chrIV	1495785	1496164
YDL039C	chrIV	381870	381984
YIL106W	chrIX	167444	167615
YER167W	chrV	520771	520928
YMR261C	chrXIII	790056	790204
YHR176W	chrVIII	455527	455639
YGL188C-A	chrVII	148160	148823
YCR037C	chrIII	194322	194413
YML013W	chrXIII	245903	246141
YDR182W-A	chrIV	829354	829633
YOR125C	chrXV	558738	559029
YPR011C	chrXVI	582732	583061
YDR346C	chrIV	1166895	1167213
YPL101W	chrXVI	361579	361821
YKL216W	chrXI	26159	26560
YHR207C	chrVIII	514790	514904
YOR327C	chrXV	930502	930733
YCR006C	chrIII	122312	122529
YOR083W	chrXV	480421	481261
YFL038C	chrVI	55032	55365
YDR336W	chrIV	1146036	1146134
YCR063W	chrIII	228792	229272
YPR005C	chrXVI	565440	565786
YDR327W	chrIV	1125628	1125860
YPL248C	chrXVI	79515	79710
YIL002W-A	chrIX	350510	351052
YNL021W	chrXIV	595347	595581
YGL067W	chrVII	377255	377506
YGL195W	chrVII	139543	139644
YPR088C	chrXVI	711261	711402
YOR370C	chrXV	1028991	1029182
YBL075C	chrII	84417	84498
YDR179W-A	chrIV	820824	820995
YOR292C	chrXV	865575	865652
YJR118C	chrX	643304	643489
YLR459W	chrXII	1058518	1059058
YLL038C	chrXII	65130	65774
YBR141W-A	chrII	527263	527854
YLR025W	chrXII	195174	195466
YFR008W	chrVI	161200	161654
YDR006C	chrIV	458454	458541
YKL046C	chrXI	351038	351274
YPR020W	chrXVI	600217	600475
YAR030C	chrI	186033	186511
YNL068C	chrXIV	495014	495700
YDR318W	chrIV	1104947	1105159
YDR386W	chrIV	1247982	1248210
YGR093W	chrVII	671911	672057
YDR080W	chrIV	606986	607552
YLL006W	chrXII	137866	139498
YMR185W	chrXIII	631970	632035
YNR044W	chrXIV	705876	705951
YPL202C	chrXVI	167670	168087
YHR055C	chrVIII	214357	214532
YNL004W	chrXIV	624621	624891
YGR080W	chrVII	643008	643253
YJR152W	chrX	721297	721399
YDR222W	chrIV	911301	911465
YBR204C	chrII	631985	632253
YCR064C	chrIII	228065	228094
YPL018W	chrXVI	518761	519922
YBL091C-A	chrII	46322	46564
YHR183W	chrVIII	472429	472611
YBR036C	chrII	308745	309080
YGL063W	chrVII	384766	385226
YOR262W	chrXV	818335	818447
YMR083W	chrXIII	435915	436012
YIR025W	chrIX	404765	405036
YGR091W	chrVII	667825	668170
YGR054W	chrVII	598621	598833
YIL065C	chrIX	241093	241307
YDR324C	chrIV	1114252	1114432
YER142C	chrV	455058	455145
YGR005C	chrVII	504480	504656
YLR434C	chrXII	1006013	1006024
YNL057W	chrXIV	516735	516766
YDR473C	chrIV	1404206	1404444
YPR193C	chrXVI	922851	922908
YBL020W	chrII	184125	184214
YMR158W	chrXIII	572715	572800
YOR323C	chrXV	921058	921534
YJR018W	chrX	467148	467218
YPR132W	chrXVI	795767	796028
YPL069C	chrXVI	422668	422884
YGR012W	chrVII	514340	514469
YJR150C	chrX	708703	708810
YHR121W	chrVIII	353319	353536
YBR119W	chrII	480323	480588
YDR228C	chrIV	921812	921925
YGL097W	chrVII	323230	323346
YCR013C	chrIII	137745	138401
YOR174W	chrXV	659601	659728
YGL205W	chrVII	110405	110637
YBR049C	chrII	333943	334385
YIL127C	chrIX	115932	117023
YOR326W	chrXV	930445	930672
YPL224C	chrXVI	126363	126633
YLR071C	chrXII	275237	275377
YPL166W	chrXVI	237980	239221
YHR091C	chrVIII	284700	284838
YOR299W	chrXV	880675	880744
YDL117W	chrIV	251238	251389
YIL002C	chrIX	350435	350590
YIR008C	chrIX	372684	373076
YDR274C	chrIV	1011243	1011588
YJR117W	chrX	643368	643534
YJR035W	chrX	500612	500761
YBL037W	chrII	150286	150427
YDR510W	chrIV	1469705	1469859
YGL234W	chrVII	58890	58995
YGR002C	chrVII	498168	498475
YOL148C	chrXV	45669	45759
YER109C	chrV	374897	375214
YGL220W	chrVII	82736	82918
YDR446W	chrIV	1354633	1354767
YLR460C	chrXII	1059499	1059756
YNL179C	chrXIV	299710	300665
YMR118C	chrXIII	502084	502143
YFL036W	chrVI	62837	62937
YDR461C-A	chrIV	1385332	1385523
YIL145C	chrIX	75809	76353
YLR200W	chrXII	549356	549725
YMR300C	chrXIII	865412	865558
YNL275W	chrXIV	120998	121092
YDR012W	chrIV	472941	473290
YGL177W	chrVII	167907	168082
YJL092W	chrX	260947	261110
YLR321C	chrXII	776257	776583
YAR023C	chrI	179042	179280
YER081W	chrV	324095	324278
YMR119W	chrXIII	507207	507341
YPR048W	chrXVI	661053	661242
YGR257C	chrVII	1006104	1006204
YML031W	chrXIII	216156	216233
YOR393W	chrXV	1081589	1081635
YJL112W	chrX	207449	207600
YBR200W	chrII	622527	622782
YLR455W	chrXII	1054543	1055016
YOR377W	chrXV	1047803	1048142
YDR487C	chrIV	1428240	1428353
YGL209W	chrVII	97006	97291
YNL280C	chrXIV	108685	109094
YNL250W	chrXIV	179348	179496
YNL251C	chrXIV	172315	172587
YDL222C	chrIV	60462	60871
YMR267W	chrXIII	802704	802965
YML117W	chrXIII	37647	37917
YCL030C	chrIII	65779	65933
YDR283C	chrIV	1024878	1025069
YDL237W	chrIV	31829	32125
YDL075W	chrIV	322988	323095
Q0275	chrM	80022	80087
YLR384C	chrXII	888781	888850
YGL160W	chrVII	202273	202429
YOR123C	chrXV	553107	553175
YJR045C	chrX	519370	519637
YOR325W	chrXV	925051	925072
YOR247W	chrXV	798308	798444
YJL073W	chrX	305118	305222
YOL102C	chrXV	125870	125996
YLR205C	chrXII	552633	552723
YER041W	chrV	234740	234935
YMR266W	chrXIII	801379	801586
YIL131C	chrIX	99938	100780
YLR409C	chrXII	934306	934413
YJR156C	chrX	728427	728573
YER175C	chrV	539125	539463
YIL048W	chrIX	264892	265018
YER052C	chrV	256214	256374
YPL038W	chrXVI	481068	481202
YLR016C	chrXII	176102	176801
YPR037C	chrXVI	646249	646447
YDL241W	chrIV	21006	21443
YCR047C	chrIII	210501	210717
YDR347W	chrIV	1170143	1170267
YDL131W	chrIV	228715	229018
YPL198W	chrXVI	174702	174943
YHR132W-A	chrVIII	370449	370765
YGR034W	chrVII	556672	556803
YKL052C	chrXI	339628	339667
YDR448W	chrIV	1357369	1357598
YMR136W	chrXIII	542881	542962
YIL055C	chrIX	251911	252041
YKR075C	chrXI	579665	579826
YGR060W	chrVII	611493	611838
YDL199C	chrIV	101168	101289
YDL137W	chrIV	217074	217323
YJL178C	chrX	89110	89281
YNL076W	chrXIV	485310	485392
YGR126W	chrVII	746527	746719
YJL164C	chrX	109539	109965
YJL161W	chrX	117787	117955
YGL158W	chrVII	208571	208696
YNL030W	chrXIV	577038	577216
YLR306W	chrXII	744851	745124
YPR164W	chrXVI	874926	875254
YCL029C	chrIII	68337	68598
YHR133C	chrVIII	370509	370721
YOR223W	chrXV	760660	760912
YDR174W	chrIV	812850	813225
YLR206W	chrXII	556419	556549
YBR128C	chrII	492797	493080
YIL129C	chrIX	105964	106106
YGL238W	chrVII	52434	52617
YDR210W	chrIV	871301	871707
YLR346C	chrXII	822118	822286
YDR398W	chrIV	1269402	1269772
YDR381W	chrIV	1238004	1238352
YER158C	chrV	488710	488856
YPL062W	chrXVI	432300	432512
YNL029C	chrXIV	577087	577204
YER151C	chrV	469616	469685
YIR020C	chrIX	393608	394254
YOR080W	chrXV	476792	477179
YMR235C	chrXIII	741288	741511
YNL083W	chrXIV	472861	473200
YDR106W	chrIV	667858	667905
YHL015W	chrVIII	75777	76072
YOR233W	chrXV	778248	778339
YNL282W	chrXIV	108274	108600
YMR078C	chrXIII	422321	422502
YGR229C	chrVII	949178	949381
[truncated: 15,184 more rows]
