# Supplementary material for: The loci of environmental adaptation in a model eukaryote
Source: Nat Commun. 2024 Jul 6;15:5672. doi: 10.1038/s41467-024-50002-y (PMC11227561; doi:10.1038/s41467-024-50002-y)
Supplement: Supplementary file 8 — Supplementary data 5 [file 41467_2024_50002_MOESM8_ESM.xlsx]

## Sheet: Sheet1
Supplementary Data 5. Putatively adaptive substitutions tested using genome editing
Mutation					Home environments	Foreign environments
Gene	Chromosome	Position	Ref	Substitution
IRA2	chrXV	175133	AT	A	E289	E128
					E296	E88
					E253	E141
					E48	E230
					E149	E153
					E207	E36
					E159	E193
					E116	E110
					E178	E99
					E302	E92
PDR1	chrVII	470135	G	T	E297	E162
					E125	E253
					E296	E259
					E171	E152
					E101	E111
					E289	E178
					E303	E274
					E198	E189
					E255	E86
					E141	E63
GNP1	chrIV	1467942	A	C	E308	E62
					E74	E198
					E154	E168
					E92	E134
					E204	E50
					E32	E128
					E249	E163
					E36	E48
					E79	E116
					E236	E88
PDR3	chrII	220338	G	A	E171	E213
					E303	E105
					E310	E43
					E319	E56
					E296	E86
					E289	E189
					E255	E10
					E100	E274
					E172	E308
					E128	E63
PDR5	chrII	622390	G	A	E227	E274
					E101	E51
					E153	E92
					E168	E63
					E136	E86
					E96	E93
					E278	E308
					E115	E98
					E100	E261
					E215	E189
RAS2	chrXIV	440375	C	T	E66	E322
					E143	E141
					E280	E153
					E122	E230
					E25	E318
					E198	E313
					E164	E36
					E239	E128
					E89	E305
					E232	E99
WHI2	chrXV	411978	C	A	E86	E318
					E56	E322
					E250	E313
					E25	E128
					E259	E141
					E24	E215
					E224	E261
					E185	E98
					-	E36
					-	E99
YRR1	chrXV	639892	G	A	E284	E109
					E92	E267
					E295	E77
					E304	E312
					E91	E66
					E175	E280
					E200	E274
					E211	E64
					-	E316
					-	E63
