# Supplementary material for: The loci of environmental adaptation in a model eukaryote
Source: Nat Commun. 2024 Jul 6;15:5672. doi: 10.1038/s41467-024-50002-y (PMC11227561; doi:10.1038/s41467-024-50002-y)
Supplement: Supplementary file 9 — Supplementary data 6 [file 41467_2024_50002_MOESM9_ESM.xlsx]

## Sheet: Sheet1
Supplementary Data 6. Primers for strain construction (gRNA target sequences bolded)
Name	Sequence (5'→3')	Description
IRA2_gRNA_F	GATCATTCTGAAACGGTGTCGAGTGTTTTAGAGCTAG	For the hybridization of IRA2 gRNA
IRA2_gRNA_R	CTAGCTCTAAAACACTCGACACCGTTTCAGAAT	For the hybridization of IRA2 gRNA
IRA2_donor_F	GATATTGCAAGAAATGTATCCATATCTACTCGACACCGTTTCAGAATTGA	For the hybridization of IRA2 mutant donors
IRA2_donor_R	GTTTTGAGATAAAAGAGTCTATttttttttCAATTCTGAAACGGTGTCG	For the hybridization of IRA2 mutant donors
IRA2_test_F	GCTTTCCAAAGGAGGACAAGAAA	For the confirmation of IRA2 mutant
IRA2_test_R	CGACCTAGGATTGTCCGCAGCA	For the confirmation of IRA2 mutant
PDR1_gRNA_F	GATCATGATTTGTAAATCTTGTGAGTTTTAGAGCTAG	For the hybridization of PDR1 gRNA
PDR1_gRNA_R	CTAGCTCTAAAACTCACAAGATTTACAAATCAT	For the hybridization of PDR1 gRNA
PDR1_donor_F	CCCTCAATACTAATTGAAAACTTGAAAATATACATTCACAAGATTTACAA	For the hybridization of PDR1 mutant donors
PDR1_donor_R	AAGTCTAATAAGATTTTGTTCATATCGGTCCATGATTTGTAAATCTTGTGAATGTA	For the hybridization of PDR1 mutant donors
PDR1_test_F	TGCTATCAAAGAGCAAACTGGAAA	For the confirmation of PDR1 mutant
PDR1_test_R	TCCCGAATTATGCTTCATCTGCT	For the confirmation of PDR1 mutant
GNP1_gRNA_F	GATCCAGTACCAATACCAGTCCCTGTTTTAGAGCTAG	For the hybridization of GNP1 gRNA
GNP1_gRNA_R	CTAGCTCTAAAACAGGGACTGGTATTGGTACTG	For the hybridization of GNP1 gRNA
GNP1_donor_F	GAGTATAAAGCCCCGTCATACGGTGATGATGTCACTAGGGACTGGTATTG	For the hybridization of GNP1 mutant donors
GNP1_donor_R	CTTTGGAGTTACCGACCCGCAAACCAGTACCAATACCAGTCCCTAGTGAC	For the hybridization of GNP1 mutant donors
GNP1_test_F	TCCAGCTCTCAATTGGACAATGAGT	For the confirmation of GNP1 mutant
GNP1_test_R	TGCCTCTGCATAACCCTTAGCTCCA	For the confirmation of GNP1 mutant
PDR3_gRNA_F	GATCATGAAAACGCAAAGAAAATAGTTTTAGAGCTAG	For the hybridization of PDR3 gRNA
PDR3_gRNA_R	CTAGCTCTAAAACTATTTTCTTTGCGTTTTCAT	For the hybridization of PDR3 gRNA
PDR3_donor_F	TGTCAGCAGTAGTGACCTGACTGATTTATATCATACTCTGTGGAATGACAATACTTCAT	For the hybridization of PDR3 mutant donors
PDR3_donor_R	CTGCTTGCCTATTTTCTTTGCGTTTTCATAAGAAGGGATATGAAGTATTGTCATTCCAC	For the hybridization of PDR3 mutant donors
PDR3_test_F	GCCTCAGCAGCAAACTCACCGT	For the confirmation of PDR3 mutant
PDR3_test_R	GACCTTTTTGAACAGCGCGCCC	For the confirmation of PDR3 mutant
PDR5_gRNA_F	GATCGTAGTGACTTATCCAGCGATGTTTTAGAGCTAG	For the hybridization of PDR5 gRNA
PDR5_gRNA_R	CTAGCTCTAAAACATCGCTGGATAAGTCACTAC	For the hybridization of PDR5 gRNA
PDR5_donor_F	CCCCGAAAACGTTGGGGAACGTAGTGACTTATCCAGCGATAGAAAAATGC	For the hybridization of PDR5 mutant donors
PDR5_donor_R	TAAGTATCGGATTCCTCTTTAGAGCTTTCTTGTAGCATTTTTCTATCGCTGGAT	For the hybridization of PDR5 mutant donors
PDR5_test_F	TGAGGCCAGACCAATCACTGAA	For the confirmation of PDR5 mutant
PDR5_test_R	ACCAGCACCTGAAGCACCCATT	For the confirmation of PDR5 mutant
RAS2_gRNA_F	GATCGGAAGAATACTCTGCTATGAGTTTTAGAGCTAG	For the hybridization of RAS2 gRNA
RAS2_gRNA_R	CTAGCTCTAAAACTCATAGCAGAGTATTCTTCC	For the hybridization of RAS2 gRNA
RAS2_donor_F	TCTATATTGGACATTTTGGATACTACAGGGCAGGAAGAATACTCTGCTAT	For the hybridization of RAS2 mutant donors
RAS2_donor_R	TCCTTCGCCGTTGCGCATGTATTGTTCTCTCATAGCAGAGTATTCTTCCTG	For the hybridization of RAS2 mutant donors
RAS2_test_F	CGTCGTTGGTGGTGGTGGTGTT	For the confirmation of RAS2 mutant
RAS2_test_R	CCAGCTTGGCCCGTGGAATTGT	For the confirmation of RAS2 mutant
WHI2_gRNA_F	GATCCACGTGATAAGAGAAAATCAGTTTTAGAGCTAG	For the hybridization of WHI2 gRNA
WHI2_gRNA_R	CTAGCTCTAAAACTGATTTTCTCTTATCACGTG	For the hybridization of WHI2 gRNA
WHI2_donor_F	TAACAAGCGGAAGTACAGCACCTGCTACAGCACGTGATAAGAGAAAATCA	For the hybridization of WHI2 mutant donors
WHI2_donor_R	ACGAACGTTATCTGCTAGTTTCTACAGTCTTGATTTTCTCTTATCACGTG	For the hybridization of WHI2 mutant donors
WHI2_test_F	ATGCAGAGTCCGCTCCGATTCT	For the confirmation of WHI2 mutant
WHI2_test_R	AGCGTTGATATTAGGTTTTGGCACT	For the confirmation of WHI2 mutant
YRR1_gRNA_F	GATCGTTGCCAAGAATAGTCCTATGTTTTAGAGCTAG	For the hybridization of YRR1 gRNA
YRR1_gRNA_R	CTAGCTCTAAAACATAGGACTATTCTTGGCAAC	For the hybridization of YRR1 gRNA
YRR1_donor_F	TTGTGATAGAGCTAGCTATTGAAAGGACGTATAGGACTATTTTTGGCAAC	For the hybridization of YRR1 mutant donors
YRR1_donor_R	TTCCTCGGTCAACTTTCTGAATTCAATAACGTTGCCAAAAATAGTCCTAT	For the hybridization of YRR1 mutant donors
YRR1_test_F	TGGCAGTCGGACTATTATTGTCGT	For the confirmation of YRR1 mutant
YRR1_test_R	GGCGTTGGAACTGCAAGGCTGA	For the confirmation of YRR1 mutant
