# Supplementary material for: The loci of environmental adaptation in a model eukaryote
Source: Nat Commun. 2024 Jul 6;15:5672. doi: 10.1038/s41467-024-50002-y (PMC11227561; doi:10.1038/s41467-024-50002-y)
Supplement: Supplementary file 11 — Source Data [file 41467_2024_50002_MOESM11_ESM.xlsx]

## Sheet: Fig.1& Fig.S2,S3
Environment	Fi/Fsc	Fi/Fsc sd	fi/Fi	fi/Fi sd	fi/Fsc	fi/Fsc_2replicates_mean	fi/Fsc_1replicate	Class
E10	0.898691	0.0135014	1.0511	0.0464091	0.937215	0.894315	1.03836	class1
E13	0.90894	0.00702127	1.02331	0.0314567	0.927117	0.907259	1.01879	class1
E15	0.978297	0.00378198	1.03669	0.0113776	1.01303	0.976115	1.03172	class1
E19	0.950868	0.00919312	1.03648	0.0219894	0.982945	0.952564	1.04067	class1
E20	0.918499	0.00617718	1.01073	0.00432725	0.927129	0.918528	1.01079	class1
E21	0.944238	0.00360021	1.01852	0.00661868	0.96026	0.944496	1.01914	class1
E3	0.943432	0.00405027	1.00421	0.00621171	0.947058	0.945557	1.00923	class1
E4	0.948859	0.0174463	1.06229	0.0437726	1.00319	0.947954	1.05978	class1
E22	1.01668	0.0105761	1.0334	0.0149764	1.05143	1.01112	1.0221	class1
E23	0.967864	0.00428514	1.0076	0.00908333	0.974866	0.967567	1.00694	class1
E24	0.954512	0.00400985	1.05209	0.0235671	1.0008	0.956792	1.05794	class1
E25	0.932809	0.0198238	1.03617	0.0167412	0.962949	0.934569	1.0406	class1
E26	0.920846	0.0106907	1.07466	0.0646377	0.980961	0.91537	1.05907	class1
E27	0.75661	0.0161717	1.22932	0.0189428	0.855783	0.76147	1.26506	class1
E28	0.89461	0.00693531	1.06936	0.0184089	0.946371	0.890737	1.05752	class1
E29	0.821611	0.00756026	1.14223	0.0193144	0.903699	0.825652	1.1615	class1
E30	0.782773	0.0107093	1.3407	0.0265881	0.94607	0.782234	1.33647	class1
E31	0.928965	0.00745128	1.01585	0.00696264	0.942087	0.933119	1.02647	class1
E32	0.779081	0.00678834	1.2028	0.0401831	0.876668	0.775191	1.17981	class1
E33	0.939182	0.0012372	1.03792	0.0142977	0.971511	0.938599	1.03643	class1
E34	0.955673	0.0118358	1.03214	0.0139989	0.984295	0.952264	1.02399	class1
E35	0.929851	0.00359203	1.02916	0.0176426	0.954066	0.931221	1.03271	class1
E36	0.942633	0.00895158	1.08849	0.0082379	1.01862	0.944714	1.09442	class1
E37	0.840405	0.00610549	1.12396	0.0116933	0.91727	0.837225	1.11098	class1
E39	0.952878	0.0115455	1.03275	0.0072062	0.981825	0.95072	1.02749	class1
E40	0.978779	0.00779038	1.01322	0.0151474	0.99129	0.982391	1.02121	class1
E41	1.01938	0.00887751	1.01453	0.0185679	1.03459	1.01933	1.01442	class1
E18	0.909224	0.0125779	1.02171	0.0339613	0.926121	0.91149	1.02781	class1
E42	0.973377	0.0105335	1.01751	0.0189564	0.989703	0.978476	1.02914	class1
E43	0.99032	0.00281069	1.04553	0.00781803	1.03476	0.990613	1.04619	class1
E44	0.732573	0.00452751	1.03165	0.024888	0.745206	0.730925	1.02297	class1
E45	0.881976	0.00342979	1.02515	0.0268806	0.900054	0.883137	1.02858	class1
E46	0.951475	0.0142478	1.01081	0.0181719	0.960938	0.953198	1.01477	class1
E48	0.934814	0.00376166	1.07154	0.0130047	0.994975	0.933492	1.06787	class1
E49	0.960483	0.0210892	1.04002	0.0160178	0.996473	0.95667	1.03076	class1
E50	0.980885	0.00417914	1.01921	0.00701133	0.999191	0.982222	1.02216	class1
E51	0.810611	0.00346956	1.3283	0.0149721	0.987985	0.809377	1.32019	class1
E53	0.742514	0.00589189	1.08697	0.00780842	0.778672	0.743012	1.0898	class1
E55	0.979589	0.0146719	1.03018	0.0316398	1.00817	0.976477	1.02318	class1
E56	0.883014	0.00992239	1.02303	0.00880446	0.899626	0.883969	1.02578	class1
E57	0.733958	0.00411146	1.08228	0.0364788	0.766715	0.733388	1.0789	class1
E58	0.898414	0.00223249	1.12947	0.018169	0.9958	0.897731	1.12709	class1
E59	0.781639	0.0100745	1.41817	0.0346107	0.978918	0.777808	1.38674	class1
E60	0.74419	0.0153424	1.22439	0.0731445	0.835402	0.7489	1.26087	class1
E62	0.814965	0.00840896	1.03278	0.014215	0.83366	0.819593	1.05082	class1
E63	0.767489	0.00940923	1.40826	0.014847	0.948316	0.762086	1.36277	class1
E64	0.758264	0.00378495	1.58081	0.0505233	0.998281	0.756673	1.56276	class1
E65	0.762508	0.00575558	1.03434	0.0196103	0.778303	0.763449	1.03875	class1
E66	0.721124	0.0209067	1.19285	0.04336	0.791155	0.730816	1.27836	class1
E67	0.889354	0.00592931	1.03569	0.00415129	0.915633	0.891307	1.0415	class1
E68	0.811711	0.00797953	1.11459	0.0136919	0.875621	0.810573	1.10941	class1
E74	0.807774	0.00314315	1.23709	0.0295118	0.935859	0.806193	1.22806	class1
E75	0.693253	0.0033783	1.28495	0.105762	0.779697	0.694772	1.3016	class1
E77	0.90256	0.0057827	1.06727	0.00982971	0.954023	0.905879	1.07754	class1
E78	0.82027	0.00531003	1.06975	0.0458718	0.860593	0.817382	1.0584	class1
E79	0.975412	0.0139994	1.04204	0.00427328	1.01485	0.971762	1.03356	class1
E80	0.839575	0.00557078	1.06944	0.00557275	0.88278	0.836404	1.05784	class1
E81	0.917436	0.00643331	1.11511	0.0314075	1.00923	0.914703	1.10645	class1
E82	0.866906	0.00888573	1.08835	0.0401253	0.927061	0.87107	1.10352	class1
E83	0.680893	0.00290494	1.61537	0.154486	0.842261	0.679533	1.59129	class1
E84	0.870188	0.0139192	1.04785	0.0224831	0.903205	0.870899	1.05003	class1
E85	1.06101	0.0127643	1.01492	0.00179023	1.07815	1.05776	1.0091	class1
E86	0.871056	0.0169817	1.04238	0.00846176	0.900369	0.869772	1.03817	class1
E87	0.878752	0.00348512	1.02638	0.00435863	0.897556	0.876872	1.02084	class1
E88	0.879215	0.0100714	1.11959	0.0186821	0.963856	0.877516	1.11341	class1
E89	0.832612	0.00250359	1.06431	0.00721907	0.871674	0.832838	1.06516	class1
E90	0.890344	0.00719256	1.08333	0.0209072	0.951641	0.887686	1.07477	class1
E91	0.978132	0.00713302	1.01482	0.0125384	0.99214	0.980207	1.01939	class1
E92	0.810117	0.00662682	1.1044	0.010877	0.868079	0.809744	1.1027	class1
E93	0.944159	0.00549246	1.04207	0.0129567	0.980508	0.944397	1.04267	class1
E100	0.822845	0.00167719	1.27032	0.0131092	0.977228	0.822253	1.26691	class1
E101	0.817397	0.00506278	1.24237	0.012695	0.953361	0.815449	1.23156	class1
E94	0.805138	0.0100176	1.27743	0.021215	0.952612	0.79939	1.24315	class1
E95	0.729626	0.00899145	1.42404	0.126592	0.883944	0.725297	1.37932	class1
E96	0.842529	0.00745441	1.14458	0.0352184	0.932585	0.845939	1.15963	class1
E97	0.94211	0.00597303	1.05426	0.0146631	0.988702	0.939715	1.04802	class1
E98	0.820099	0.00441036	1.2209	0.0142349	0.945661	0.817554	1.2075	class1
E99	0.885125	0.019809	1.08672	0.0196877	0.947702	0.89655	1.1277	class1
E102	0.957641	0.00711763	1.06224	0.00403384	1.01339	0.961738	1.073	class1
E103	0.942984	0.00717708	1.06505	0.0061163	0.998953	0.946469	1.07459	class1
E104	0.904526	0.00604614	1.03643	0.0142908	0.932607	0.906267	1.04137	class1
E105	0.886886	0.0106848	1.0712	0.0209842	0.938711	0.881506	1.05444	class1
E106	0.969186	0.00857584	1.03151	0.00773193	0.998295	0.971407	1.03671	class1
E109	0.790944	0.00764745	1.34307	0.0386887	0.96128	0.791751	1.34893	class1
E110	0.682602	0.00647507	1.83302	0.0569221	0.895971	0.686091	1.91592	class1
E111	0.926056	0.00571917	1.03971	0.0208991	0.958658	0.923111	1.03197	class2
E114	0.926025	0.00817979	1.06701	0.0118449	0.980966	0.925528	1.06557	class2
E115	0.944538	0.00108895	1.03115	0.00708626	0.971503	0.943929	1.02964	class2
E116	0.975616	0.00582408	1.02419	0.0126816	0.998352	0.978921	1.03175	class2
E118	0.812587	0.00974837	1.29691	0.014467	0.974856	0.811554	1.29037	class2
E120	0.887816	0.00495155	1.08311	0.0180872	0.948485	0.890626	1.0925	class2
E107	0.820774	0.0113427	1.23473	0.011862	0.954253	0.815094	1.20484	class1
E121	0.967735	0.00509357	1.02627	0.0138223	0.991929	0.970378	1.03245	class2
E122	0.97748	0.0105542	1.04222	0.00270894	1.01732	0.971611	1.02887	class2
E124	0.899984	0.0163591	1.0634	0.0124774	0.948018	0.894737	1.04784	class2
E125	0.765191	0.00784124	1.46957	0.0111029	0.969125	0.764035	1.45832	class2
E126	0.975023	0.00701028	1.04398	0.0048654	1.01629	0.970996	1.03465	class2
E128	0.799588	0.0049194	1.07035	0.00771561	0.837254	0.802196	1.08191	class2
E130	0.962991	0.00760603	1.02464	0.0103295	0.985392	0.966981	1.03412	class2
E108	0.829862	0.00998623	1.27913	0.0572723	0.993253	0.825731	1.25617	class1
E134	0.895087	0.0111574	1.15123	0.0285806	1.00741	0.898277	1.16315	class2
E135	0.969198	0.00925951	1.04453	0.0142444	1.01034	0.970584	1.04785	class2
E136	0.975105	0.0143197	1.04151	0.00807818	1.014	0.982691	1.05996	class2
E138	0.968041	0.00356044	1.01641	0.0127709	0.983165	0.967372	1.0149	class2
E139	0.980085	0.00565245	1.02863	0.01013	0.994434	0.98009	1.01509	class2
E141	0.808865	0.00609064	1.04411	0.013926	0.833433	0.8116	1.05514	class2
E143	0.718881	0.00694961	1.42525	0.103945	0.864989	0.71497	1.38248	class2
E167	0.901279	0.018604	1.05352	0.00934114	0.941973	0.902091	1.05574	class2
E146	0.96982	0.00411574	1.03432	0.0106381	1.0016	0.971344	1.03791	class2
E149	0.97794	0.0029296	1.02499	0.0168063	1.00158	0.978785	1.02689	class2
E151	0.819976	0.0113784	1.10503	0.0385514	0.880401	0.824079	1.12326	class2
E152	0.975743	0.00960237	1.01178	0.00896297	0.986793	0.972433	1.00463	class2
E153	0.846415	0.0122827	1.08368	0.0261879	0.899573	0.85235	1.10693	class2
E154	0.858528	0.011589	1.11787	0.0140912	0.936398	0.852003	1.09362	class2
E157	0.910353	0.0100207	1.02327	0.0166811	0.928585	0.914911	1.03581	class2
E158	0.97902	0.00674385	1.02191	0.0116725	0.999786	0.975218	1.01361	class2
E159	0.945894	0.00811739	1.04466	0.0129952	0.98465	0.941269	1.03312	class2
E162	0.754307	0.00398054	1.57694	0.0616409	0.988156	0.756559	1.60391	class2
E163	0.849288	0.00449504	1.15554	0.0304938	0.948456	0.850059	1.15886	class2
E164	0.86117	0.00479374	1.07392	0.0116514	0.910698	0.858459	1.06457	class2
E150	0.967333	0.00601983	1.038	0.032459	1.00227	0.97056	1.04579	class2
E165	0.902554	0.0154237	1.05572	0.0325797	0.945089	0.895404	1.03533	class2
E168	0.887503	0.0132204	1.03938	0.0164086	0.916255	0.890721	1.0491	class2
E169	0.814844	0.0116973	1.299	0.0563995	0.979523	0.814369	1.29587	class2
E171	0.714737	0.0069138	1.82607	0.154215	0.974109	0.711002	1.76006	class2
E172	0.983655	0.00879526	1.02275	0.00594106	1.00547	0.988694	1.0341	class2
E173	0.861449	0.00228626	1.0977	0.0181427	0.926818	0.860385	1.09381	class2
E175	0.939606	0.00209856	1.01737	0.00836635	0.954447	0.939541	1.01721	class2
E178	0.938153	0.00515212	1.02541	0.00936556	0.959754	0.935665	1.01927	class2
E180	0.932727	0.00565741	1.0591	0.0230616	0.982142	0.9311	1.05468	class2
E183	0.790849	0.0104265	1.4621	0.0286561	1.01664	0.790515	1.45903	class2
E185	0.900112	0.012047	1.01782	0.0150818	0.913632	0.90704	1.03754	class2
E187	0.966548	0.00101657	1.03991	0.0113889	1.00319	0.965973	1.03854	class2
E188	0.76474	0.0105585	1.28908	0.0367716	0.893407	0.766043	1.29882	class2
E189	0.84639	0.0121037	1.10215	0.0023689	0.911202	0.85174	1.12383	class2
E191	0.985346	0.00377644	1.01422	0.00530201	0.999048	0.987521	1.01893	class2
E192	0.974925	0.00928984	1.01715	0.0138095	0.990994	0.977876	1.02377	class2
E193	0.773681	0.00544875	1.11447	0.077546	0.827943	0.776744	1.13117	class2
E194	0.856809	0.00303852	1.04907	0.00782874	0.889295	0.855601	1.04503	class2
E195	0.974763	0.0106107	1.01773	0.0116972	0.991365	0.978969	1.02725	class2
E196	0.921391	0.0016595	1.01629	0.0100142	0.934613	0.922033	1.01794	class2
E197	0.907271	0.0111354	1.0888	0.0302591	0.976013	0.904054	1.07884	class2
E198	0.910984	0.00408663	1.06617	0.0156849	0.962912	0.909684	1.06235	class2
E199	0.968845	0.00803425	1.01903	0.0129118	0.986409	0.969905	1.02142	class2
E200	0.939472	0.00233207	1.06293	0.00647941	0.993119	0.938474	1.06025	class2
E202	0.982326	0.00936228	1.03377	0.0125019	1.0146	0.986323	1.04298	class2
E203	0.878592	0.0100612	1.08386	0.0152894	0.938001	0.8763	1.07615	class2
E204	0.889035	0.00694621	1.09751	0.0342513	0.960364	0.885511	1.08585	class2
E207	0.904913	0.00508611	1.03819	0.0250634	0.934375	0.90767	1.04611	class2
E208	0.910695	0.000663447	1.02385	0.0221821	0.929431	0.910383	1.02301	class2
E211	0.939335	0.0108428	1.02918	0.0180967	0.964181	0.938708	1.02756	class2
E213	0.825527	0.0111994	1.23747	0.0103036	0.963015	0.819133	1.20443	class2
E215	0.761436	0.00365868	1.59218	0.0945735	1.00937	0.760301	1.57922	class2
E216	0.972073	0.00452208	1.03091	0.0217075	1.00086	0.969787	1.02568	class2
E217	0.951556	0.00625824	1.07259	0.020433	1.01549	0.95513	1.08232	class2
E220	0.954001	0.0015506	1.01822	0.0135705	0.970188	0.953531	1.01712	class2
E222	0.780542	0.0106299	1.21209	0.0418434	0.883062	0.780625	1.21246	class2
E227	0.887569	0.0146684	1.03892	0.00474715	0.915985	0.890692	1.04831	class2
E230	0.863403	0.0052699	1.03605	0.00909236	0.887825	0.860652	1.02739	class2
E231	0.896906	0.00396828	1.01928	0.0145195	0.911444	0.899153	1.02558	class2
E232	0.745168	0.00147289	1.5809	0.0816291	0.969695	0.744524	1.57307	class2
E234	0.929783	0.0058866	1.04916	0.0259873	0.970552	0.93131	1.0533	class2
E236	0.910527	0.00644411	1.03792	0.0132958	0.940284	0.914068	1.04795	class2
E240	0.880707	0.015845	1.02607	0.00506225	0.899316	0.884044	1.03603	class2
E242	0.831238	0.00497293	1.12206	0.0608734	0.904266	0.833234	1.13075	class2
E245	0.887987	0.0102284	1.01103	0.0105036	0.89605	0.891858	1.02206	class2
E246	0.852313	0.00471545	1.02022	0.00937462	0.865528	0.854989	1.02893	class2
E248	0.925239	0.01704	1.03689	0.0108188	0.955362	0.921086	1.02598	class2
E249	0.869391	0.00530229	1.03689	0.0189275	0.894863	0.870906	1.04169	class2
E250	0.843315	0.00487517	1.02641	0.0158425	0.860031	0.845976	1.03548	class2
E252	0.937212	0.00310414	1.03604	0.0165521	0.96777	0.935442	1.03155	class2
E253	0.922117	0.016719	1.04039	0.0117233	0.954809	0.922365	1.04092	class2
E255	0.887416	0.00764474	1.0363	0.00648315	0.913973	0.891575	1.04895	class2
E257	0.935224	0.0112762	1.04591	0.0022288	0.97388	0.929211	1.03053	class2
E259	0.879297	0.00407478	1.04924	0.0342412	0.914334	0.877065	1.04233	class2
E261	0.91923	0.00482014	1.0656	0.0110033	0.971983	0.916567	1.05803	class2
E264	0.686626	0.00551792	1.14192	0.083576	0.729226	0.689203	1.16509	class2
E265	0.972652	0.00308792	1.03662	0.0131129	1.00682	0.970933	1.03264	class2
E266	0.959534	0.00986983	1.02068	0.0117694	0.978147	0.960176	1.02214	class2
E267	0.9135	0.00362642	1.11118	0.00723686	1.00118	0.911569	1.10502	class2
E268	0.935566	0.008537	1.01915	0.0117044	0.951718	0.937642	1.02432	class2
E272	0.947952	0.00655312	1.01347	0.0101356	0.959708	0.950505	1.01956	class2
E273	0.829734	0.0143381	1.24373	0.0508385	0.972844	0.824523	1.21654	class2
E274	0.879167	0.0123804	1.09313	0.0129961	0.945195	0.87776	1.08822	class2
E278	0.809119	0.00301624	1.18845	0.0266835	0.912135	0.807383	1.1794	class2
E280	0.847637	0.00581628	1.10604	0.00976636	0.91523	0.845693	1.09849	class2
E283	0.814135	0.01246	1.37031	0.00927281	1.01596	0.81736	1.39319	class2
E284	0.924057	0.000681813	1.10924	0.0100533	1.01296	0.923703	1.10813	class2
E286	0.910084	0.00573796	1.09801	0.00609067	0.986645	0.906994	1.08838	class2
E287	0.898154	0.00976033	1.0729	0.0105074	0.95313	0.900821	1.08129	class2
E288	0.91844	0.00650356	1.02205	0.00757961	0.936166	0.9191	1.02377	class2
E289	0.789224	0.00178976	1.46715	0.0146723	1.01583	0.790167	1.47549	class2
E291	0.965759	0.00320893	1.01802	0.0159179	0.982269	0.964417	1.01498	class2
E292	0.961794	0.00663079	1.02918	0.0110516	0.988242	0.965608	1.03836	class2
E293	0.873383	0.0192129	1.07566	0.0138893	0.925999	0.869745	1.06341	class2
E294	0.95246	0.00823042	1.03806	0.0259016	0.986073	0.947794	1.02678	class2
E295	0.88685	0.00175241	1.03484	0.0172059	0.912307	0.887774	1.0376	class2
E296	0.860772	0.00650046	1.22278	0.00988123	1.0077	0.857155	1.20626	class2
E297	0.716279	0.00984364	1.53868	0.239031	0.89337	0.711323	1.4755	class2
E298	0.975566	0.0038182	1.01788	0.0223143	0.992371	0.97777	1.02283	class2
E299	0.952287	0.00385746	1.03733	0.016497	0.985272	0.954188	1.04206	class2
E300	0.837431	0.0135459	1.07065	0.0184364	0.880961	0.844965	1.10067	class2
E301	0.833123	0.00586014	1.02549	0.00937117	0.848697	0.829985	1.01485	class2
E302	0.939242	0.0177882	1.03367	0.00802136	0.967837	0.935932	1.02529	class2
E304	0.895149	0.0102919	1.0886	0.0174672	0.961267	0.89112	1.07577	class2
E305	0.851123	0.0136284	1.04324	0.0175962	0.879132	0.857743	1.06668	class2
E306	0.926079	0.00889246	1.04007	0.0116603	0.958966	0.921548	1.02825	class2
E307	0.886596	0.00672093	1.05358	0.0138176	0.925644	0.884534	1.04726	class2
E308	0.816261	0.00151	1.25877	0.0291158	0.960467	0.815495	1.25435	class2
E310	0.869875	0.0117137	1.12507	0.0465715	0.955574	0.876513	1.15136	class2
E311	0.852683	0.0152166	1.21747	0.122295	0.991372	0.844882	1.18204	class2
E312	0.812002	0.00792903	1.29511	0.0246106	0.972946	0.816482	1.32421	class2
E313	0.891362	0.00474184	1.0603	0.0327769	0.935915	0.888637	1.052	class2
E316	0.883512	0.0125373	1.08329	0.0580635	0.943288	0.882955	1.08134	class2
E318	0.89992	0.0031445	1.07036	0.0359603	0.953265	0.899829	1.07007	class2
E319	0.765716	0.00690947	1.27337	0.0560238	0.888195	0.765214	1.26965	class2
E320	0.917712	0.00159371	1.03325	0.0138028	0.944383	0.918581	1.0356	class2
E322	0.942708	0.00911785	1.05804	0.0299245	0.992587	0.945546	1.06566	class2
E325	0.974636	0.0024408	1.02439	0.0117479	0.997516	0.97517	1.0256	class2
E329	0.830025	0.00461823	1.12462	0.0120885	0.904436	0.827471	1.11375	class2
E127	0.914275	0.00166652	1.02173	0.005489	0.931549	0.913316	1.01921	class2
E303	0.765213	0.00634885	1.13558	0.0229839	0.827284	0.767148	1.14683	class2
E221	0.765407	0.00842805	1.08122	0.0209168	0.802957	0.767895	1.09419	class2
E225	0.842451	0.0133178	1.04119	0.00649457	0.868359	0.841941	1.0393	class2
E233	0.693527	0.00682577	1.23248	0.0881065	0.76503	0.691659	1.21449	class2
E258	0.868139	0.00902838	1.05153	0.00453791	0.903527	0.872509	1.06618	class2
E260	0.896463	0.0144744	1.04099	0.00759236	0.927226	0.888892	1.01981	class2
E323	0.882142	0.00808666	1.10638	0.0106274	0.958258	0.879111	1.09591	class2
E332	0.721244	0.0103186	1.2938	0.0549813	0.826222	0.715878	1.24676	class2
E1	0.940008	0.00402286	1.03714	0.00903532	0.971745	0.941843	1.04186	class1
E61	0.837653	0.00329107	1.08049	0.00310889	0.88734	0.837161	1.07672	class1
E73	0.831119	0.00972716	1.19862	0.00953908	0.949106	0.830324	1.19072	class1
E76	0.904213	0.00275173	1.04055	0.0078515	0.935456	0.905021	1.0452	class1

## Sheet: Fig.2a
Environment	No_of_samples	All	Mean	SD	Nonsynonymous	Synonymous	Nonsense	Frame-conserving indels	Frame-shifting indels	Coding	Noncoding
E187	12	45	3.75	2.17945	19	7	5	1	3	35	10
E208	12	49	4.08333	1.83196	26	7	4	1	3	41	8
E329	12	50	4.16667	1.33712	31	3	1	0	3	38	12
E149	12	52	4.33333	2.01509	21	12	5	1	5	44	8
E196	12	52	4.33333	2.01509	20	5	9	1	3	38	14
E180	12	54	4.5	1.93061	26	9	2	0	1	38	16
E268	12	54	4.5	1.08711	25	6	4	3	3	41	13
E221	12	56	4.66667	1.37069	31	5	3	2	1	42	14
E88	12	56	4.66667	2.01509	25	10	2	2	6	45	11
E306	12	57	4.75	2.09436	28	4	6	3	6	47	10
E33	12	57	4.75	1.48477	32	7	6	0	3	48	9
E114	12	58	4.83333	1.64225	26	5	9	1	3	44	14
E224	12	58	4.83333	1.58592	25	8	6	1	3	43	15
E230	12	58	4.83333	2.03753	31	9	4	0	3	47	11
E332	12	58	4.83333	2.28963	28	6	5	4	3	46	12
E112	12	59	4.91667	1.83196	28	6	2	0	6	42	17
E146	12	59	4.91667	2.19331	28	5	7	2	4	46	13
E199	12	60	5	1.41421	41	6	1	4	3	55	5
E217	12	60	5	1.2792	35	5	3	3	4	50	10
E253	12	60	5	1.20605	27	5	8	1	3	44	16
E320	12	60	5	1.65145	26	8	4	1	9	48	12
E333	12	60	5	2.2563	29	4	4	1	3	41	19
E84	12	60	5	1.3484	32	9	8	1	3	53	7
E15	12	61	5.08333	1.83196	28	8	3	2	6	47	14
E55	12	61	5.08333	1.56428	32	7	2	2	4	47	14
E260	12	62	5.16667	2.24958	28	9	4	3	1	45	17
E267	12	62	5.16667	2.12489	38	4	1	1	2	46	16
E38	12	62	5.16667	2.03753	29	9	6	0	4	48	14
E75	12	62	5.16667	2.58785	31	8	4	3	1	47	15
E86	12	62	5.16667	2.16725	32	6	7	1	4	50	12
E159	12	63	5.25	2.22077	28	6	5	4	7	50	13
E266	12	63	5.25	1.71226	27	8	5	0	8	48	15
E138	12	65	5.41667	1.88092	29	7	5	2	5	48	17
E295	12	65	5.41667	2.50303	30	7	4	1	4	46	19
E57	12	65	5.41667	2.06522	28	8	8	1	6	51	14
E121	12	66	5.5	1.31426	29	7	6	0	5	47	19
E167	12	66	5.5	1.50756	35	8	1	0	3	47	19
E22	12	66	5.5	3.26134	27	11	2	0	6	46	20
E225	12	66	5.5	1.31426	32	10	3	1	0	46	20
E261	12	66	5.5	2.06706	36	6	6	1	3	52	14
E41	12	66	5.5	2.06706	29	15	1	1	6	52	14
E234	12	67	5.58333	2.2747	37	9	5	0	1	52	15
E239	12	67	5.58333	2.31432	33	7	4	2	2	48	19
E85	12	67	5.58333	2.50303	31	11	2	2	2	48	19
E153	12	68	5.66667	2.38683	43	1	5	1	0	50	18
E194	12	68	5.66667	1.43548	35	8	4	1	8	56	12
E231	12	68	5.66667	2.74138	40	8	2	1	3	54	14
E245	12	68	5.66667	2.05971	39	5	4	0	2	50	18
E255	12	68	5.66667	2.22928	38	6	6	4	7	61	7
E272	12	68	5.66667	3.14305	36	8	5	2	2	53	15
E10	12	69	5.75	2.17945	31	13	5	2	5	56	13
E48	12	69	5.75	2.30119	33	11	7	1	6	58	11
E49	12	69	5.75	2.92715	28	7	6	4	7	52	17
E68	12	69	5.75	2.00567	29	9	8	2	5	53	16
E139	12	70	5.83333	3.83366	37	7	5	3	3	55	15
E190	12	70	5.83333	2.75791	36	7	7	0	7	57	13
E240	12	70	5.83333	2.58785	29	10	9	0	5	53	17
E257	12	70	5.83333	2.62274	28	13	3	2	6	52	18
E3	12	70	5.83333	2.51661	37	4	10	4	2	57	13
E44	12	70	5.83333	2.79068	36	5	5	2	5	53	17
E46	12	70	5.83333	2.12489	36	3	4	6	5	54	16
E104	12	71	5.91667	2.31432	38	7	5	2	6	58	13
E115	12	71	5.91667	1.83196	39	8	2	0	4	53	18
E251	12	72	6	2.86039	39	10	6	1	3	59	13
E265	12	72	6	2	39	7	6	2	2	56	16
E47	12	72	6	2.13201	35	10	5	2	1	53	19
E65	12	72	6	1.70561	36	6	3	3	4	52	20
E195	12	73	6.08333	2.23437	46	5	6	1	5	63	10
E250	12	73	6.08333	1.37895	35	5	11	0	3	54	19
E35	12	73	6.08333	2.23437	37	6	3	4	5	55	18
E4	12	73	6.08333	2.23437	39	6	1	1	3	50	23
E40	12	73	6.08333	2.2747	36	12	1	6	2	57	16
E122	12	74	6.16667	2.62274	34	13	6	5	4	62	12
E127	12	74	6.16667	2.16725	35	12	4	3	3	57	17
E135	12	74	6.16667	1.64225	37	7	5	1	5	55	19
E188	12	74	6.16667	2.82307	43	8	1	2	5	59	15
E202	12	74	6.16667	1.99241	34	5	9	3	6	57	17
E203	12	74	6.16667	1.19342	41	11	3	1	9	65	9
E220	12	74	6.16667	2.08167	34	11	7	1	6	59	15
E263	12	74	6.16667	2.03753	23	18	2	1	8	52	22
E292	12	74	6.16667	2.329	35	9	4	1	3	52	22
E118	12	75	6.25	1.71226	42	5	8	1	6	62	13
E222	12	75	6.25	2.37888	39	9	3	1	4	56	19
E258	12	75	6.25	1.91288	45	9	4	0	2	60	15
E273	12	75	6.25	3.33371	43	7	3	2	7	62	13
E30	12	75	6.25	2.56285	45	5	1	1	4	56	19
E31	12	75	6.25	2.09436	40	4	8	1	8	61	14
E34	12	75	6.25	2.56285	39	11	6	2	3	61	14
E36	12	75	6.25	2.98861	41	5	8	3	3	60	15
E43	12	75	6.25	2.4168	32	10	11	1	6	60	15
E53	12	75	6.25	2.0505	30	5	8	3	7	53	22
E131	12	76	6.33333	2.18812	31	10	3	4	8	56	20
E192	12	76	6.33333	1.96946	36	7	7	3	3	56	20
E51	12	76	6.33333	1.557	49	7	4	1	1	62	14
E116	12	77	6.41667	2.64432	39	8	5	1	5	58	19
E130	12	77	6.41667	2.84312	38	9	3	2	3	55	22
E162	12	77	6.41667	2.10878	41	8	2	2	7	60	17
E205	12	77	6.41667	2.10878	32	13	12	0	4	61	16
E60	12	77	6.41667	1.83196	32	12	1	5	2	52	25
E107	12	78	6.5	1.97714	32	12	3	2	5	54	24
E152	12	78	6.5	1.97714	51	5	3	0	3	62	16
E164	12	78	6.5	2.0226	39	3	7	6	10	65	13
E242	12	78	6.5	2.27636	42	8	3	3	2	58	20
E299	12	78	6.5	1.78377	37	11	4	1	4	57	21
E110	12	79	6.58333	2.71221	42	13	9	1	2	67	12
E111	12	79	6.58333	2.2747	39	15	3	1	1	59	20
E124	12	79	6.58333	1.97523	42	12	6	3	5	68	11
E128	12	79	6.58333	2.77843	40	10	3	1	8	62	17
E197	12	79	6.58333	2.02073	35	11	4	3	4	57	22
E325	12	79	6.58333	2.39159	42	4	7	2	4	59	20
E178	12	80	6.66667	3.42008	39	12	4	0	5	60	20
E211	12	80	6.66667	2.67423	37	7	6	5	6	61	19
E173	12	81	6.75	2.37888	46	9	10	0	3	68	13
E233	12	81	6.75	4.41331	49	10	2	1	0	62	19
E284	12	81	6.75	1.95982	45	7	5	2	2	61	20
E291	12	81	6.75	1.76455	44	9	5	1	5	64	17
E1	12	82	6.83333	1.89896	35	11	6	4	4	60	22
E143	12	82	6.83333	1.85047	44	8	4	5	2	63	19
E246	12	82	6.83333	2.2088	40	9	3	1	7	60	22
E318	12	82	6.83333	3.68864	45	8	0	1	3	57	25
E322	12	82	6.83333	2.4433	35	15	3	2	2	57	25
E98	12	82	6.83333	2.94906	34	9	9	4	6	62	20
E200	12	83	6.91667	2.67848	42	9	9	1	4	65	18
E39	12	83	6.91667	3.20393	46	9	9	2	7	73	10
E125	12	84	7	2.04495	49	7	1	5	5	67	17
E165	12	84	7	2.7961	46	10	7	0	6	69	15
E168	12	84	7	2.9542	51	6	5	2	5	69	15
E23	12	84	7	2.08893	48	10	3	2	3	66	18
E249	12	84	7	3.21926	39	9	4	1	5	58	26
E326	12	84	7	1.7581	60	3	5	1	2	71	13
E126	12	85	7.08333	3.26018	43	11	5	1	1	61	24
E163	12	85	7.08333	2.74552	38	13	4	3	6	64	21
E193	12	85	7.08333	2.99874	51	9	5	2	2	69	16
E227	12	85	7.08333	1.97523	50	8	2	0	7	67	18
E294	12	85	7.08333	2.71221	45	8	3	2	4	62	23
E50	12	85	7.08333	3.11764	44	7	13	0	0	64	21
E99	12	85	7.08333	2.96827	40	11	9	3	3	66	19
E108	12	86	7.16667	2.08167	44	8	9	5	4	70	16
E137	12	86	7.16667	2.48022	36	9	10	5	6	66	20
E141	12	86	7.16667	2.03753	37	10	4	1	11	63	23
E280	12	86	7.16667	2.69118	41	14	5	0	5	65	21
E310	12	86	7.16667	2.4058	47	9	5	3	7	71	15
E81	12	86	7.16667	2.58785	43	8	5	3	7	66	20
E13	12	87	7.25	2.4168	45	10	6	1	10	72	15
E158	12	87	7.25	2.37888	49	10	4	6	0	69	18
E286	12	87	7.25	1.71226	45	13	9	1	5	73	14
E307	12	87	7.25	3.04884	33	13	8	4	7	65	22
E82	12	87	7.25	3.10791	45	14	10	1	4	74	13
E106	12	88	7.33333	2.53461	45	14	6	2	4	71	17
E150	12	88	7.33333	1.96946	50	8	6	2	8	74	14
E305	12	88	7.33333	3.25669	40	8	5	5	5	63	25
E45	12	88	7.33333	2.99495	39	11	10	4	4	68	20
E93	12	88	7.33333	2.67423	50	5	6	4	4	69	19
E103	12	89	7.41667	2.60971	34	9	6	1	6	56	33
E198	12	89	7.41667	2.53909	48	9	3	5	5	70	19
E207	12	89	7.41667	1.92865	46	10	5	3	7	71	18
E248	12	89	7.41667	3.26018	45	10	5	1	4	65	24
E101	12	90	7.5	2.43086	56	9	1	1	2	69	21
E109	12	90	7.5	3.20511	41	15	5	1	6	68	22
E19	12	90	7.5	1.78377	43	14	8	0	7	72	18
E229	12	90	7.5	2.06706	47	13	3	1	3	67	23
E279	12	90	7.5	2.87623	45	5	8	3	7	68	22
E298	12	90	7.5	3.03015	50	11	2	2	3	68	22
E78	12	90	7.5	2.50454	51	11	10	0	4	76	14
E100	12	91	7.58333	1.88092	56	12	3	2	2	75	16
E21	12	91	7.58333	3.26018	48	10	6	2	8	74	17
E25	12	91	7.58333	2.71221	47	14	2	0	3	66	25
E288	12	91	7.58333	2.96827	49	11	4	3	3	70	21
E134	12	92	7.66667	1.82574	41	7	6	4	15	73	19
E215	12	92	7.66667	1.72328	58	2	4	4	3	71	21
E252	12	92	7.66667	2.05971	42	7	9	1	9	68	24
E297	12	92	7.66667	2.67423	52	9	4	5	4	74	18
E83	12	92	7.66667	3.114	59	9	5	3	4	80	12
E259	12	93	7.75	2.98861	36	11	7	4	8	66	27
E283	12	93	7.75	2.92715	47	7	7	3	5	69	24
E62	12	93	7.75	2.70101	52	6	4	4	11	77	16
E276	12	94	7.83333	2.329	46	10	3	3	3	65	29
E28	12	94	7.83333	3.56328	37	19	9	1	5	71	23
E64	12	94	7.83333	2.72475	50	13	6	2	5	76	18
E74	12	94	7.83333	2.24958	44	15	10	0	7	76	18
E76	12	94	7.83333	1.85047	50	9	11	3	7	80	14
E213	12	95	7.91667	1.92865	48	13	6	1	7	75	20
E41-2	12	95	7.91667	1.72986	52	8	6	3	6	75	20
E63	12	95	7.91667	3.20393	38	10	4	2	5	59	36
E274	12	96	8	1.70561	52	6	7	0	7	72	24
E311	12	96	8	2.17423	54	10	8	2	1	75	21
E32	12	96	8	1.90693	50	5	9	1	9	74	22
E89	12	96	8	2.98481	45	13	9	4	3	74	22
E293	12	97	8.08333	3.4234	50	5	6	0	9	70	27
E319	12	97	8.08333	1.83196	62	11	4	1	0	78	19
E120	12	98	8.16667	2.48022	55	14	6	1	9	85	13
E191	12	98	8.16667	4.23907	53	10	6	0	7	76	22
E20	12	98	8.16667	3.40677	48	19	4	3	3	77	21
E264	12	98	8.16667	2.28963	53	10	5	1	5	74	24
E302	12	98	8.16667	3.99621	40	8	13	3	6	70	28
E95	12	98	8.16667	3.8808	50	11	5	1	7	74	24
E102	12	99	8.25	4.28793	42	14	10	2	6	74	25
E154	12	99	8.25	2.76751	45	15	3	3	7	73	26
E169	12	99	8.25	2.13733	49	10	6	3	6	74	25
E323	12	99	8.25	4.20227	48	15	5	1	5	74	25
E91	12	99	8.25	2.26134	51	11	9	4	1	76	23
E201	12	100	8.33333	2.80692	50	8	4	5	2	69	31
E42	12	100	8.33333	2.99495	45	18	6	2	3	74	26
E66	12	100	8.33333	3.28449	56	8	5	4	4	77	23
E172	12	101	8.41667	3.11764	51	14	4	1	5	75	26
E296	12	101	8.41667	2.87492	54	12	5	1	9	81	20
E183	12	102	8.5	2.67989	65	6	4	1	6	82	20
E171	12	103	8.58333	2.2747	64	9	6	2	8	89	14
E136	12	104	8.66667	2.67423	58	16	6	2	4	86	18
E287	12	104	8.66667	2.01509	68	7	5	0	5	85	19
E289	12	104	8.66667	2.18812	51	15	6	2	6	80	24
E27	12	105	8.75	3.41454	56	18	4	1	6	85	20
E278	12	105	8.75	2.22077	66	13	3	1	2	85	20
E29	12	106	8.83333	2.82307	62	10	5	5	3	85	21
E316	12	106	8.83333	3.09936	66	11	4	2	3	86	20
E73	12	106	8.83333	1.40346	53	11	13	2	5	84	22
E80	12	106	8.83333	3.7132	56	14	5	0	3	78	28
E155	12	107	8.91667	2.96827	58	11	4	1	3	77	30
E312	12	107	8.91667	3.47611	54	15	8	2	3	82	25
E313	12	108	9	3.35749	57	14	4	1	3	79	29
E87	12	108	9	4.0899	58	10	7	5	3	83	25
E56	12	110	9.16667	1.40346	60	15	8	1	4	88	22
E61	12	110	9.16667	1.99241	51	13	9	5	9	87	23
E232	12	112	9.33333	2.18812	51	13	6	6	9	85	27
E185	12	113	9.41667	3.75278	53	11	10	3	6	83	30
E216	12	113	9.41667	4.12219	59	14	10	3	5	91	22
E94	12	113	9.41667	1.88092	49	18	13	1	5	86	27
E303	12	115	9.58333	2.81096	72	11	5	3	4	95	20
E37	12	116	9.66667	3.17185	67	13	6	1	6	93	23
E105	12	127	10.5833	3.0289	60	15	11	1	12	99	28
E77	12	129	10.75	3.10791	63	18	7	2	7	97	32
E174	12	130	10.8333	2.65718	69	9	11	1	6	96	34
E79	12	130	10.8333	3.32575	54	12	11	6	9	92	38
E92	12	131	10.9167	2.10878	89	10	6	0	6	111	20
E24	12	134	11.1667	3.01008	55	25	9	0	6	95	39
E175	12	138	11.5	5.05425	63	14	8	2	4	91	47
E151	12	141	11.75	4.04801	73	21	4	1	5	104	37
E157	12	153	12.75	5.57796	75	25	3	0	3	106	47
E189	12	154	12.8333	4.28174	63	21	9	4	9	106	48
E26	12	154	12.8333	4.324	92	18	9	1	2	122	32
E96	12	169	14.0833	2.10878	77	26	7	4	9	123	46
E308	12	171	14.25	4.24532	69	27	7	1	9	113	58
E204	12	207	17.25	3.98006	73	16	13	6	14	122	85
E67	12	236	19.6667	37.3176	116	31	15	2	13	177	59
E59	12	241	20.0833	3.87201	125	33	15	3	6	182	59
E58	12	249	20.75	6.53835	41	17	5	6	62	131	118
E236	12	365	30.4167	5.07146	185	62	14	1	10	272	93
E300	12	407	33.9167	9.9037	179	54	14	3	14	264	143
E301	12	429	35.75	3.69582	232	56	18	3	11	320	109
E97	12	624	52	19.4235	323	85	31	5	10	454	170
E90	12	1221	101.75	13.4848	540	101	15	1	77	734	487
E304	12	2590	215.833	52.2039	1279	325	69	7	15	1695	895

## Sheet: Fig.2b,c,d & Fig.S4
Fig.2b
	Exp	Obs	Adaptive gene	Other genes			Fig.S4
Coding/noncoding	2.68	2.9	-	-				Exp	Obs
Nonsynonymous/synonymous	3.03	4.29	58.71	3.61			Nonsynonymous/synonymous	3.1	4.29
Nonsense/synonymous	0.22	0.49	19.82	0.25			Nonsense/synonymous	0.22	0.49
Frame-shifting indels/Frame-conserving indels	1.04	2.69	8.67	1.66
Fig.2c
class	coefficients	pvalue
coding	0.289985	7.1253e-06
noncoding	0.138912	0.0344569
coding2	0.258763	6.9058e-05
noncoding2	-0.0308471	0.640927
Fig.2d
	Mutation counts
Nonsynonymous	1644
Synonymous	555
Frame-shifting indels	494
Frame-conserving indels	57
Synonymous	28

## Sheet: Fig.2e
Region	No. of envs	No. of samples	Environment
ARS123	1	4	E304
ARS192	1	4	E304
ARS119	1	3	E304
ARS242	1	3	E304
ARS261	1	3	E304
ARS52	1	3	E304
noncoding RNA-503	1	3	E63
FTR1	1	3	E304
NOG2	1	3	E58
ARS145	1	2	E58
FUN26	1	2	E58
IPK1	1	2	E58
CSM2	1	2	E258
NDL1	1	2	E58
BOP3	1	2	E22
YBR197C	1	2	E185
Intergenic-4776	1	2	E115

## Sheet: Fig.3a
Gene	No_of_environments	No_of_samples
IRA2	104	671
GNP1	41	251
PDR1	40	284
PDR3	24	101
CYR1	16	56
PDR5	15	95
SUR1	13	82
RAS2	12	35
TUP1	9	33
WHI2	8	41
YRR1	8	40
PMA1	7	48
ACC1	7	47
IRA1	7	25
VMA1	5	22
BCY1	5	15
FUR1	4	36
RSP5	4	21
VMA2	4	17
YEH1	4	13
VMA3	4	10
ERG25	3	21
ARO4	3	15
RPA135	3	15
PAT1	3	13
YME1	3	13
ECM30	3	12
PHO81	3	11
RPD3	3	11
SIT4	3	11
YJL152W	3	7
FRE1	2	16
NFS1	2	16
FAS1	2	13
IPT1	2	12
PMR1	2	12
PSA1	2	12
VTC4	2	11
ISW2	2	10
YAP1	2	10
HAP1	2	9
YNL134C	2	9
ARO7	2	8
URA2	2	8
BRE5	2	7
CCH1	2	6
FTR1	2	4
Q0182	2	4
CAN1	1	12
FUI1	1	12
TOP2	1	12
CHS3	1	11
TRK1	1	11
ERG6	1	10
ILV1	1	10
ERG1	1	9
FET4	1	9
LEU4	1	9
PHO2	1	9
MET30	1	8
YLR108C	1	8
GPD2	1	7
DUR1,2	1	6
HRD3	1	6
MUP1	1	6
OAC1	1	6
SSK2	1	6
VPS1	1	6
VPS5	1	6
ACS2	1	5
CHA4	1	5
FAA1	1	5
FKS1	1	5
HEM3	1	5
INO80	1	5
PTK2	1	5
TOR1	1	5
UBP3	1	5
VNX1	1	5
WAR1	1	5
ATP6	1	4
CHO2	1	4
CYC8	1	4
GCN2	1	4
GLK1	1	4
GPB2	1	4
HRR25	1	4
MRS4	1	4
SKI7	1	4
TAT2	1	4
TOR2	1	4
URK1	1	4
YOR1	1	4
ABP1	1	3
ALD6	1	3
ARL1	1	3
ASK10	1	3
CCC1	1	3
DFR1	1	3
ECM16	1	3
FCY2	1	3
GCD11	1	3
HAL5	1	3
HFA1	1	3
INP53	1	3
KES1	1	3
MAM3	1	3
MTH1	1	3
NPR1	1	3
PHO4	1	3
PPZ1	1	3
RGT1	1	3
SEC14	1	3
SEC23	1	3
SGE1	1	3
SMF1	1	3
SPN1	1	3
SUM1	1	3
UPS2	1	3
URC2	1	3
YGR237C	1	3
YTA12	1	3
ADH2	1	2
AEP3	1	2
ARF1	1	2
BMH1	1	2
BSD2	1	2
CCW12	1	2
CLC1	1	2
DAS2	1	2
ELO3	1	2
GCD7	1	2
GCN3	1	2
GTR1	1	2
ISU1	1	2
LEM3	1	2
LSM1	1	2
NPA3	1	2
PHO80	1	2
PUN1	1	2
RAS1	1	2
SAR1	1	2
SEC13	1	2
TIP1	1	2
TIS11	1	2
UTR2	1	2
YLR407W	1	2
YML090W	1	2
YPT1	1	2

## Sheet: Fig.3b
Environment	dices coef.	group
E10	0.833333	Within_environments
E100	0.537374	Within_environments
E101	0.594872	Within_environments
E102	0.294118	Within_environments
E103	0.365385	Within_environments
E104	0.223077	Within_environments
E105	0.356061	Within_environments
E106	0.466667	Within_environments
E107	0.1	Within_environments
E108	0.251515	Within_environments
E109	0.60101	Within_environments
E110	0.661616	Within_environments
E111	0.294118	Within_environments
E112	0.157895	Within_environments
E114	0.571429	Within_environments
E115	0.290404	Within_environments
E116	0.584615	Within_environments
E118	0.275253	Within_environments
E120	0.712121	Within_environments
E121	0.375	Within_environments
E122	0.160714	Within_environments
E124	0.294118	Within_environments
E125	0.469697	Within_environments
E126	0.1	Within_environments
E128	0.742424	Within_environments
E13	0.18254	Within_environments
E131	0.466667	Within_environments
E134	0.823232	Within_environments
E135	0.375	Within_environments
E136	0.464646	Within_environments
E137	0.446154	Within_environments
E138	0.375	Within_environments
E139	0.375	Within_environments
E141	0.479293	Within_environments
E143	0.134921	Within_environments
E146	0.222222	Within_environments
E149	0.375	Within_environments
E15	0.466667	Within_environments
E150	0.757576	Within_environments
E151	0.222222	Within_environments
E152	0.266667	Within_environments
E153	0.388889	Within_environments
E154	0.692308	Within_environments
E155	0.294118	Within_environments
E158	0.466667	Within_environments
E159	0.393939	Within_environments
E162	0.378788	Within_environments
E163	0.143791	Within_environments
E164	0.305556	Within_environments
E165	1	Within_environments
E167	0.1	Within_environments
E168	0.823232	Within_environments
E169	0.419192	Within_environments
E171	0.348485	Within_environments
E172	0.510101	Within_environments
E173	0.283333	Within_environments
E174	0.157895	Within_environments
E175	0.111111	Within_environments
E178	0.222222	Within_environments
E180	0.0583333	Within_environments
E183	0.619192	Within_environments
E185	0.369231	Within_environments
E187	0.176471	Within_environments
E188	0.863636	Within_environments
E189	0.677778	Within_environments
E19	0.317949	Within_environments
E190	0.571429	Within_environments
E192	0.283069	Within_environments
E193	0.60101	Within_environments
E194	0.349206	Within_environments
E195	0.47619	Within_environments
E196	0.692308	Within_environments
E197	0.323077	Within_environments
E198	0.634343	Within_environments
E199	0.222222	Within_environments
E20	0.222222	Within_environments
E200	0.1	Within_environments
E201	0.712121	Within_environments
E202	0.571429	Within_environments
E203	0.209091	Within_environments
E204	0.378788	Within_environments
E205	0.571429	Within_environments
E207	0.232804	Within_environments
E208	0.157895	Within_environments
E21	0.294118	Within_environments
E211	0.266667	Within_environments
E213	0.384343	Within_environments
E215	0.450505	Within_environments
E216	0.160714	Within_environments
E217	0.222222	Within_environments
E22	0.176471	Within_environments
E220	0.349206	Within_environments
E221	0.1	Within_environments
E224	0.160714	Within_environments
E225	0.172222	Within_environments
E227	0.417989	Within_environments
E229	0.1	Within_environments
E23	0.294118	Within_environments
E230	0.692308	Within_environments
E232	0.256923	Within_environments
E233	0.253968	Within_environments
E234	0.157895	Within_environments
E236	0.717172	Within_environments
E239	0.285714	Within_environments
E24	0.338624	Within_environments
E240	0.375	Within_environments
E242	0.285714	Within_environments
E245	0.466667	Within_environments
E246	0.157895	Within_environments
E248	0.0888889	Within_environments
E249	0.375	Within_environments
E25	0.0892857	Within_environments
E250	0.222222	Within_environments
E251	0.466667	Within_environments
E252	0.466667	Within_environments
E253	0.571429	Within_environments
E255	0.616162	Within_environments
E257	0.222222	Within_environments
E258	0.289744	Within_environments
E259	0.466667	Within_environments
E260	0.047619	Within_environments
E261	0.1	Within_environments
E263	0.409091	Within_environments
E264	0.583333	Within_environments
E265	0.253968	Within_environments
E266	0.1	Within_environments
E267	0.222222	Within_environments
E268	0.1	Within_environments
E27	0.266667	Within_environments
E272	0.145503	Within_environments
E273	0.654545	Within_environments
E274	0.59596	Within_environments
E276	0.396825	Within_environments
E278	0.712121	Within_environments
E279	0.303571	Within_environments
E28	0.378788	Within_environments
E280	0.262626	Within_environments
E283	0.818182	Within_environments
E284	0.39899	Within_environments
E286	0.34127	Within_environments
E287	0.679798	Within_environments
E288	0.157895	Within_environments
E289	0.510101	Within_environments
E29	0.464646	Within_environments
E291	0.374359	Within_environments
E292	0.222222	Within_environments
E293	0.196429	Within_environments
E294	0.269231	Within_environments
E295	0.216667	Within_environments
E296	0.358586	Within_environments
E297	0.50303	Within_environments
E298	0.157895	Within_environments
E299	0.295455	Within_environments
E3	0.157895	Within_environments
E30	0.651515	Within_environments
E300	0.338624	Within_environments
E301	0.157895	Within_environments
E302	0.369231	Within_environments
E303	0.469697	Within_environments
E304	1	Within_environments
E305	0.157895	Within_environments
E306	0.227778	Within_environments
E307	0.571429	Within_environments
E308	0.369231	Within_environments
E31	0.253968	Within_environments
E310	0.464646	Within_environments
E311	0.571429	Within_environments
E312	0.555556	Within_environments
E313	0.425641	Within_environments
E316	0.659596	Within_environments
E318	0.216667	Within_environments
E319	0.371212	Within_environments
E32	0.406566	Within_environments
E320	0.692308	Within_environments
E323	0.103704	Within_environments
E325	0.1	Within_environments
E326	0.412626	Within_environments
E329	0.222222	Within_environments
E33	0.174603	Within_environments
E332	0.157895	Within_environments
E333	0.183007	Within_environments
E34	0.222222	Within_environments
E35	0.253968	Within_environments
E36	0.369231	Within_environments
E37	0.1	Within_environments
E39	0.402116	Within_environments
E4	0.285714	Within_environments
E40	0.571429	Within_environments
E41	0.1	Within_environments
E18	0.383333	Within_environments
E42	0.671717	Within_environments
E43	0.466667	Within_environments
E44	0.466667	Within_environments
E45	0.18254	Within_environments
E46	0.571429	Within_environments
E47	0.164021	Within_environments
E48	0.285714	Within_environments
E49	0.692308	Within_environments
E50	0.378788	Within_environments
E51	0.429293	Within_environments
E53	0.833333	Within_environments
E55	0.369231	Within_environments
E56	0.253968	Within_environments
E57	0.692308	Within_environments
E58	0.583077	Within_environments
E59	0.762626	Within_environments
E62	0.466667	Within_environments
E63	0.1	Within_environments
E64	0.225613	Within_environments
E66	0.174603	Within_environments
E67	0.393846	Within_environments
E68	0.285714	Within_environments
E74	0.457071	Within_environments
E77	0.157895	Within_environments
E78	0.222222	Within_environments
E79	0.823232	Within_environments
E81	0.466667	Within_environments
E82	0.294118	Within_environments
E83	0.323077	Within_environments
E84	0.383838	Within_environments
E86	0.375	Within_environments
E87	0.294118	Within_environments
E88	0.0888889	Within_environments
E89	0.369231	Within_environments
E90	0.423954	Within_environments
E91	0.429293	Within_environments
E92	0.502525	Within_environments
E93	0.522727	Within_environments
E94	0.823232	Within_environments
E95	0.308081	Within_environments
E96	0.691919	Within_environments
E97	0.294118	Within_environments
E98	0.0888889	Within_environments
E99	0.256614	Within_environments
E1	0.144444	Within_environments
E61	0.492308	Within_environments
E73	0.197222	Within_environments
E76	0.261111	Within_environments
E10	0.193114	between_environments
E100	0.0630905	between_environments
E101	0.058788	between_environments
E102	0.120526	between_environments
E103	0.00384256	between_environments
E104	0.00442734	between_environments
E105	0.0787311	between_environments
E106	0.152009	between_environments
E107	0	between_environments
E108	0.0765616	between_environments
E109	0.074565	between_environments
E110	0.000577277	between_environments
E111	0.0425668	between_environments
E112	0.0851654	between_environments
E114	0.166468	between_environments
E115	0.0321141	between_environments
E116	0.178271	between_environments
E118	0.102575	between_environments
E120	0.0667819	between_environments
E121	0.136716	between_environments
E122	0.0812783	between_environments
E124	0	between_environments
E125	0.0417566	between_environments
E126	0.00461367	between_environments
E128	0.0287259	between_environments
E13	0.00123597	between_environments
E131	0.152009	between_environments
E134	0.0833255	between_environments
E135	0.136716	between_environments
E136	0.0573089	between_environments
E137	0.129589	between_environments
E138	0.136716	between_environments
E139	0.136716	between_environments
E141	0.0406951	between_environments
E143	0.0301072	between_environments
E146	0.00087581	between_environments
E149	0.136716	between_environments
E15	0.152009	between_environments
E150	0.0375099	between_environments
E151	0.0390903	between_environments
E152	0.0118123	between_environments
E153	0.0479287	between_environments
E154	0.0628284	between_environments
E155	0.0454514	between_environments
E158	0	between_environments
E159	0.125565	between_environments
E162	0.00694257	between_environments
E163	0.0241544	between_environments
E164	0.113455	between_environments
E165	0.205401	between_environments
E167	0.0250324	between_environments
E168	0.0193534	between_environments
E169	0.0642088	between_environments
E171	0.0440922	between_environments
E172	0.116881	between_environments
E173	0.0887303	between_environments
E174	0.00379388	between_environments
E175	0.00407042	between_environments
E178	0.103369	between_environments
E180	0.000798742	between_environments
E183	0.156369	between_environments
E185	0.0131517	between_environments
E187	0.0326736	between_environments
E188	0.0159563	between_environments
E189	0.00188642	between_environments
E19	0.124223	between_environments
E190	0.166468	between_environments
E192	0.0613052	between_environments
E193	0.0476012	between_environments
E194	0.118661	between_environments
E195	0.0905014	between_environments
E196	0.180152	between_environments
E197	0.114372	between_environments
E198	0.113555	between_environments
E199	0.0366205	between_environments
E20	0	between_environments
E200	0.00376135	between_environments
E201	0.00920967	between_environments
E202	0.166468	between_environments
E203	0.00455725	between_environments
E204	0.0389475	between_environments
E205	0.166468	between_environments
E207	0.0958755	between_environments
E208	0	between_environments
E21	0.120526	between_environments
E211	0.0700906	between_environments
E213	0.049191	between_environments
E215	0.0728295	between_environments
E216	0.0135711	between_environments
E217	0.0366205	between_environments
E22	0.0919444	between_environments
E220	0.131726	between_environments
E221	0.0234649	between_environments
E224	0.0822745	between_environments
E225	0.00081877	between_environments
E227	0.0154407	between_environments
E229	0.00709654	between_environments
E23	0.0425668	between_environments
E230	0.0671695	between_environments
E232	0.00260263	between_environments
E233	0.00793125	between_environments
E234	0.0851654	between_environments
E236	0.0273991	between_environments
E239	0.114166	between_environments
E24	0.127384	between_environments
E240	0.136716	between_environments
E242	0.115901	between_environments
E245	0.00944984	between_environments
E246	0.0117658	between_environments
E248	0.0089683	between_environments
E249	0.0481342	between_environments
E25	0.00647561	between_environments
E250	0.00624745	between_environments
E251	0.152009	between_environments
E252	0.152009	between_environments
E253	0.166468	between_environments
E255	0.157823	between_environments
E257	0.0366205	between_environments
E258	0.0034842	between_environments
E259	0.00845739	between_environments
E260	0.00030525	between_environments
E261	0.00125996	between_environments
E263	0.129142	between_environments
E264	0.120561	between_environments
E265	0.0276205	between_environments
E266	0.00194553	between_environments
E267	0.0390903	between_environments
E268	0.00194553	between_environments
E27	0.00220065	between_environments
E272	0.00840355	between_environments
E273	0.0552675	between_environments
E274	0.00827672	between_environments
E276	0.0381236	between_environments
E278	0.0684369	between_environments
E279	0.118873	between_environments
E28	0.0385718	between_environments
E280	0.097263	between_environments
E283	0.0715099	between_environments
E284	0.0867676	between_environments
E286	0.0998766	between_environments
E287	0.0252153	between_environments
E288	0.0302646	between_environments
E289	0.135183	between_environments
E29	0	between_environments
E291	0.111514	between_environments
E292	0	between_environments
E293	0.0951372	between_environments
E294	0.0893186	between_environments
E295	0.00366235	between_environments
E296	0.122662	between_environments
E297	0.110776	between_environments
E298	0.0117658	between_environments
E299	0.0420962	between_environments
E3	0.00379388	between_environments
E30	0.000939298	between_environments
E300	0	between_environments
E301	0	between_environments
E302	0.145093	between_environments
E303	0.0572825	between_environments
E304	0.00874721	between_environments
E305	0	between_environments
E306	0.116498	between_environments
E307	0.00151472	between_environments
E308	0.0446264	between_environments
E31	0.0931133	between_environments
E310	0.12997	between_environments
E311	0	between_environments
E312	0.0620447	between_environments
E313	0.0536946	between_environments
E316	0.062758	between_environments
E318	0.00170442	between_environments
E319	0.0615945	between_environments
E32	0.0345329	between_environments
E320	0.180152	between_environments
E323	0.00314007	between_environments
E325	0.00511395	between_environments
E326	0.0891102	between_environments
E329	0.00105097	between_environments
E33	0.0748346	between_environments
E332	0.00965279	between_environments
E333	0.000232997	between_environments
E34	0.00163485	between_environments
E35	0.0987935	between_environments
E36	0.0454577	between_environments
E37	0.0234649	between_environments
E39	0.137174	between_environments
E4	0.115901	between_environments
E40	0.058241	between_environments
E41	0.00100056	between_environments
E18	0.13441	between_environments
E42	0.012071	between_environments
E43	0.152009	between_environments
E44	0.152009	between_environments
E45	0.00290216	between_environments
E46	0.166468	between_environments
E47	0.00473561	between_environments
E48	0.115901	between_environments
E49	0.180152	between_environments
E50	0.108566	between_environments
E51	0.037521	between_environments
E53	0	between_environments
E55	0.126312	between_environments
E56	0.0802445	between_environments
E57	0.180152	between_environments
E58	0.0431257	between_environments
E59	0.000938319	between_environments
E62	0.152009	between_environments
E63	0	between_environments
E64	0.0178618	between_environments
E66	0.00842143	between_environments
E67	0	between_environments
E68	0	between_environments
E74	0.111431	between_environments
E77	0.000816405	between_environments
E78	0.103369	between_environments
E79	0.142453	between_environments
E81	0.152009	between_environments
E82	0.120526	between_environments
E83	0.000985222	between_environments
E84	0.128216	between_environments
E86	0.00782608	between_environments
E87	0	between_environments
E88	0	between_environments
E89	0.129308	between_environments
E90	0.0799166	between_environments
E91	0.00335114	between_environments
E92	0.0543173	between_environments
E93	0.0632025	between_environments
E94	0.059665	between_environments
E95	0.0768621	between_environments
E96	0.0699436	between_environments
E97	0.000750136	between_environments
E98	0	between_environments
E99	0.000778398	between_environments
E1	0.0732665	between_environments
E61	0.147401	between_environments
E73	0.0728921	between_environments
E76	0.0389072	between_environments
E10	0.000100181	random
E100	0.000176118	random
E101	0.000118021	random
E102	6.81942e-05	random
E103	0.000132821	random
E104	3.07882e-05	random
E105	0.000158507	random
E106	7.55124e-05	random
E107	7.41152e-05	random
E108	0.000352638	random
E109	0.000170308	random
E110	0.000153614	random
E111	3.40971e-05	random
E112	2.40119e-05	random
E114	8.41512e-05	random
E115	0.000170308	random
E116	0.00014881	random
E118	0.00012723	random
E120	0.000140254	random
E121	9.96247e-05	random
E122	8.85553e-05	random
E124	0	random
E125	8.01451e-05	random
E126	0	random
E128	0.000161442	random
E13	0.000136746	random
E131	0.000204962	random
E134	8.80592e-05	random
E135	0.000116229	random
E136	0.000166334	random
E137	0.000169335	random
E138	0.000110694	random
E139	9.96247e-05	random
E141	0.000153614	random
E143	9.46701e-05	random
E146	4.08711e-05	random
E149	8.85553e-05	random
E15	8.62999e-05	random
E150	0.000109585	random
E151	3.50324e-05	random
E152	0.000118662	random
E153	8.3167e-05	random
E154	0.000164204	random
E155	5.68285e-05	random
E158	0.000131607	random
E159	0.000120218	random
E162	6.01088e-05	random
E163	2.27314e-05	random
E164	0.000125227	random
E165	5.87061e-05	random
E167	0	random
E168	0.000185903	random
E169	0.000271027	random
E171	0.000136981	random
E172	0.000190795	random
E173	4.31499e-05	random
E174	6.60328e-05	random
E175	0.00010694	random
E178	0.000142465	random
E180	4.40252e-05	random
E183	0.000119216	random
E185	0.000102627	random
E187	0	random
E188	0.000220148	random
E189	0.000107628	random
E19	8.72332e-05	random
E190	0.000117812	random
E192	6.31134e-05	random
E193	0.000230417	random
E194	0.00022826	random
E195	5.78539e-05	random
E196	0.000215517	random
E197	0.000164204	random
E198	0.000167312	random
E199	4.67099e-05	random
E20	0.000128452	random
E200	1.85288e-05	random
E201	3.50635e-05	random
E202	6.31134e-05	random
E203	7.21306e-05	random
E204	0.000135245	random
E205	8.41512e-05	random
E207	0.000126227	random
E208	6.00298e-05	random
E21	5.68285e-05	random
E211	0.00012945	random
E213	9.49082e-05	random
E215	0.000115209	random
E216	7.19512e-05	random
E217	0.000268582	random
E22	6.4808e-05	random
E220	7.88917e-05	random
E221	7.41152e-05	random
E224	4.42777e-05	random
E225	0.000151025	random
E227	0.000142005	random
E229	8.64678e-05	random
E23	0.000125023	random
E230	0.000123153	random
E232	7.69704e-05	random
E233	6.31134e-05	random
E234	3.60179e-05	random
E236	0.000129153	random
E239	0.000115708	random
E24	5.25945e-05	random
E240	9.96247e-05	random
E242	0.000168302	random
E245	6.47249e-05	random
E246	2.40119e-05	random
E248	8.17423e-05	random
E249	0.000121764	random
E25	9.96247e-05	random
E250	0	random
E251	0	random
E252	0.00012945	random
E253	0.000136746	random
E255	0.000171226	random
E257	0.000116775	random
E258	6.67077e-05	random
E259	0	random
E260	0	random
E261	4.94102e-05	random
E263	2.00363e-05	random
E264	7.33826e-05	random
E265	3.15567e-05	random
E266	0	random
E267	7.00648e-05	random
E268	6.17627e-05	random
E27	0.000124056	random
E272	0.000184081	random
E273	0.000151657	random
E274	0.000220148	random
E276	7.36323e-05	random
E278	0.000180326	random
E279	0.000143902	random
E28	4.00725e-05	random
E280	0.000140254	random
E283	0.000122304	random
E284	0.000134046	random
E286	0.000145263	random
E287	0.000180032	random
E288	6.00298e-05	random
E289	0.000151657	random
E29	0.000141873	random
E291	0.00014881	random
E292	0	random
E293	5.53471e-05	random
E294	0.000102627	random
E295	2.1575e-05	random
E296	9.01632e-05	random
E297	0.000126218	random
E298	2.40119e-05	random
E299	7.53395e-05	random
E3	2.40119e-05	random
E30	9.78435e-05	random
E300	0.000152524	random
E301	3.60179e-05	random
E302	6.15764e-05	random
E303	8.80592e-05	random
E304	4.89218e-05	random
E305	0.000132066	random
E306	5.39374e-05	random
E307	0.000115708	random
E308	8.21018e-05	random
E31	5.25945e-05	random
E310	5.87061e-05	random
E311	8.41512e-05	random
E312	0.000239717	random
E313	0.00011289	random
E316	0.00024363	random
E318	5.39374e-05	random
E319	0.00015655	random
E32	9.78435e-05	random
E320	6.15764e-05	random
E323	2.33549e-05	random
E325	8.02915e-05	random
E326	0.000161442	random
E329	5.83873e-05	random
E33	0.000184081	random
E332	7.20357e-05	random
E333	9.66085e-05	random
E34	0	random
E35	3.15567e-05	random
E36	7.18391e-05	random
E37	2.47051e-05	random
E39	7.36323e-05	random
E4	0.000115708	random
E40	0.000178821	random
E41	0.000160583	random
E18	0.00012945	random
E42	0.000171226	random
E43	0.000145631	random
E44	8.62999e-05	random
E45	7.36323e-05	random
E46	2.10378e-05	random
E47	9.46701e-05	random
E48	0.000136746	random
E49	9.23645e-05	random
E50	0.000115209	random
E51	0.000195687	random
E53	0.000140254	random
E55	7.69704e-05	random
E56	8.41512e-05	random
E57	3.07882e-05	random
E58	0.000123153	random
E59	0.000153614	random
E62	0.000183387	random
E63	0	random
E64	0.000151274	random
E66	5.25945e-05	random
E67	0.000197044	random
E68	0.000210378	random
E74	0.00014383	random
E77	6.00298e-05	random
E78	5.83873e-05	random
E79	6.84905e-05	random
E81	7.55124e-05	random
E82	0.000113657	random
E83	0.000153941	random
E84	0.000167303	random
E86	3.32082e-05	random
E87	3.40971e-05	random
E88	5.83873e-05	random
E89	0.00011289	random
E90	0.00012524	random
E91	0.000200579	random
E92	6.01088e-05	random
E93	0.000147267	random
E94	0.000117412	random
E95	0.000117412	random
E96	4.00725e-05	random
E97	8.52428e-05	random
E98	6.47249e-05	random
E99	0.000126227	random
E1	5.39374e-05	random
E61	7.38916e-05	random
E73	8.62999e-05	random
E76	0.000118662	random

## Sheet: Fig.3c
All adaptive genes			Adaptive genes excluding IRA2, CYC1, and RAS2
mean	order		mean	order
0.260924	1		0.136475	1
0.356653	2		0.249389	2
0.428711	3		0.309075	3
0.469958	4		0.348953	4
0.497969	5		0.382723	5
0.52402	6		0.409075	6
0.548319	7		0.445724	7
0.566527	8		0.475393	8
0.586975	9		0.495026	9
0.609384	10		0.516143	10
0.630042	11		0.542757	11
0.641387	12		0.551222	12
0.658333	13		0.565183	13
0.67388	14		0.573473	14
0.679482	15		0.583072	15
0.689286	16		0.588918	16
0.693978	17		0.598517	17
0.70028	18		0.605236	18
0.704482	19		0.610035	19
0.710434	20		0.616143	20
0.714986	21		0.629232	21
0.718838	22		0.638394	22
0.723389	23		0.648866	23
0.732843	24		0.656719	24
0.739986	25		0.661955	25
0.748389	26		0.666754	26
0.754692	27		0.673735	27
0.758894	28		0.682635	28
0.762745	29		0.686998	29
0.767997	30		0.689616	30
0.77514	31		0.69267	31
0.778641	32		0.696597	32
0.780742	33		0.703141	33
0.783193	34		0.710995	34
0.786345	35		0.713613	35
0.791597	36		0.720157	36
0.797899	37		0.727138	37
0.8	38		0.731501	38
0.802941	39		0.734991	39
0.808543	40		0.739354	40
0.812045	41		0.743717	41
0.814846	42		0.747382	42
0.817997	43		0.749738	43
0.820448	44		0.754101	44
0.823389	45		0.756457	45
0.82528	46		0.761693	46
0.827731	47		0.766928	47
0.829622	48		0.772164	48
0.831723	49		0.773909	49
0.833824	50		0.779145	50
0.835924	51		0.780454	51
0.837325	52		0.783072	52
0.841527	53		0.788307	53
0.842577	54		0.790052	54
0.844678	55		0.791361	55
0.84888	56		0.79267	56
0.85028	57		0.797906	57
0.851331	58		0.799651	58
0.852381	59		0.802269	59
0.856583	60		0.807504	60
0.857983	61		0.80925	61
0.860084	62		0.811867	62
0.864286	63		0.813613	63
0.865336	64		0.818848	64
0.867437	65		0.819721	65
0.868838	66		0.822339	66
0.873039	67		0.824956	67
0.873739	68		0.830192	68
0.87584	69		0.83281	69
0.877941	70		0.835428	70
0.882143	71		0.837173	71
0.884244	72		0.838482	72
0.885644	73		0.839791	73
0.887045	74		0.841536	74
0.887885	75		0.842845	75
0.888725	76		0.845462	76
0.889776	77		0.850698	77
0.890616	78		0.852443	78
0.892717	79		0.857679	79
0.896919	80		0.859424	80
0.898319	81		0.860733	81
0.902521	82		0.862042	82
0.903922	83		0.867277	83
0.904972	84		0.868586	84
0.905812	85		0.873822	85
0.907913	86		0.879058	86
0.908964	87		0.880803	87
0.913165	88		0.882548	88
0.917367	89		0.883857	89
0.918768	90		0.886475	90
0.919818	91		0.89171	91
0.920658	92		0.893019	92
0.922059	93		0.894328	93
0.926261	94		0.899564	94
0.927311	95		0.900873	95
0.928361	96		0.90349	96
0.932563	97		0.905236	97
0.933613	98		0.906981	98
0.935714	99		0.90829	99
0.936765	100		0.910035	100
0.938165	101		0.911344	101
0.939216	102		0.912391	102
0.940616	103		0.914136	103
0.941667	104		0.915881	104
0.942367	105		0.918499	105
0.943417	106		0.923735	106
0.944818	107		0.926353	107
0.946919	108		0.928098	108
0.94902	109		0.929843	109
0.95112	110		0.931588	110
0.952521	111		0.932897	111
0.953922	112		0.934642	112
0.954972	113		0.936387	113
0.956022	114		0.939005	114
0.957073	115		0.94075	115
0.958473	116		0.942059	116
0.960574	117		0.944677	117
0.961625	118		0.947295	118
0.962675	119		0.948604	119
0.964076	120		0.950349	120
0.965126	121		0.955585	121
0.966176	122		0.958202	122
0.967577	123		0.95925	123
0.968978	124		0.960122	124
0.971078	125		0.961431	125
0.971919	126		0.96274	126
0.972619	127		0.964049	127
0.973669	128		0.965358	128
0.97472	129		0.967103	129
0.97556	130		0.968848	130
0.976611	131		0.971466	131
0.978011	132		0.972339	132
0.979412	133		0.974084	133
0.981513	134		0.975829	134
0.982213	135		0.981065	135
0.983613	136		0.982373	136
0.985014	137		0.984991	137
0.986415	138		0.987609	138
0.987465	139		0.988918	139
0.989566	140		0.990227	140
0.990616	141		0.991972	141
0.991667	142		0.993281	142
0.992717	143		0.994328	143
0.993768	144		0.996946	144
0.994608	145		0.998691	145
0.995448	146		1	146
0.997549	147
0.99895	148
1	149

## Sheet: Fig.4
Fig.4a					Fig.4b					Fig.4c					Fig.4d					Fig.4e
ORF	Fitness	Group			Gene	ORF	Average_RPKM	Group		Gene	ORF	No. of genetic interactions	Group		ORF	Gene	No. of protein interactions	Group		ORF	ω	Group
YBR140C	0	adaptive genes			ABP1	YCR088W	107.64	adaptive genes		AAC1	YMR056C	30	others		Q0010	Q0010	0	others		YAL056W	0.1391	adaptive genes
YCL017C	0	adaptive genes			ACC1	YNR016C	270.683	adaptive genes		AAC3	YBR085W	180	others		Q0017	Q0017	0	others		YBL005W	0.1137	adaptive genes
YDL055C	0	adaptive genes			ACS2	YLR153C	228.739	adaptive genes		AAD10	YJR155W	45	others		Q0032	Q0032	0	others		YBR023C	0.0298	adaptive genes
YDL205C	0	adaptive genes			ADH2	YMR303C	10.5067	adaptive genes		AAD14	YNL331C	37	others		Q0045	COX1	44	others		YBR067C	0.1238	adaptive genes
YER025W	0	adaptive genes			AEP3	YPL005W	10.9367	adaptive genes		AAD15	YOL165C	16	others		Q0050	AI1	7	others		YBR127C	0.0143	adaptive genes
YER125W	0	adaptive genes			ALD6	YPL061W	1248.16	adaptive genes		AAD3	YCR107W	33	others		Q0055	AI2	3	others		YBR164C	0.001	adaptive genes
YFL038C	0	adaptive genes			ARF1	YDL192W	875.094	adaptive genes		AAD4	YDL243C	128	others		Q0060	AI3	2	others		YBR208C	0.0519	adaptive genes
YGL008C	0	adaptive genes			ARL1	YBR164C	100.771	adaptive genes		AAD6	YFL056C	24	others		Q0065	AI4	2	others		YBR249C	0.0359	adaptive genes
YGL150C	0	adaptive genes			ARO4	YBR249C	316.951	adaptive genes		AAH1	YNL141W	376	others		Q0070	AI5_ALPHA	2	others		YBR290W	0.0601	adaptive genes
YGR060W	0	adaptive genes			ARO7	YPR060C	84.9363	adaptive genes		AAP1	YHR047C	33	others		Q0075	AI5_BETA	1	others		YCL040W	0.0122	adaptive genes
YGR175C	0	adaptive genes			ASK10	YGR097W	25.2532	adaptive genes		AAR2	YBL074C	303	others		Q0080	ATP8	12	others		YCR077C	0.0603	adaptive genes
YHR128W	0	adaptive genes			ATP6	Q0085	362.159	adaptive genes		AAT1	YKL106W	111	others		Q0085	ATP6	24	adaptive genes		YCR084C	0.0504	adaptive genes
YIL046W	0	adaptive genes			BCY1	YIL033C	50.2767	adaptive genes		AAT2	YLR027C	170	others		Q0092	Q0092	0	others		YCR088W	0.134	adaptive genes
YJL005W	0	adaptive genes			BMH1	YER177W	640.202	adaptive genes		ABD1	YBR236C	339	others		Q0105	COB	30	others		YDL047W	0.0041	adaptive genes
YJR072C	0	adaptive genes			BRE5	YNR051C	82.1821	adaptive genes		ABF1	YKL112W	382	others		Q0110	BI2	5	others		YDL055C	0.001	adaptive genes
YKL182W	0	adaptive genes			BSD2	YBR290W	33.8731	adaptive genes		ABF2	YMR072W	85	others		Q0115	BI3	5	others		YDL106C	0.0689	adaptive genes
YKL203C	0	adaptive genes			CAN1	YEL063C	68.2639	adaptive genes		ABM1	YJR108W	29	others		Q0120	BI4	8	others		YDL192W	0.001	adaptive genes
YLR153C	0	adaptive genes			CCC1	YLR220W	39.3521	adaptive genes		ABP1	YCR088W	115	adaptive genes		Q0130	OLI1	13	others		YDL205C	0.015	adaptive genes
YLR208W	0	adaptive genes			CCH1	YGR217W	20.4318	adaptive genes		ABP140	YOR239W	21	others		Q0140	VAR1	18	others		YDR072C	0.1166	adaptive genes
YLR291C	0	adaptive genes			CCW12	YLR110C	9113.1	adaptive genes		ABZ1	YNR033W	55	others		Q0142	Q0142	0	others		YDR277C	0.0307	adaptive genes
YMR079W	0	adaptive genes			CHA4	YLR098C	18.9836	adaptive genes		ABZ2	YMR289W	130	others		Q0143	Q0143	0	others		YDR310C	0.1441	adaptive genes
YMR128W	0	adaptive genes			CHO2	YGR157W	170.169	adaptive genes		ACA1	YER045C	58	others		Q0144	Q0144	0	others		YDR508C	0.0486	adaptive genes
YNL088W	0	adaptive genes			CHS3	YBR023C	59.3147	adaptive genes		ACB1	YGR037C	123	others		Q0160	SCEI	2	others		YEL027W	0.001	adaptive genes
YNR016C	0	adaptive genes			CLC1	YGR167W	141.484	adaptive genes		ACC1	YNR016C	187	adaptive genes		Q0182	Q0182	0	adaptive genes		YEL040W	0.1281	adaptive genes
YOR236W	0	adaptive genes			CYC8	YBR112C	42.2745	adaptive genes		ACE2	YLR131C	402	others		Q0250	COX2	53	others		YEL063C	0.0507	adaptive genes
YPL204W	0	adaptive genes			CYR1	YJL005W	31.5269	adaptive genes		ACF2	YLR144C	45	others		Q0255	Q0255	3	others		YER025W	0.0148	adaptive genes
YPL218W	0	adaptive genes			DAS2	YDR020C	23.4774	adaptive genes		ACF4	YJR083C	34	others		Q0275	COX3	28	others		YER086W	0.0238	adaptive genes
YPR010C	0	adaptive genes			DFR1	YOR236W	43.038	adaptive genes		ACH1	YBL015W	133	others		Q0297	Q0297	0	others		YER125W	0.0083	adaptive genes
YPR133C	0	adaptive genes			DUR1,2	YBR208C	31.9893	adaptive genes		ACK1	YDL203C	182	others		R0010W	R0010W	0	others		YER145C	0.0463	adaptive genes
YPR181C	0	adaptive genes			ECM16	YMR128W	41.8699	adaptive genes		ACL4	YDR161W	241	others		R0020C	R0020C	0	others		YER177W	0.0088	adaptive genes
YGR147C	0	others			ECM30	YLR436C	25.0352	adaptive genes		ACM1	YPL267W	62	others		R0030W	R0030W	0	others		YFL038C	0.001	adaptive genes
YER036C	0	others			ELO3	YLR372W	315.267	adaptive genes		ACO1	YLR304C	148	others		R0040C	R0040C	0	others		YFR034C	0.0817	adaptive genes
YAL001C	0	others			ERG1	YGR175C	326.601	adaptive genes		ACO2	YJL200C	65	others		YAL001C	TFC3	34	others		YGL008C	0.0463	adaptive genes
YAL043C	0	others			ERG25	YGR060W	404.388	adaptive genes		ACP1	YKL192C	11	others		YAL002W	VPS8	18	others		YGL167C	0.017	adaptive genes
YAL041W	0	others			ERG6	YML008C	298.492	adaptive genes		ACS1	YAL054C	78	others		YAL003W	EFB1	37	others		YGR055W	0.0307	adaptive genes
YAL038W	0	others			FAA1	YOR317W	63.0535	adaptive genes		ACS2	YLR153C	285	adaptive genes		YAL004W	YAL004W	0	others		YGR060W	0.0233	adaptive genes
YAL034W-A	0	others			FAS1	YKL182W	541.709	adaptive genes		ACT1	YFL039C	2245	others		YAL005C	SSA1	733	others		YGR157W	0.0823	adaptive genes
YAL033W	0	others			FCY2	YER056C	234.346	adaptive genes		ADA2	YDR448W	203	others		YAL007C	ERP2	54	others		YGR167W	0.1457	adaptive genes
YAL032C	0	others			FET4	YMR319C	71.7663	adaptive genes		ADD37	YMR184W	42	others		YAL008W	FUN14	11	others		YGR175C	0.0149	adaptive genes
YAL025C	0	others			FKS1	YLR342W	337.515	adaptive genes		ADD66	YKL206C	159	others		YAL009W	SPO7	14	others		YGR217W	0.0608	adaptive genes
YAL003W	0	others			FRE1	YLR214W	148.569	adaptive genes		ADE1	YAR015W	51	others		YAL010C	MDM10	18	others		YHR128W	0.0345	adaptive genes
YAR007C	0	others			FTR1	YER145C	212.12	adaptive genes		ADE12	YNL220W	124	others		YAL011W	SWC3	44	others		YIL033C	0.0285	adaptive genes
YAR008W	0	others			FUI1	YBL042C	60.7304	adaptive genes		ADE13	YLR359W	38	others		YAL012W	CYS3	29	others		YJL005W	0.0571	adaptive genes
YAR019C	0	others			FUR1	YHR128W	223.767	adaptive genes		ADE16	YLR028C	161	others		YAL013W	DEP1	21	others		YJL012C	0.0123	adaptive genes
YBL105C	0	others			GCD11	YER025W	277.358	adaptive genes		ADE17	YMR120C	68	others		YAL014C	SYN8	12	others		YJL124C	0.0637	adaptive genes
YBL097W	0	others			GCD7	YLR291C	109.866	adaptive genes		ADE2	YOR128C	77	others		YAL015C	NTG1	18	others		YJL129C	0.0893	adaptive genes
YBL092W	0	others			GCN2	YDR283C	27.297	adaptive genes		ADE3	YGR204W	19	others		YAL016C-A	YAL016C-A	0	others		YJL130C	0.023	adaptive genes
YBL084C	0	others			GCN3	YKR026C	72.4223	adaptive genes		ADE4	YMR300C	126	others		YAL016C-B	YAL016C-B	0	others		YJL165C	0.0599	adaptive genes
YBL077W	0	others			GLK1	YCL040W	96.686	adaptive genes		ADE5,7	YGL234W	34	others		YAL016W	TPD3	51	others		YJR059W	0.0706	adaptive genes
YBL076C	0	others			GNP1	YDR508C	165.307	adaptive genes		ADE6	YGR061C	94	others		YAL017W	PSK1	53	others		YJR066W	0.0359	adaptive genes
YBL074C	0	others			GPB2	YAL056W	34.4771	adaptive genes		ADE8	YDR408C	43	others		YAL018C	LDS1	10	others		YJR072C	0.021	adaptive genes
YBL073W	0	others			GPD2	YOL059W	142.708	adaptive genes		ADF1	YCL058W-A	209	others		YAL019W	FUN30	29	others		YKL038W	0.099	adaptive genes
YBL050W	0	others			GTR1	YML121W	39.8589	adaptive genes		ADH1	YOL086C	109	others		YAL019W-A	YAL019W-A	0	others		YKL120W	0.0293	adaptive genes
YBL041W	0	others			HAL5	YJL165C	36.0761	adaptive genes		ADH2	YMR303C	52	adaptive genes		YAL020C	ATS1	9	others		YKL182W	0.0196	adaptive genes
YBL040C	0	others			HAP1	YLR256W	64.3717	adaptive genes		ADH3	YMR083W	142	others		YAL021C	CCR4	3035	others		YKL203C	0.0194	adaptive genes
YBL035C	0	others			HEM3	YDL205C	61.3294	adaptive genes		ADH4	YGL256W	187	others		YAL022C	FUN26	8	others		YKR001C	0.0271	adaptive genes
YBL034C	0	others			HFA1	YMR207C	15.1405	adaptive genes		ADH5	YBR145W	115	others		YAL023C	PMT2	36	others		YKR026C	0.0043	adaptive genes
YBL030C	0	others			HRD3	YLR207W	25.6201	adaptive genes		ADH6	YMR318C	66	others		YAL024C	LTE1	72	others		YKR052C	0.0152	adaptive genes
YBL026W	0	others			HRR25	YPL204W	67.331	adaptive genes		ADH7	YCR105W	24	others		YAL025C	MAK16	41	others		YLR098C	0.0581	adaptive genes
YBL023C	0	others			ILV1	YER086W	129.186	adaptive genes		ADI1	YMR009W	90	others		YAL026C	DRS2	41	others		YLR108C	0.1725	adaptive genes
YBL020W	0	others			INO80	YGL150C	41.7853	adaptive genes		ADK1	YDR226W	51	others		YAL026C-A	YAL026C-A	0	others		YLR110C	0.0441	adaptive genes
YBL018C	0	others			INP53	YOR109W	57.5085	adaptive genes		ADK2	YER170W	28	others		YAL027W	SAW1	39	others		YLR136C	0.1007	adaptive genes
YBL014C	0	others			IPT1	YDR072C	62.4496	adaptive genes		ADO1	YJR105W	220	others		YAL028W	FRT2	59	others		YLR153C	0.0082	adaptive genes
YBL004W	0	others			IRA1	YBR140C	35.7792	adaptive genes		ADP1	YCR011C	31	others		YAL029C	MYO4	50	others		YLR168C	0.0189	adaptive genes
YBR002C	0	others			IRA2	YOL081W	41.6857	adaptive genes		ADR1	YDR216W	108	others		YAL030W	SNC1	32	others		YLR207W	0.1026	adaptive genes
YBR004C	0	others			ISU1	YPL135W	133.703	adaptive genes		ADY2	YCR010C	65	others		YAL031C	GIP4	14	others		YLR208W	0.0174	adaptive genes
YBR011C	0	others			ISW2	YOR304W	30.7882	adaptive genes		ADY3	YDL239C	24	others		YAL031W-A	YAL031W-A	0	others		YLR214W	0.0824	adaptive genes
YBR029C	0	others			KES1	YPL145C	174.664	adaptive genes		ADY4	YLR227C	175	others		YAL032C	PRP45	80	others		YLR220W	0.0512	adaptive genes
YBR038W	0	others			LEM3	YNL323W	53.4084	adaptive genes		AEP1	YMR064W	60	others		YAL033W	POP5	17	others		YLR291C	0.0226	adaptive genes
YBR049C	0	others			LEU4	YNL104C	199.258	adaptive genes		AEP2	YMR282C	248	others		YAL034C	FUN19	12	others		YLR372W	0.1059	adaptive genes
YBR055C	0	others			LSM1	YJL124C	113.237	adaptive genes		AEP3	YPL005W	74	adaptive genes		YAL034C-B	YAL034C-B	0	others		YLR414C	0.0852	adaptive genes
YBR060C	0	others			MAM3	YOL060C	34.2294	adaptive genes		AFB1	YLR040C	23	others		YAL034W-A	MTW1	48	others		YLR436C	0.1106	adaptive genes
YBR070C	0	others			MET30	YIL046W	27.1851	adaptive genes		AFG1	YEL052W	41	others		YAL035W	FUN12	97	others		YML008C	0.0659	adaptive genes
YBR079C	0	others			MRS4	YKR052C	43.6111	adaptive genes		AFG2	YLR397C	300	others		YAL036C	RBG1	41	others		YML016C	0.056	adaptive genes
YBR080C	0	others			MTH1	YDR277C	4.4344	adaptive genes		AFG3	YER017C	171	others		YAL037C-A	YAL037C-A	0	others		YML076C	0.1212	adaptive genes
YBR087W	0	others			MUP1	YGR055W	156.59	adaptive genes		AFI1	YOR129C	57	others		YAL037C-B	YAL037C-B	0	others		YML121W	0.0115	adaptive genes
YBR088C	0	others			NFS1	YCL017C	78.4303	adaptive genes		AFR1	YDR085C	30	others		YAL037W	YAL037W	2	others		YMR079W	0.033	adaptive genes
YBR089W	0	others			NPA3	YJR072C	81.5536	adaptive genes		AFT1	YGL071W	296	others		YAL038W	CDC19	183	others		YMR089C	0.0398	adaptive genes
YBR091C	0	others			NPR1	YNL183C	20.5302	adaptive genes		AFT2	YPL202C	56	others		YAL039C	CYC3	14	others		YMR207C	0.1688	adaptive genes
YBR102C	0	others			OAC1	YKL120W	223.345	adaptive genes		AGA1	YNR044W	65	others		YAL040C	CLN3	25	others		YMR303C	0.0745	adaptive genes
YBR109C	0	others			PAT1	YCR077C	75.2913	adaptive genes		AGA2	YGL032C	47	others		YAL041W	CDC24	46	others		YMR319C	0.0424	adaptive genes
YBR110W	0	others			PDR1	YGL013C	37.5834	adaptive genes		AGC1	YPR021C	99	others		YAL042C-A	YAL042C-A	0	others		YNL098C	0.1324	adaptive genes
YBR123C	0	others			PDR3	YBL005W	20.0758	adaptive genes		AGE1	YDR524C	76	others		YAL042W	ERV46	36	others		YNL104C	0.0337	adaptive genes
YBR124W	0	others			PDR5	YOR153W	636.404	adaptive genes		AGE2	YIL044C	180	others		YAL043C	PTA1	50	others		YNL134C	0.0268	adaptive genes
YBR135W	0	others			PHO2	YDL106C	22.4151	adaptive genes		AGP1	YCL025C	242	others		YAL044C	GCV3	15	others		YNL183C	0.0279	adaptive genes
YBR136W	0	others			PHO4	YFR034C	51.8286	adaptive genes		AGP2	YBR132C	111	others		YAL044W-A	BOL1	10	others		YNL321W	0.0339	adaptive genes
YBR142W	0	others			PHO80	YOL001W	21.0385	adaptive genes		AGP3	YFL055W	50	others		YAL045C	YAL045C	0	others		YNL323W	0.001	adaptive genes
YBR143C	0	others			PHO81	YGR233C	73.1625	adaptive genes		AGX1	YFL030W	33	others		YAL046C	BOL3	23	others		YNL330C	0.001	adaptive genes
YBR152W	0	others			PMA1	YGL008C	2960.47	adaptive genes		AHA1	YDR214W	58	others		YAL047C	SPC72	129	others		YNR012W	0.0475	adaptive genes
YBR153W	0	others			PMR1	YGL167C	100.088	adaptive genes		AHC1	YOR023C	206	others		YAL047W-A	YAL047W-A	0	others		YNR016C	0.0149	adaptive genes
YBR154C	0	others			PPZ1	YML016C	34.6445	adaptive genes		AHC2	YCR082W	58	others		YAL048C	GEM1	16	others		YNR031C	0.0299	adaptive genes
YBR155W	0	others			PSA1	YDL055C	1312.14	adaptive genes		AHK1	YDL073W	58	others		YAL049C	AIM2	7	others		YNR051C	0.1493	adaptive genes
YBR160W	0	others			PTK2	YJR059W	38.313	adaptive genes		AHP1	YLR109W	49	others		YAL051W	OAF1	20	others		YOL001W	0.0666	adaptive genes
YBR167C	0	others			PUN1	YLR414C	76.5073	adaptive genes		AHT1	YHR093W	0	others		YAL053W	FLC2	34	others		YOL020W	0.0526	adaptive genes
YBR190W	0	others			Q0182	Q0182	59.8228	adaptive genes		AI1	Q0050	0	others		YAL054C	ACS1	19	others		YOL059W	0.0444	adaptive genes
YBR192W	0	others			RAS1	YOR101W	53.5998	adaptive genes		AI2	Q0055	0	others		YAL055W	PEX22	10	others		YOL060C	0.0723	adaptive genes
YBR193C	0	others			RAS2	YNL098C	130.541	adaptive genes		AI3	Q0060	0	others		YAL056C-A	YAL056C-A	0	others		YOL081W	0.0474	adaptive genes
YBR196C	0	others			RGT1	YKL038W	20.6527	adaptive genes		AI4	Q0065	0	others		YAL056W	GPB2	18	adaptive genes		YOL122C	0.0628	adaptive genes
YBR198C	0	others			RPA135	YPR010C	176	adaptive genes		AI5_ALPHA	Q0070	0	others		YAL058W	CNE1	6	others		YOR043W	0.0327	adaptive genes
YBR202W	0	others			RPD3	YNL330C	50.7367	adaptive genes		AI5_BETA	Q0075	0	others		YAL059C-A	YAL059C-A	0	others		YOR076C	0.2858	adaptive genes
YBR211C	0	others			RSP5	YER125W	116.734	adaptive genes		AIF1	YNR074C	59	others		YAL059W	ECM1	37	others		YOR101W	0.1406	adaptive genes
YBR233W-A	0	others			SAR1	YPL218W	263.144	adaptive genes		AIM10	YER087W	70	others		YAL060W	BDH1	15	others		YOR153W	0.0363	adaptive genes
YBR234C	0	others			SEC13	YLR208W	159.08	adaptive genes		AIM11	YER093C-A	317	others		YAL061W	BDH2	7	others		YOR162C	0.2	adaptive genes
YBR236C	0	others			SEC14	YMR079W	206.705	adaptive genes		AIM14	YGL160W	54	others		YAL062W	GDH3	18	others		YOR236W	0.2027	adaptive genes
YBR237W	0	others			SEC23	YPR181C	173.482	adaptive genes		AIM17	YHL021C	104	others		YAL063C	FLO9	5	others		YOR304W	0.0513	adaptive genes
YBR243C	0	others			SGE1	YPR198W	28.0307	adaptive genes		AIM18	YHR198C	216	others		YAL063C-A	YAL063C-A	2	others		YOR317W	0.0524	adaptive genes
YBR247C	0	others			SIT4	YDL047W	49.8397	adaptive genes		AIM19	YIL087C	38	others		YAL064C-A	TDA8	2	others		YPL005W	0.1553	adaptive genes
YBR252W	0	others			SKI7	YOR076C	22.8908	adaptive genes		AIM2	YAL049C	22	others		YAL064W	YAL064W	0	others		YPL057C	0.0426	adaptive genes
YBR253W	0	others			SMF1	YOL122C	28.3681	adaptive genes		AIM20	YIL158W	25	others		YAL064W-B	YAL064W-B	3	others		YPL061W	0.0308	adaptive genes
YBR254C	0	others			SPN1	YPR133C	61.7203	adaptive genes		AIM21	YIR003W	109	others		YAL065C	YAL065C	1	others		YPL135W	0.0683	adaptive genes
YBR256C	0	others			SSK2	YNR031C	31.0173	adaptive genes		AIM22	YJL046W	338	others		YAL066W	YAL066W	0	others		YPL145C	0.0153	adaptive genes
YBR257W	0	others			SUM1	YDR310C	34.4239	adaptive genes		AIM23	YJL131C	135	others		YAL067C	SEO1	5	others		YPL204W	0.054	adaptive genes
YBR265W	0	others			SUR1	YPL057C	61.2189	adaptive genes		AIM24	YJR080C	68	others		YAL067W-A	YAL067W-A	0	others		YPL218W	0.001	adaptive genes
YCL059C	0	others			TAT2	YOL020W	74.833	adaptive genes		AIM25	YJR100C	68	others		YAL068C	PAU8	3	others		YPR010C	0.0134	adaptive genes
YCL054W	0	others			TIP1	YBR067C	207.215	adaptive genes		AIM26	YKL037W	108	others		YAL068W-A	YAL068W-A	0	others		YPR024W	0.032	adaptive genes
YCL052C	0	others			TIS11	YLR136C	64.3974	adaptive genes		AIM29	YKR074W	90	others		YAL069W	YAL069W	0	others		YPR060C	0.0255	adaptive genes
YCL043C	0	others			TOP2	YNL088W	51.4791	adaptive genes		AIM3	YBR108W	165	others		YAR002C-A	ERP1	70	others		YPR133C	0.1307	adaptive genes
YCL031C	0	others			TOR1	YJR066W	28.6767	adaptive genes		AIM32	YML050W	55	others		YAR002W	NUP60	54	others		YPR181C	0.0085	adaptive genes
YCL004W	0	others			TOR2	YKL203C	26.555	adaptive genes		AIM33	YML087C	101	others		YAR003W	SWD1	23	others		YPR198W	0.0822	adaptive genes
YCR012W	0	others			TRK1	YJL129C	33.8921	adaptive genes		AIM34	YMR003W	188	others		YAR007C	RFA1	163	others		YER161C	0.0509	Others
YCR013C	0	others			TUP1	YCR084C	87.0564	adaptive genes		AIM36	YMR157C	96	others		YAR008W	SEN34	7	others		YGL197W	0.0584	Others
YCR035C	0	others			UBP3	YER151C	47.0881	adaptive genes		AIM39	YOL053W	129	others		YAR014C	BUD14	82	others		YGL206C	0.0239	Others
YCR052W	0	others			UPS2	YLR168C	21.9179	adaptive genes		AIM4	YBR194W	412	others		YAR015W	ADE1	15	others		YIL036W	0.1367	Others
YCR054C	0	others			URA2	YJL130C	255.068	adaptive genes		AIM41	YOR215C	35	others		YAR018C	KIN3	103	others		YKR072C	0.0887	Others
YCR057C	0	others			URC2	YDR520C	17.7537	adaptive genes		AIM44	YPL158C	486	others		YAR019C	CDC15	62	others		YLR310C	0.0748	Others
YCR072C	0	others			URK1	YNR012W	32.8748	adaptive genes		AIM45	YPR004C	63	others		YAR019W-A	YAR019W-A	0	others		YMR035W	0.0851	Others
YCR093W	0	others			UTR2	YEL040W	305.487	adaptive genes		AIM46	YHR199C	110	others		YAR020C	PAU7	0	others		YOL143C	0.026	Others
YDL235C	0	others			VMA1	YDL185W	553.151	adaptive genes		AIM6	YDL237W	25	others		YAR023C	YAR023C	4	others		YOR360C	0.0847	Others
YDL221W	0	others			VMA2	YBR127C	522.366	adaptive genes		AIM7	YDR063W	91	others		YAR027W	UIP3	66	others		YOR371C	0.112	Others
YDL220C	0	others			VMA3	YEL027W	1099.86	adaptive genes		AIM9	YER080W	23	others		YAR028W	YAR028W	17	others		YJL033W	0.0397	Others
YDL217C	0	others			VNX1	YNL321W	26.2646	adaptive genes		AIP1	YMR092C	53	others		YAR029W	YAR029W	1	others		YMR289W	0.1743	Others
YDL212W	0	others			VPS1	YKR001C	119.032	adaptive genes		AIP5	YFR016C	28	others		YAR030C	YAR030C	0	others		YBR104W	0.0356	Others
YDL209C	0	others			VPS5	YOR069W	30.4074	adaptive genes		AIR1	YIL079C	136	others		YAR031W	PRM9	15	others		YOL057W	0.0689	Others
YDL208W	0	others			VTC4	YJL012C	392.155	adaptive genes		AIR2	YDL175C	128	others		YAR033W	MST28	18	others		YOR244W	0.0303	Others
YDL207W	0	others			WAR1	YML076C	17.5202	adaptive genes		AKL1	YBR059C	89	others		YAR035C-A	YAR035C-A	0	others		YHL023C	0.1175	Others
YDL196W	0	others			WHI2	YOR043W	65.8204	adaptive genes		AKR1	YDR264C	141	others		YAR035W	YAT1	7	others		YML073C	0.0896	Others
YDL195W	0	others			YAP1	YML007W	62.129	adaptive genes		AKR2	YOR034C	62	others		YAR042W	SWH1	30	others		YPL219W	0.0592	Others
YDL193W	0	others			YEH1	YLL012W	25.7237	adaptive genes		ALA1	YOR335C	303	others		YAR047C	YAR047C	0	others		YNL215W	0.1463	Others
YDL166C	0	others			YGR237C	YGR237C	19.3912	adaptive genes		ALB1	YJL122W	32	others		YAR050W	FLO1	7	others		YNR037C	0.001	Others
YDL165W	0	others			YJL152W	YJL152W	0.3445	adaptive genes		ALD2	YMR170C	48	others		YAR053W	YAR053W	0	others		YDL051W	0.0469	Others
YDL164C	0	others			YLR108C	YLR108C	62.6828	adaptive genes		ALD3	YMR169C	40	others		YAR060C	YAR060C	0	others		YCL033C	0.1377	Others
YDL163W	0	others			YLR407W	YLR407W	38.3218	adaptive genes		ALD4	YOR374W	41	others		YAR064W	YAR064W	1	others		YDR117C	0.1869	Others
YDL153C	0	others			YME1	YPR024W	83.5557	adaptive genes		ALD5	YER073W	76	others		YAR066W	YAR066W	4	others		YJL092W	0.0819	Others
YDL152W	0	others			YML090W	YML090W	0.0216	adaptive genes		ALD6	YPL061W	185	adaptive genes		YAR068W	YAR068W	3	others		YDR251W	0.1989	Others
YDL150W	0	others			YNL134C	YNL134C	21.9826	adaptive genes		ALE1	YOR175C	48	others		YAR069C	YAR069C	0	others		YDR464W	0.1601	Others
YDL148C	0	others			YOR1	YGR281W	55.8608	adaptive genes		ALF1	YNL148C	49	others		YAR070C	YAR070C	0	others		YDR451C	0.1466	Others
YDL147W	0	others			YPT1	YFL038C	270.787	adaptive genes		ALG1	YBR110W	325	others		YAR071W	PHO11	7	others		YPR180W	0.1008	Others
YDL145C	0	others			YRR1	YOR162C	13.4093	adaptive genes		ALG11	YNL048W	97	others		YAR073W	IMD1	0	others		YPL273W	0.0303	Others
YDL143W	0	others			YTA12	YMR089C	54.8572	adaptive genes		ALG12	YNR030W	106	others		YAR075W	YAR075W	0	others		YFL010C	0.1387	Others
YDL141W	0	others			AAC1	YMR056C	7.5641	others		ALG13	YGL047W	92	others		YBL001C	ECM15	9	others		YOR110W	0.1418	Others
YDL140C	0	others			AAC3	YBR085W	23.3157	others		ALG14	YBR070C	294	others		YBL002W	HTB2	227	others		YOL165C	0.2072	Others
YDL139C	0	others			AAD10	YJR155W	5.9444	others		ALG2	YGL065C	226	others		YBL003C	HTA2	286	others		YML107C	0.2642	Others
YDL132W	0	others			AAD14	YNL331C	7.1116	others		ALG3	YBL082C	177	others		YBL004W	UTP20	85	others		YBR016W	0.0392	Others
YDL126C	0	others			AAD15	YOL165C	0.155	others		ALG5	YPL227C	218	others		YBL005W	PDR3	18	adaptive genes		YOR335C	0.021	Others
YDL120W	0	others			AAD3	YCR107W	9.7547	others		ALG6	YOR002W	333	others		YBL006C	LDB7	24	others		YKL218C	0.0913	Others
YDL111C	0	others			AAD4	YDL243C	6.7278	others		ALG7	YBR243C	40	others		YBL006W-A	YBL006W-A	0	others		YDR296W	0.0908	Others
YDL108W	0	others			AAD6	YFL056C	14.5825	others		ALG8	YOR067C	235	others		YBL007C	SLA1	185	others		YDR204W	0.0973	Others
YDL105W	0	others			AAH1	YNL141W	80.5972	others		ALG9	YNL219C	276	others		YBL008W	HIR1	27	others		YKL052C	0.2385	Others
YDL103C	0	others			AAP1	YHR047C	89.4288	others		ALK1	YGL021W	44	others		YBL008W-A	YBL008W-A	1	others		YIL010W	0.1928	Others
YDL102W	0	others			AAR2	YBL074C	20.2049	others		ALK2	YBL009W	182	others		YBL009W	ALK2	12	others		YGL186C	0.0666	Others
YDL098C	0	others			AAT1	YKL106W	57.0789	others		ALO1	YML086C	86	others		YBL010C	LAA2	14	others		YNL312W	0.0165	Others
YDL097C	0	others			AAT2	YLR027C	285.462	others		ALP1	YNL270C	64	others		YBL011W	SCT1	26	others		YHR027C	0.0459	Others
YDL092W	0	others			ABD1	YBR236C	41.5423	others		ALR1	YOL130W	27	others		YBL012C	YBL012C	0	others		YDL043C	0.1036	Others
YDL087C	0	others			ABF1	YKL112W	57.5109	others		ALR2	YFL050C	32	others		YBL013W	FMT1	5	others		YFL030W	0.0517	Others
YDL084W	0	others			ABF2	YMR072W	194.301	others		ALT1	YLR089C	419	others		YBL014C	RRN6	20	others		YNL119W	0.1311	Others
YDL064W	0	others			ABM1	YJR108W	6.3591	others		ALT2	YDR111C	60	others		YBL015W	ACH1	16	others		YOR334W	0.0721	Others
YDL060W	0	others			ABP140	YOR239W	80.7413	others		ALY1	YKR021W	23	others		YBL016W	FUS3	128	others		YDL213C	0.0312	Others
YDL058W	0	others			ABZ1	YNR033W	32.2529	others		ALY2	YJL084C	52	others		YBL017C	PEP1	47	others		YOR038C	0.0992	Others
YDL045C	0	others			ABZ2	YMR289W	31.8074	others		AMA1	YGR225W	70	others		YBL018C	POP8	11	others		YLR418C	0.0972	Others
YDL043C	0	others			ACA1	YER045C	11.174	others		AMD1	YML035C	200	others		YBL019W	APN2	5	others		YMR247C	0.1859	Others
YDL031W	0	others			ACB1	YGR037C	525.126	others		AMD2	YDR242W	68	others		YBL020W	RFT1	10	others		YKR043C	0.0271	Others
YDL030W	0	others			ACE2	YLR131C	18.5372	others		AME1	YBR211C	264	others		YBL021C	HAP3	12	others		YOR206W	0.0823	Others
YDL029W	0	others			ACF2	YLR144C	26.017	others		AMF1	YOR378W	22	others		YBL022C	PIM1	42	others		YJR035W	0.1057	Others
YDL028C	0	others			ACF4	YJR083C	18.05	others		AMN1	YBR158W	60	others		YBL023C	MCM2	91	others		YJL062W	0.1086	Others
YDL017W	0	others			ACH1	YBL015W	19.7032	others		AMS1	YGL156W	34	others		YBL024W	NCL1	41	others		YBR291C	0.0333	Others
YDL016C	0	others			ACK1	YDL203C	23.8282	others		ANB1	YJR047C	44	others		YBL025W	RRN10	20	others		YBR259W	0.2838	Others
YDL015C	0	others			ACL4	YDR161W	76.2202	others		ANP1	YEL036C	643	others		YBL026W	LSM2	96	others		YHR055C	0.1182	Others
YDL014W	0	others			ACM1	YPL267W	31.6239	others		ANR2	YKL047W	38	others		YBL027W	RPL19B	43	others		YJR088C	0.0962	Others
YDL008W	0	others			ACO1	YLR304C	399.59	others		ANS1	YHR126C	15	others		YBL028C	YBL028C	14	others		YJL030W	0.099	Others
YDL007W	0	others			ACO2	YJL200C	76.0155	others		ANT1	YPR128C	77	others		YBL029C-A	YBL029C-A	16	others		YAL042W	0.0958	Others
YDL004W	0	others			ACP1	YKL192C	183.598	others		ANY1	YMR010W	107	others		YBL029W	YBL029W	6	others		YLL024C	0.0347	Others
YDL003W	0	others			ACS1	YAL054C	3.4463	others		AOS1	YPR180W	213	others		YBL030C	PET9	107	others		YJL109C	0.0809	Others
YDR002W	0	others			ACT1	YFL039C	1281.44	others		APA1	YCL050C	44	others		YBL031W	SHE1	17	others		YPR058W	0.0784	Others
YDR013W	0	others			ADA2	YDR448W	35.8147	others		APA2	YDR530C	119	others		YBL032W	HEK2	1139	others		YNL230C	0.1936	Others
YDR016C	0	others			ADD37	YMR184W	38.6917	others		APC1	YNL172W	480	others		YBL033C	RIB1	10	others		YNL147W	0.0134	Others
YDR021W	0	others			ADD66	YKL206C	37.8351	others		APC11	YDL008W	664	others		YBL034C	STU1	23	others		YOR159C	0.0676	Others
YDR023W	0	others			ADE1	YAR015W	140.542	others		APC2	YLR127C	123	others		YBL035C	POL12	26	others		YOR252W	0.0491	Others
YDR037W	0	others			ADE12	YNL220W	174.734	others		APC4	YDR118W	23	others		YBL036C	YBL036C	14	others		YBR162C	0.0403	Others
YDR041W	0	others			ADE13	YLR359W	235.65	others		APC5	YOR249C	635	others		YBL037W	APL3	35	others		YNR001C	0.0188	Others
YDR044W	0	others			ADE16	YLR028C	109.224	others		APC9	YLR102C	93	others		YBL038W	MRPL16	46	others		YIR013C	0.2057	Others
YDR045C	0	others			ADE17	YMR120C	123.328	others		APD1	YBR151W	26	others		YBL039C	URA7	74	others		YCR010C	0.001	Others
YDR047W	0	others			ADE2	YOR128C	71.6191	others		APE1	YKL103C	15	others		YBL039C-A	YBL039C-A	0	others		YPL231W	0.0273	Others
YDR050C	0	others			ADE3	YGR204W	198.181	others		APE2	YKL157W	133	others		YBL039W-B	MIN6	5	others		YDR487C	0.0537	Others
YDR052C	0	others			ADE4	YMR300C	80.4645	others		APE3	YBR286W	60	others		YBL040C	ERD2	10	others		YDL231C	0.0718	Others
YDR053W	0	others			ADE5,7	YGL234W	214.781	others		APE4	YHR113W	43	others		YBL041W	PRE7	32	others		YDL219W	0.0933	Others
YDR054C	0	others			ADE6	YGR061C	225.934	others		API2	YDR525W	0	others		YBL042C	FUI1	10	adaptive genes		YJL111W	0.0191	Others
YDR060W	0	others			ADE8	YDR408C	80.6107	others		APJ1	YNL077W	98	others		YBL043W	ECM13	16	others		YML047C	0.1436	Others
YDR062W	0	others			ADF1	YCL058W-A	18.4532	others		APL1	YJR005W	70	others		YBL044W	YBL044W	4	others		YNL238W	0.1161	Others
YDR064W	0	others			ADH1	YOL086C	6547.09	others		APL2	YKL135C	83	others		YBL045C	COR1	124	others		YLR151C	0.0964	Others
YDR081C	0	others			ADH3	YMR083W	395.422	others		APL3	YBL037W	48	others		YBL046W	PSY4	16	others		YPL152W	0.0843	Others
YDR082W	0	others			ADH4	YGL256W	48.8443	others		APL4	YPR029C	146	others		YBL047C	EDE1	62	others		YML028W	0.0876	Others
YDR086C	0	others			ADH5	YBR145W	23.3801	others		APL5	YPL195W	149	others		YBL048W	RRT1	0	others		YMR119W	0.1662	Others
YDR087C	0	others			ADH6	YMR318C	189.886	others		APL6	YGR261C	219	others		YBL049W	MOH1	12	others		YPR141C	0.0821	Others
YDR088C	0	others			ADH7	YCR105W	1.1341	others		APM1	YPL259C	164	others		YBL050W	SEC17	45	others		YLR114C	0.1525	Others
YDR091C	0	others			ADI1	YMR009W	32.5521	others		APM2	YHL019C	24	others		YBL051C	PIN4	23	others		YPL258C	0.0926	Others
YDR113C	0	others			ADK1	YDR226W	735.344	others		APM3	YBR288C	209	others		YBL052C	SAS3	25	others		YOR127W	0.1656	Others
YDR118W	0	others			ADK2	YER170W	17.2237	others		APM4	YOL062C	27	others		YBL053W	YBL053W	0	others		YHR030C	0.0508	Others
YDR141C	0	others			ADO1	YJR105W	406.52	others		APN1	YKL114C	91	others		YBL054W	TOD6	19	others		YER163C	0.1254	Others
YDR145W	0	others			ADP1	YCR011C	74.9318	others		APN2	YBL019W	73	others		YBL055C	YBL055C	21	others		YMR291W	0.0353	Others
YDR160W	0	others			ADR1	YDR216W	8.9259	others		APP1	YNL094W	79	others		YBL056W	PTC3	35	others		YBR199W	0.1604	Others
YDR164C	0	others			ADY2	YCR010C	1.0898	others		APQ12	YIL040W	496	others		YBL057C	PTH2	20	others		YBL052C	0.1944	Others
YDR166C	0	others			ADY3	YDL239C	9.2121	others		APQ13	YJL075C	0	others		YBL058W	SHP1	64	others		YBR218C	0.0146	Others
YDR167W	0	others			ADY4	YLR227C	9.2857	others		APS1	YLR170C	154	others		YBL059C-A	CMC2	6	others		YLR453C	0.3367	Others
YDR168W	0	others			AEP1	YMR064W	30.7426	others		APS2	YJR058C	36	others		YBL059W	IAI11	9	others		YDR211W	0.0527	Others
YDR170C	0	others			AEP2	YMR282C	19.1612	others		APS3	YJL024C	141	others		YBL060W	YEL1	9	others		YBR002C	0.0475	Others
YDR172W	0	others			AFB1	YLR040C	10.7901	others		APT1	YML022W	46	others		YBL061C	SKT5	41	others		YOL124C	0.0355	Others
YDR177W	0	others			AFG1	YEL052W	36.9079	others		APT2	YDR441C	107	others		YBL062W	YBL062W	0	others		YOR327C	0.0427	Others
YDR180W	0	others			AFG2	YLR397C	35.7111	others		AQR1	YNL065W	34	others		YBL063W	KIP1	22	others		YJR021C	0.1875	Others
YDR182W	0	others			AFG3	YER017C	42.4606	others		AQY1	YPR192W	22	others		YBL064C	PRX1	31	others		YOR078W	0.1788	Others
YDR187C	0	others			AFI1	YOR129C	14.038	others		AQY2	YLL052C	9	others		YBL065W	YBL065W	0	others		YOL116W	0.066	Others
YDR188W	0	others			AFR1	YDR085C	6.6754	others		AQY3	YFL054C	124	others		YBL066C	SEF1	16	others		YOL130W	0.0663	Others
YDR189W	0	others			AFT1	YGL071W	42.4099	others		ARA1	YBR149W	63	others		YBL067C	UBP13	65	others		YGL031C	0.001	Others
YDR190C	0	others			AFT2	YPL202C	29.1852	others		ARA2	YMR041C	14	others		YBL068W	PRS4	13	others		YIL042C	0.0777	Others
YDR196C	0	others			AGA1	YNR044W	9.1456	others		ARB1	YER036C	5	others		YBL068W-A	YBL068W-A	0	others		YPL212C	0.0485	Others
YDR201W	0	others			AGA2	YGL032C	78.4574	others		ARC1	YGL105W	135	others		YBL069W	AST1	9	others		YHR108W	0.0909	Others
YDR208W	0	others			AGC1	YPR021C	17.5362	others		ARC15	YIL062C	404	others		YBL070C	YBL070C	0	others		YDR105C	0.0276	Others
YDR211W	0	others			AGE1	YDR524C	36.9584	others		ARC18	YLR370C	353	others		YBL071C	YBL071C	0	others		YKR022C	0.2688	Others
YDR212W	0	others			AGE2	YIL044C	60.0325	others		ARC19	YKL013C	3	others		YBL071C-B	YBL071C-B	2	others		YMR094W	0.1836	Others
YDR224C	0	others			AGP1	YCL025C	30.1118	others		ARC35	YNR035C	432	others		YBL071W-A	KTI11	24	others		YHR196W	0.1649	Others
YDR228C	0	others			AGP2	YBR132C	25.0889	others		ARC40	YBR234C	140	others		YBL072C	RPS8A	100	others		YJR009C	0.0925	Others
YDR232W	0	others			AGP3	YFL055W	3.8668	others		ARD1	YHR013C	291	others		YBL073W	YBL073W	0	others		YGR071C	0.2048	Others
YDR235W	0	others			AGX1	YFL030W	3.622	others		ARE1	YCR048W	135	others		YBL074C	AAR2	16	others		YOR276W	0.0763	Others
YDR236C	0	others			AHA1	YDR214W	112.725	others		ARE2	YNR019W	115	others		YBL075C	SSA3	74	others		YER124C	0.1519	Others
YDR238C	0	others			AHC1	YOR023C	20.5353	others		ARF1	YDL192W	301	adaptive genes		YBL076C	ILS1	60	others		YOL135C	0.0966	Others
YDR240C	0	others			AHC2	YCR082W	124.37	others		ARF2	YDL137W	83	others		YBL077W	YBL077W	0	others		YCL026C-A	0.158	Others
YDR243C	0	others			AHK1	YDL073W	27.924	others		ARF3	YOR094W	95	others		YBL078C	ATG8	142	others		YDR357C	0.0818	Others
YDR246W	0	others			AHP1	YLR109W	2805.97	others		ARG1	YOL058W	11	others		YBL079W	NUP170	52	others		YGR112W	0.1488	Others
YDR267C	0	others			AHT1	YHR093W	0.0784	others		ARG2	YJL071W	18	others		YBL080C	PET112	10	others		YIL105C	0.0342	Others
YDR280W	0	others			AI1	Q0050	816.571	others		ARG3	YJL088W	15	others		YBL081W	YBL081W	14	others		YPR158W	0.2439	Others
YDR288W	0	others			AI2	Q0055	688.135	others		ARG4	YHR018C	9	others		YBL082C	ALG3	6	others		YPR074C	0.0202	Others
YDR292C	0	others			AI3	Q0060	589.241	others		ARG5,6	YER069W	6	others		YBL083C	YBL083C	0	others		YER056C-A	0.0821	Others
YDR299W	0	others			AI4	Q0065	516.241	others		ARG7	YMR062C	55	others		YBL084C	CDC27	53	others		YJL170C	0.2967	Others
YDR301W	0	others			AI5_ALPHA	Q0070	472.023	others		ARG8	YOL140W	3	others		YBL085W	BOI1	100	others		YER150W	0.1008	Others
YDR302W	0	others			AI5_BETA	Q0075	162.816	others		ARG80	YMR042W	81	others		YBL086C	YBL086C	9	others		YDL154W	0.1494	Others
YDR303C	0	others			AIF1	YNR074C	30.2491	others		ARG81	YML099C	66	others		YBL087C	RPL23A	93	others		YNL152W	0.107	Others
YDR308C	0	others			AIM10	YER087W	15.2689	others		ARG82	YDR173C	37	others		YBL088C	TEL1	28	others		YKL116C	0.1302	Others
YDR311W	0	others			AIM11	YER093C-A	12.7362	others		ARH1	YDR376W	43	others		YBL089W	AVT5	4	others		YKL013C	0.001	Others
YDR320C-A	0	others			AIM14	YGL160W	28.5145	others		ARI1	YGL157W	44	others		YBL090W	MRP21	26	others		YOR257W	0.0064	Others
YDR324C	0	others			AIM17	YHL021C	30.4505	others		ARK1	YNL020C	130	others		YBL091C	MAP2	16	others		YNL229C	0.0222	Others
YDR325W	0	others			AIM18	YHR198C	22.7147	others		ARL1	YBR164C	406	adaptive genes		YBL091C-A	SCS22	13	others		YPL106C	0.0197	Others
YDR327W	0	others			AIM19	YIL087C	13.2352	others		ARL3	YPL051W	417	others		YBL092W	RPL32	52	others		YPL112C	0.1069	Others
YDR328C	0	others			AIM2	YAL049C	60.5207	others		ARN1	YHL040C	28	others		YBL093C	ROX3	41	others		YGL021W	0.1163	Others
YDR331W	0	others			AIM20	YIL158W	47.5268	others		ARN2	YHL047C	17	others		YBL094C	YBL094C	0	others		YML103C	0.1458	Others
YDR339C	0	others			AIM21	YIR003W	27.7496	others		ARO1	YDR127W	582	others		YBL095W	MRX3	11	others		YKR053C	0.1618	Others
YDR341C	0	others			AIM22	YJL046W	20.031	others		ARO10	YDR380W	26	others		YBL096C	YBL096C	0	others		YGL233W	0.0752	Others
YDR353W	0	others			AIM23	YJL131C	10.6828	others		ARO2	YGL148W	271	others		YBL097W	BRN1	24	others		YMR189W	0.0743	Others
YDR355C	0	others			AIM24	YJR080C	30.9394	others		ARO3	YDR035W	34	others		YBL098W	BNA4	2	others		YGL038C	0.185	Others
YDR356W	0	others			AIM25	YJR100C	22.9314	others		ARO4	YBR249C	23	adaptive genes		YBL099W	ATP1	79	others		YIL098C	0.2052	Others
YDR361C	0	others			AIM26	YKL037W	0.4574	others		ARO7	YPR060C	256	adaptive genes		YBL100C	YBL100C	0	others		YPR185W	0.0914	Others
YDR362C	0	others			AIM29	YKR074W	89.9423	others		ARO8	YGL202W	121	others		YBL100W-C	YBL100W-C	0	others		YGL015C	0.3375	Others
YDR365C	0	others			AIM3	YBR108W	11.0883	others		ARO80	YDR421W	53	others		YBL101C	ECM21	19	others		YHR066W	0.0635	Others
YDR367W	0	others			AIM32	YML050W	9.8787	others		ARO9	YHR137W	50	others		YBL102W	SFT2	46	others		YNL254C	0.2993	Others
YDR373W	0	others			AIM33	YML087C	3.9201	others		ARP1	YHR129C	428	others		YBL103C	RTG3	52	others		YER074W-A	0.0255	Others
YDR376W	0	others			AIM34	YMR003W	22.0965	others		ARP10	YDR106W	71	others		YBL104C	SEA4	36	others		YDR513W	0.0093	Others
YDR381W	0	others			AIM36	YMR157C	30.7025	others		ARP2	YDL029W	323	others		YBL105C	PKC1	89	others		YNL185C	0.0347	Others
YDR390C	0	others			AIM39	YOL053W	13.8478	others		ARP3	YJR065C	779	others		YBL106C	SRO77	20	others		YGR264C	0.0588	Others
YDR394W	0	others			AIM4	YBR194W	20.887	others		ARP4	YJL081C	646	others		YBL107C	MIX23	5	others		YBL072C	0.136	Others
YDR396W	0	others			AIM41	YOR215C	36.8812	others		ARP5	YNL059C	9	others		YBL107W-A	YBL107W-A	0	others		YBR036C	0.0312	Others
YDR397C	0	others			AIM44	YPL158C	47.5433	others		ARP6	YLR085C	744	others		YBL108C-A	PAU9	0	others		YLR445W	0.1833	Others
YDR398W	0	others			AIM45	YPR004C	87.0207	others		ARP7	YPR034W	265	others		YBL108W	YBL108W	0	others		YDR266C	0.091	Others
YDR404C	0	others			AIM46	YHR199C	53.0523	others		ARP8	YOR141C	454	others		YBL109W	YBL109W	0	others		YGL256W	0.0724	Others
YDR407C	0	others			AIM6	YDL237W	64.3762	others		ARP9	YMR033W	286	others		YBL111C	YBL111C	5	others		YLR048W	0.001	Others
YDR412W	0	others			AIM7	YDR063W	57.0413	others		ARR1	YPR199C	28	others		YBL112C	YBL112C	3	others		YJL139C	0.1021	Others
YDR413C	0	others			AIM9	YER080W	70.215	others		ARR2	YPR200C	24	others		YBL113C	YBL113C	4	others		YNL024C-A	0.001	Others
YDR416W	0	others			AIP1	YMR092C	94.5425	others		ARR3	YPR201W	79	others		YBL113W-A	YBL113W-A	0	others		YBR120C	0.1054	Others
YDR427W	0	others			AIP5	YFR016C	17.4113	others		ART10	YLR392C	23	others		YBR001C	NTH2	15	others		YPL267W	0.1737	Others
YDR429C	0	others			AIR1	YIL079C	37.7197	others		ART5	YGR068C	84	others		YBR002C	RER2	17	others		YOR374W	0.0179	Others
YDR434W	0	others			AIR2	YDL175C	22.8662	others		ARV1	YLR242C	511	others		YBR003W	COQ1	8	others		YDR022C	0.204	Others
YDR437W	0	others			AKL1	YBR059C	37.6465	others		ARX1	YDR101C	213	others		YBR004C	GPI18	7	others		YPL279C	0.1166	Others
YDR449C	0	others			AKR1	YDR264C	120.642	others		ASA1	YPR085C	540	others		YBR005W	RCR1	7	others		YGR118W	0.001	Others
YDR454C	0	others			AKR2	YOR034C	28.8713	others		ASC1	YMR116C	541	others		YBR006W	UGA2	7	others		YHR216W	0.0948	Others
YDR460W	0	others			ALA1	YOR335C	319.141	others		ASE1	YOR058C	257	others		YBR007C	DSF2	8	others		YDL159W	0.0436	Others
YDR464W	0	others			ALB1	YJL122W	86.9359	others		ASF1	YJL115W	591	others		YBR008C	FLR1	5	others		YAL048C	0.0307	Others
YDR468C	0	others			ALD2	YMR170C	9.1231	others		ASF2	YDL197C	41	others		YBR009C	HHF1	496	others		YPL166W	0.1701	Others
YDR472W	0	others			ALD3	YMR169C	3.2426	others		ASG1	YIL130W	47	others		YBR010W	HHT1	611	others		YGR178C	0.089	Others
YDR473C	0	others			ALD4	YOR374W	47.2377	others		ASG7	YJL170C	26	others		YBR011C	IPP1	64	others		YDR516C	0.0096	Others
YDR478W	0	others			ALD5	YER073W	211.881	others		ASH1	YKL185W	129	others		YBR012C	YBR012C	0	others		YNL279W	0.1222	Others
YDR487C	0	others			ALE1	YOR175C	84.9501	others		ASI1	YMR119W	88	others		YBR013C	YBR013C	4	others		YHR188C	0.13	Others
YDR489W	0	others			ALF1	YNL148C	14.1161	others		ASI2	YNL159C	201	others		YBR014C	GRX7	10	others		YMR019W	0.1525	Others
YDR498C	0	others			ALG1	YBR110W	47.5017	others		ASI3	YNL008C	107	others		YBR015C	MNN2	12	others		YLR223C	0.0836	Others
YDR499W	0	others			ALG11	YNL048W	37.5569	others		ASK1	YKL052C	279	others		YBR016W	YBR016W	11	others		YFR001W	0.0476	Others
YDR510W	0	others			ALG12	YNR030W	61.7575	others		ASK10	YGR097W	584	adaptive genes		YBR017C	KAP104	87	others		YLR022C	0.0892	Others
YDR526C	0	others			ALG13	YGL047W	22.1898	others		ASM4	YDL088C	124	others		YBR018C	GAL7	14	others		YPR016C	0.009	Others
YDR527W	0	others			ALG14	YBR070C	30.5106	others		ASN1	YPR145W	56	others		YBR019C	GAL10	18	others		YKL222C	0.1927	Others
YDR531W	0	others			ALG2	YGL065C	40.8158	others		ASN2	YGR124W	14	others		YBR020W	GAL1	16	others		YML093W	0.0851	Others
YEL058W	0	others			ALG3	YBL082C	39.5479	others		ASP1	YDR321W	28	others		YBR021W	FUR4	9	others		YGR255C	0.0294	Others
YEL055C	0	others			ALG5	YPL227C	63.6224	others		ASP3-1	YLR155C	0	others		YBR022W	POA1	5	others		YPL146C	0.1187	Others
YEL035C	0	others			ALG6	YOR002W	67.3744	others		ASP3-2	YLR157C	37	others		YBR023C	CHS3	35	adaptive genes		YBR188C	0.3515	Others
YEL034W	0	others			ALG7	YBR243C	43.7267	others		ASP3-3	YLR158C	61	others		YBR024W	SCO2	15	others		YPR032W	0.1038	Others
YEL032W	0	others			ALG8	YOR067C	55.0208	others		ASP3-4	YLR160C	28	others		YBR025C	OLA1	60	others		YBR257W	0.1292	Others
YEL026W	0	others			ALG9	YNL219C	68.3474	others		ASR1	YPR093C	65	others		YBR026C	ETR1	10	others		YJR016C	0.0149	Others
YEL019C	0	others			ALK1	YGL021W	38.1962	others		AST1	YBL069W	46	others		YBR027C	YBR027C	0	others		YNL078W	0.1955	Others
YEL002C	0	others			ALK2	YBL009W	27.2471	others		AST2	YER101C	118	others		YBR028C	YPK3	22	others		YJR148W	0.131	Others
YER003C	0	others			ALO1	YML086C	70.8245	others		ATC1	YDR184C	118	others		YBR029C	CDS1	13	others		YOL102C	0.1225	Others
YER006W	0	others			ALP1	YNL270C	1.7517	others		ATE1	YGL017W	12	others		YBR030W	RKM3	6	others		YNL260C	0.1039	Others
YER008C	0	others			ALR1	YOL130W	55.8299	others		ATF1	YOR377W	33	others		YBR031W	RPL4A	153	others		YGL174W	0.2755	Others
YER009W	0	others			ALR2	YFL050C	9.262	others		ATF2	YGR177C	47	others		YBR032W	YBR032W	0	others		YER072W	0.001	Others
YER012W	0	others			ALT1	YLR089C	64.6603	others		ATG1	YGL180W	378	others		YBR033W	EDS1	3	others		YMR281W	0.1621	Others
YER013W	0	others			ALT2	YDR111C	19.0506	others		ATG10	YLL042C	133	others		YBR034C	HMT1	184	others		YOR017W	0.1479	Others
YER018C	0	others			ALY1	YKR021W	18.8368	others		ATG11	YPR049C	97	others		YBR035C	PDX3	20	others		YDR471W	0.0191	Others
YER021W	0	others			ALY2	YJL084C	15.72	others		ATG12	YBR217W	165	others		YBR036C	CSG2	48	others		YJL060W	0.0234	Others
YER022W	0	others			AMA1	YGR225W	0.719	others		ATG13	YPR185W	159	others		YBR037C	SCO1	21	others		YKL207W	0.0199	Others
YER023W	0	others			AMD1	YML035C	62.3901	others		ATG14	YBR128C	115	others		YBR038W	CHS2	20	others		YKL138C-A	0.0209	Others
YER029C	0	others			AMD2	YDR242W	10.5715	others		ATG15	YCR068W	308	others		YBR039W	ATP3	57	others		YGL033W	0.0899	Others
YER038C	0	others			AME1	YBR211C	26.3619	others		ATG16	YMR159C	97	others		YBR040W	FIG1	3	others		YNL155W	0.1938	Others
YER043C	0	others			AMF1	YOR378W	3.8958	others		ATG17	YLR423C	81	others		YBR041W	FAT1	28	others		YHR069C	0.0356	Others
YER048W-A	0	others			AMN1	YBR158W	191.432	others		ATG18	YFR021W	154	others		YBR042C	CST26	15	others		YCL067C	0.001	Others
YER074W-A	0	others			AMS1	YGL156W	4.6199	others		ATG19	YOL082W	35	others		YBR043C	QDR3	10	others		YLR007W	0.1878	Others
YER082C	0	others			ANB1	YJR047C	47.5923	others		ATG2	YNL242W	152	others		YBR044C	TCM62	22	others		YOR380W	0.0633	Others
YER093C	0	others			ANP1	YEL036C	50.5409	others		ATG20	YDL113C	87	others		YBR045C	GIP1	6	others		YMR074C	0.0919	Others
YER094C	0	others			ANR2	YKL047W	25.6758	others		ATG21	YPL100W	125	others		YBR046C	ZTA1	11	others		YER052C	0.0148	Others
YER104W	0	others			ANS1	YHR126C	0.0927	others		ATG22	YCL038C	98	others		YBR047W	FMP23	5	others		YHR061C	0.129	Others
YER112W	0	others			ANT1	YPR128C	48.531	others		ATG23	YLR431C	58	others		YBR048W	RPS11B	47	others		YDR216W	0.1068	Others
YER126C	0	others			ANY1	YMR010W	68.534	others		ATG26	YLR189C	57	others		YBR049C	REB1	53	others		YBR151W	0.1012	Others
YER127W	0	others			AOS1	YPR180W	29.0451	others		ATG27	YJL178C	80	others		YBR050C	REG2	5	others		YMR284W	0.0881	Others
YER133W	0	others			APA1	YCL050C	184.633	others		ATG29	YPL166W	65	others		YBR051W	YBR051W	0	others		YDR115W	0.1268	Others
YER136W	0	others			APA2	YDR530C	22.7945	others		ATG3	YNR007C	312	others		YBR052C	RFS1	36	others		YPL244C	0.1113	Others
YER146W	0	others			APC1	YNL172W	16.7496	others		ATG31	YDR022C	40	others		YBR053C	YBR053C	9	others		YNL210W	0.3602	Others
YER147C	0	others			APC11	YDL008W	38.5176	others		ATG32	YIL146C	227	others		YBR054W	YRO2	24	others		YDL046W	0.0999	Others
YER148W	0	others			APC2	YLR127C	13.7396	others		ATG33	YLR356W	125	others		YBR055C	PRP6	86	others		YLR201C	0.0958	Others
YER157W	0	others			APC4	YDR118W	14.4946	others		ATG34	YOL083W	45	others		YBR056C-B	YBR056C-B	0	others		YPR086W	0.0031	Others
YER159C	0	others			APC5	YOR249C	16.4737	others		ATG36	YJL185C	28	others		YBR056W	MRX18	25	others		YHR010W	0.001	Others
YER165W	0	others			APC9	YLR102C	12.8352	others		ATG38	YLR211C	23	others		YBR056W-A	MNC1	1	others		YBL009W	0.2145	Others
YER168C	0	others			APD1	YBR151W	62.7783	others		ATG39	YLR312C	89	others		YBR057C	MUM2	121	others		YBR048W	0.0454	Others
YER171W	0	others			APE1	YKL103C	29.9245	others		ATG4	YNL223W	81	others		YBR058C	UBP14	23	others		YGL255W	0.1305	Others
YER172C	0	others			APE2	YKL157W	85.3451	others		ATG40	YOR152C	29	others		YBR058C-A	TSC3	6	others		YPL243W	0.1082	Others
YFL045C	0	others			APE3	YBR286W	422.376	others		ATG41	YPL250C	183	others		YBR059C	AKL1	113	others		YJL134W	0.0556	Others
YFL039C	0	others			APE4	YHR113W	47.3487	others		ATG42	YBR139W	118	others		YBR060C	ORC2	49	others		YPL011C	0.0518	Others
YFL037W	0	others			API2	YDR525W	0.6278	others		ATG5	YPL149W	149	others		YBR061C	TRM7	10	others		YIL073C	0.1494	Others
YFL029C	0	others			APJ1	YNL077W	15.6114	others		ATG7	YHR171W	112	others		YBR062C	YBR062C	4	others		YNL117W	0.0241	Others
YFL024C	0	others			APL1	YJR005W	40.9611	others		ATG8	YBL078C	196	others		YBR063C	YBR063C	5	others		YBR068C	0.0528	Others
YFL022C	0	others			APL2	YKL135C	44.7254	others		ATG9	YDL149W	165	others		YBR064W	YBR064W	0	others		YPR068C	0.1973	Others
YFL017C	0	others			APL3	YBL037W	24.6652	others		ATH1	YPR026W	35	others		YBR065C	ECM2	35	others		YPR098C	0.057	Others
YFL009W	0	others			APL4	YPR029C	52.3224	others		ATM1	YMR301C	93	others		YBR066C	NRG2	8	others		YDR174W	0.0092	Others
YFL008W	0	others			APL5	YPL195W	53.5843	others		ATO2	YNR002C	36	others		YBR067C	TIP1	11	adaptive genes		YJR074W	0.1626	Others
YFL005W	0	others			APL6	YGR261C	61.68	others		ATO3	YDR384C	14	others		YBR068C	BAP2	30	others		YHL006C	0.2225	Others
YFL002C	0	others			APM1	YPL259C	45.282	others		ATP1	YBL099W	93	others		YBR069C	TAT1	44	others		YPR099C	0.1978	Others
YFR002W	0	others			APM2	YHL019C	14.116	others		ATP10	YLR393W	356	others		YBR070C	ALG14	14	others		YLR306W	0.1226	Others
YFR003C	0	others			APM3	YBR288C	46.9509	others		ATP11	YNL315C	302	others		YBR071W	YBR071W	9	others		YPL017C	0.2232	Others
YFR004W	0	others			APM4	YOL062C	47.5751	others		ATP12	YJL180C	134	others		YBR072C-A	YBR072C-A	0	others		YNR032W	0.0271	Others
YFR005C	0	others			APN1	YKL114C	43.6058	others		ATP14	YLR295C	125	others		YBR072W	HSP26	70	others		YOL077C	0.0109	Others
YFR027W	0	others			APN2	YBL019W	10.3283	others		ATP15	YPL271W	50	others		YBR073W	RDH54	16	others		YPL003W	0.1976	Others
YFR028C	0	others			APP1	YNL094W	32.3566	others		ATP16	YDL004W	0	others		YBR074W	PFF1	4	others		YGR154C	0.2429	Others
YFR029W	0	others			APQ12	YIL040W	62.8079	others		ATP17	YDR377W	38	others		YBR076C-A	YBR076C-A	0	others		YEL029C	0.0971	Others
YFR031C	0	others			APS1	YLR170C	35.6457	others		ATP18	YML081C-A	344	others		YBR076W	ECM8	0	others		YHR052C-B	1.3833	Others
YFR037C	0	others			APS2	YJR058C	37.921	others		ATP19	YOL077W-A	11	others		YBR077C	SLM4	18	others		YPL228W	0.0818	Others
YFR042W	0	others			APS3	YJL024C	36.5131	others		ATP2	YJR121W	144	others		YBR078W	ECM33	26	others		YDR304C	0.0765	Others
YFR050C	0	others			APT1	YML022W	280.121	others		ATP20	YPR020W	117	others		YBR079C	RPG1	123	others		YDR007W	0.1112	Others
YFR051C	0	others			APT2	YDR441C	57.103	others		ATP22	YDR350C	72	others		YBR080C	SEC18	73	others		YJL001W	0.0055	Others
YFR052W	0	others			AQR1	YNL065W	29.0482	others		ATP23	YNR020C	361	others		YBR081C	SPT7	179	others		YKR103W	0.2014	Others
YGL247W	0	others			AQY1	YPR192W	1.5622	others		ATP25	YMR098C	8	others		YBR082C	UBC4	75	others		YCR047C	0.0141	Others
YGL245W	0	others			AQY2	YLL052C	10.5146	others		ATP3	YBR039W	56	others		YBR083W	TEC1	27	others		YPR190C	0.0493	Others
YGL239C	0	others			AQY3	YFL054C	4.7297	others		ATP4	YPL078C	87	others		YBR084C-A	RPL19A	55	others		YNR069C	0.2408	Others
YGL238W	0	others			ARA1	YBR149W	96.7505	others		ATP5	YDR298C	140	others		YBR084W	MIS1	77	others		YMR062C	0.0482	Others
YGL233W	0	others			ARA2	YMR041C	13.6395	others		ATP6	Q0085	4	adaptive genes		YBR085C-A	YBR085C-A	6	others		YNL310C	0.1176	Others
YGL225W	0	others			ARB1	YER036C	299.863	others		ATP7	YKL016C	206	others		YBR085W	AAC3	25	others		YOR233W	0.1979	Others
YGL207W	0	others			ARC1	YGL105W	386.672	others		ATP8	Q0080	2	others		YBR086C	IST2	41	others		YML115C	0.0602	Others
YGL201C	0	others			ARC15	YIL062C	132.903	others		ATR1	YML116W	17	others		YBR087W	RFC5	44	others		YIR031C	0.0392	Others
YGL172W	0	others			ARC18	YLR370C	89.303	others		ATR2	YMR279C	50	others		YBR088C	POL30	77	others		YML067C	0.0477	Others
YGL171W	0	others			ARC19	YKL013C	118.339	others		ATS1	YAL020C	135	others		YBR089C-A	NHP6B	68	others		YER170W	0.1217	Others
YGL169W	0	others			ARC35	YNR035C	106.036	others		ATX1	YNL259C	70	others		YBR089W	YBR089W	0	others		YKL081W	0.0848	Others
YGL155W	0	others			ARC40	YBR234C	110.041	others		ATX2	YOR079C	77	others		YBR090C	YBR090C	8	others		YDL089W	0.269	Others
YGL145W	0	others			ARD1	YHR013C	86.1444	others		AUA1	YFL010W-A	45	others		YBR091C	TIM12	19	others		YMR157C	0.2007	Others
YGL142C	0	others			ARE1	YCR048W	43.6951	others		AUR1	YKL004W	171	others		YBR092C	PHO3	5	others		YAL027W	0.1129	Others
YGL137W	0	others			ARE2	YNR019W	44.8588	others		AUS1	YOR011W	35	others		YBR093C	PHO5	11	others		YPL117C	0.0397	Others
YGL130W	0	others			ARF2	YDL137W	255.43	others		AVL9	YLR114C	254	others		YBR094W	PBY1	16	others		YOL045W	0.068	Others
YGL128C	0	others			ARF3	YOR094W	32.8558	others		AVO1	YOL078W	412	others		YBR095C	RXT2	37	others		YFR024C-A	0.0283	Others
YGL123W	0	others			ARG1	YOL058W	20.723	others		AVO2	YMR068W	74	others		YBR096W	YBR096W	6	others		YLR203C	0.0442	Others
YGL122C	0	others			ARG2	YJL071W	15.485	others		AVT1	YJR001W	37	others		YBR097W	VPS15	56	others		YEL069C	0.067	Others
YGL120C	0	others			ARG3	YJL088W	4.7368	others		AVT2	YEL064C	8	others		YBR098W	MMS4	23	others		YDR242W	0.1297	Others
YGL116W	0	others			ARG4	YHR018C	51.697	others		AVT3	YKL146W	69	others		YBR099C	YBR099C	0	others		YML077W	0.0277	Others
YGL113W	0	others			ARG7	YMR062C	42.5749	others		AVT4	YNL101W	18	others		YBR101C	FES1	17	others		YML126C	0.0417	Others
YGL112C	0	others			ARG8	YOL140W	32.3625	others		AVT5	YBL089W	187	others		YBR102C	EXO84	52	others		YDR168W	0.0852	Others
YGL111W	0	others			ARG80	YMR042W	19.3599	others		AVT6	YER119C	49	others		YBR103C-A	YBR103C-A	0	others		YDL030W	0.1209	Others
YGL103W	0	others			ARG81	YML099C	20.3756	others		AVT7	YIL088C	50	others		YBR103W	SIF2	34	others		YIR027C	0.0927	Others
YGL102C	0	others			ARG82	YDR173C	18.9358	others		AXL1	YPR122W	183	others		YBR104W	YMC2	5	others		YIL075C	0.0281	Others
YGL099W	0	others			ARH1	YDR376W	27.4231	others		AXL2	YIL140W	125	others		YBR105C	VID24	164	others		YCR063W	0.0665	Others
YGL098W	0	others			ARI1	YGL157W	65.2103	others		AYR1	YIL124W	107	others		YBR106W	SND3	271	others		YKL074C	0.1991	Others
YGL097W	0	others			ARK1	YNL020C	15.7394	others		AYT1	YLL063C	27	others		YBR107C	IML3	33	others		YPL101W	0.0797	Others
YGL093W	0	others			ARL3	YPL051W	21.0488	others		AZF1	YOR113W	159	others		YBR108W	AIM3	40	others		YDR233C	0.1094	Others
YGL092W	0	others			ARN1	YHL040C	38.0459	others		AZR1	YGR224W	77	others		YBR109C	CMD1	132	others		YIL135C	0.1133	Others
YGL091C	0	others			ARN2	YHL047C	44.2274	others		BAG7	YOR134W	47	others		YBR109W-A	YBR109W-A	0	others		YDR291W	0.0817	Others
YGL075C	0	others			ARO1	YDR127W	99.2329	others		BAP2	YBR068C	71	others		YBR110W	ALG1	39	others		YDR358W	0.2267	Others
YGL074C	0	others			ARO10	YDR380W	15.3932	others		BAP3	YDR046C	152	others		YBR111C	YSA1	10	others		YHR044C	0.0868	Others
YGL073W	0	others			ARO2	YGL148W	283.846	others		BAR1	YIL015W	81	others		YBR111W-A	SUS1	122	others		YEL022W	0.0685	Others
YGL069C	0	others			ARO3	YDR035W	119.35	others		BAS1	YKR099W	277	others		YBR112C	CYC8	68	adaptive genes		YHR054C-B	1.3833	Others
YGL068W	0	others			ARO8	YGL202W	220.638	others		BAT1	YHR208W	84	others		YBR113W	YBR113W	0	others		YMR312W	0.2058	Others
YGL065C	0	others			ARO80	YDR421W	14.4215	others		BAT2	YJR148W	138	others		YBR114W	RAD16	34	others		YOR201C	0.1567	Others
YGL061C	0	others			ARO9	YHR137W	41.2769	others		BBC1	YJL020C	108	others		YBR115C	LYS2	14	others		YFR007W	0.1616	Others
YGL055W	0	others			ARP1	YHR129C	20.3979	others		BBP1	YPL255W	19	others		YBR116C	YBR116C	0	others		YMR217W	0.0086	Others
YGL048C	0	others			ARP10	YDR106W	3.9435	others		BCD1	YHR040W	199	others		YBR117C	TKL2	5	others		YPL037C	0.001	Others
YGL047W	0	others			ARP2	YDL029W	133.525	others		BCH1	YMR237W	105	others		YBR118W	TEF2	124	others		YBR215W	0.2307	Others
YGL044C	0	others			ARP3	YJR065C	127.201	others		BCH2	YKR027W	171	others		YBR119W	MUD1	80	others		YGR183C	0.001	Others
YGL040C	0	others			ARP4	YJL081C	50.1023	others		BCK1	YJL095W	708	others		YBR120C	CBP6	24	others		YGL187C	0.0757	Others
YGL030W	0	others			ARP5	YNL059C	43.4294	others		BCK2	YER167W	225	others		YBR121C	GRS1	39	others		YIL003W	0.0783	Others
YGL022W	0	others			ARP6	YLR085C	23.8916	others		BCP1	YDR361C	126	others		YBR121C-A	YBR121C-A	0	others		YDR151C	0.18	Others
YGL018C	0	others			ARP7	YPR034W	52.6517	others		BCS1	YDR375C	208	others		YBR122C	MRPL36	114	others		YKL096W-A	0.0529	Others
YGL011C	0	others			ARP8	YOR141C	31.3566	others		BCY1	YIL033C	278	adaptive genes		YBR123C	TFC1	28	others		YDR398W	0.0872	Others
YGL001C	0	others			ARP9	YMR033W	48.8937	others		BDF1	YLR399C	271	others		YBR124W	YBR124W	0	others		YDR308C	0.0494	Others
YGR002C	0	others			ARR1	YPR199C	28.5657	others		BDF2	YDL070W	154	others		YBR125C	PTC4	15	others		YOR264W	0.2257	Others
YGR005C	0	others			ARR2	YPR200C	6.2374	others		BDH1	YAL060W	36	others		YBR126C	TPS1	57	others		YMR192W	0.2782	Others
YGR009C	0	others			ARR3	YPR201W	3.2958	others		BDH2	YAL061W	125	others		YBR126W-A	MEO1	2	others		YKL137W	0.0578	Others
YGR013W	0	others			ART10	YLR392C	12.5843	others		BDP1	YNL039W	37	others		YBR126W-B	YBR126W-B	0	others		YHR014W	0.1065	Others
YGR024C	0	others			ART5	YGR068C	17.3168	others		BDS1	YOL164W	11	others		YBR127C	VMA2	105	adaptive genes		YLR178C	0.0659	Others
YGR029W	0	others			ARV1	YLR242C	17.173	others		BEM1	YBR200W	444	others		YBR128C	ATG14	50	others		YAR035W	0.037	Others
YGR030C	0	others			ARX1	YDR101C	100.683	others		BEM2	YER155C	512	others		YBR129C	OPY1	13	others		YLR452C	0.113	Others
YGR046W	0	others			ASA1	YPR085C	15.9607	others		BEM3	YPL115C	168	others		YBR130C	SHE3	45	others		YJL047C	0.1621	Others
YGR047C	0	others			ASC1	YMR116C	2647.43	others		BEM4	YPL161C	380	others		YBR131C-A	YBR131C-A	0	others		YOR221C	0.0609	Others
YGR048W	0	others			ASE1	YOR058C	27.0712	others		BER1	YLR412W	135	others		YBR131W	CCZ1	11	others		YML102W	0.1144	Others
YGR065C	0	others			ASF1	YJL115W	14.5874	others		BET1	YIL004C	255	others		YBR132C	AGP2	7	others		YMR308C	0.0227	Others
YGR073C	0	others			ASF2	YDL197C	18.5428	others		BET2	YPR176C	350	others		YBR133C	HSL7	22	others		YPL126W	0.0816	Others
YGR074W	0	others			ASG1	YIL130W	32.3221	others		BET3	YKR068C	477	others		YBR134W	YBR134W	0	others		YHR206W	0.047	Others
YGR075C	0	others			ASG7	YJL170C	8.8841	others		BET4	YJL031C	718	others		YBR135W	CKS1	55	others		YBR230C	0.1769	Others
YGR082W	0	others			ASH1	YKL185W	50.3227	others		BET5	YML077W	447	others		YBR136W	MEC1	68	others		YJL102W	0.1211	Others
YGR083C	0	others			ASI1	YMR119W	36.1487	others		BFA1	YJR053W	360	others		YBR137W	YBR137W	13	others		YBL104C	0.0638	Others
YGR090W	0	others			ASI2	YNL159C	29.4254	others		BFR1	YOR198C	85	others		YBR138C	YBR138C	12	others		YOR298W	0.11	Others
YGR091W	0	others			ASI3	YNL008C	27.3683	others		BFR2	YDR299W	71	others		YBR139W	ATG42	14	others		YDR058C	0.0218	Others
YGR094W	0	others			ASK1	YKL052C	28.9606	others		BGL2	YGR282C	103	others		YBR140C	IRA1	19	adaptive genes		YGL047W	0.1676	Others
YGR095C	0	others			ASM4	YDL088C	42.2819	others		BI2	Q0110	1	others		YBR141C	BMT2	9	others		YEL057C	0.1842	Others
YGR098C	0	others			ASN1	YPR145W	433.788	others		BI3	Q0115	1	others		YBR141W-A	YBR141W-A	0	others		YML034W	0.1569	Others
YGR099W	0	others			ASN2	YGR124W	405.722	others		BI4	Q0120	2	others		YBR142W	MAK5	122	others		YER063W	0.1495	Others
YGR103W	0	others			ASP1	YDR321W	203.443	others		BIG1	YHR101C	272	others		YBR143C	SUP45	76	others		YML022W	0.1443	Others
YGR113W	0	others			ASR1	YPR093C	10.5866	others		BIK1	YCL029C	171	others		YBR144C	YBR144C	0	others		YKR049C	0.0237	Others
YGR114C	0	others			AST1	YBL069W	31.8917	others		BIL1	YOR304C-A	56	others		YBR145W	ADH5	9	others		YKR095W-A	0.001	Others
YGR115C	0	others			AST2	YER101C	11.6027	others		BIL2	YGL015C	19	others		YBR146W	MRPS9	28	others		YEL036C	0.0313	Others
YGR116W	0	others			ATC1	YDR184C	38.2443	others		BIM1	YER016W	528	others		YBR147W	RTC2	1	others		YDR070C	0.1734	Others
YGR119C	0	others			ATE1	YGL017W	18.1267	others		BIO2	YGR286C	87	others		YBR148W	YSW1	15	others		YML130C	0.0747	Others
YGR120C	0	others			ATF1	YOR377W	40.4974	others		BIO3	YNR058W	14	others		YBR149W	ARA1	13	others		YOL007C	0.1028	Others
YGR128C	0	others			ATF2	YGR177C	33.3792	others		BIO4	YNR057C	45	others		YBR150C	TBS1	16	others		YEL071W	0.0495	Others
YGR140W	0	others			ATG1	YGL180W	13.6033	others		BIO5	YNR056C	41	others		YBR151W	APD1	8	others		YCR030C	0.0989	Others
YGR145W	0	others			ATG10	YLL042C	4.5867	others		BIR1	YJR089W	947	others		YBR152W	SPP381	31	others		YDL182W	0.011	Others
YGR156W	0	others			ATG11	YPR049C	13.7555	others		BIT2	YBR270C	74	others		YBR153W	RIB7	11	others		YLR016C	0.1578	Others
YGR158C	0	others			ATG12	YBR217W	19.9738	others		BIT61	YJL058C	47	others		YBR154C	RPB5	96	others		YNL163C	0.0703	Others
YGR172C	0	others			ATG13	YPR185W	13.9867	others		BLI1	YKL061W	40	others		YBR155W	CNS1	35	others		YPL137C	0.1008	Others
YGR179C	0	others			ATG14	YBR128C	6.1029	others		BLM10	YFL007W	277	others		YBR156C	SLI15	39	others		YNL336W	0.2621	Others
YGR185C	0	others			ATG15	YCR068W	18.8588	others		BLS1	YLR408C	27	others		YBR157C	ICS2	18	others		YKR057W	0.001	Others
YGR186W	0	others			ATG16	YMR159C	7.5642	others		BMH1	YER177W	368	adaptive genes		YBR158W	AMN1	16	others		YNL220W	0.0235	Others
YGR190C	0	others			ATG17	YLR423C	8.1343	others		BMH2	YDR099W	125	others		YBR159W	IFA38	133	others		YLR137W	0.2869	Others
YGR191W	0	others			ATG18	YFR021W	25.6424	others		BMS1	YPL217C	351	others		YBR160W	CDC28	584	others		YPR007C	0.1306	Others
YGR195W	0	others			ATG19	YOL082W	39.742	others		BMT2	YBR141C	180	others		YBR161W	CSH1	9	others		YBR241C	0.0619	Others
YGR198W	0	others			ATG2	YNL242W	10.7508	others		BMT5	YIL096C	39	others		YBR162C	TOS1	17	others		YDR143C	0.2229	Others
YGR211W	0	others			ATG20	YDL113C	20.8141	others		BMT6	YLR063W	51	others		YBR162W-A	YSY6	11	others		YOR310C	0.0229	Others
YGR216C	0	others			ATG21	YPL100W	21.8083	others		BNA1	YJR025C	98	others		YBR163W	EXO5	15	others		YBR065C	0.1582	Others
YGR218W	0	others			ATG22	YCL038C	21.1778	others		BNA2	YJR078W	57	others		YBR164C	ARL1	28	adaptive genes		YNL014W	0.0372	Others
YGR245C	0	others			ATG23	YLR431C	9.2465	others		BNA3	YJL060W	75	others		YBR165W	UBS1	7	others		YGL213C	0.0791	Others
YGR246C	0	others			ATG26	YLR189C	21.7854	others		BNA4	YBL098W	94	others		YBR166C	TYR1	12	others		YGL172W	0.1067	Others
YGR251W	0	others			ATG27	YJL178C	89.3277	others		BNA5	YLR231C	39	others		YBR167C	POP7	26	others		YDR176W	0.1011	Others
YGR253C	0	others			ATG29	YPL166W	11.1928	others		BNA6	YFR047C	38	others		YBR168W	PEX32	10	others		YNL055C	0.0053	Others
YGR264C	0	others			ATG3	YNR007C	12.6086	others		BNA7	YDR428C	22	others		YBR169C	SSE2	42	others		YER149C	0.0777	Others
YGR265W	0	others			ATG31	YDR022C	18.5195	others		BNI1	YNL271C	318	others		YBR170C	NPL4	40	others		YGL040C	0.0166	Others
YGR267C	0	others			ATG32	YIL146C	11.2222	others		BNI4	YNL233W	143	others		YBR171W	SEC66	30	others		YDL207W	0.112	Others
YGR274C	0	others			ATG33	YLR356W	20.217	others		BNI5	YNL166C	68	others		YBR172C	SMY2	34	others		YOR352W	0.1134	Others
YGR277C	0	others			ATG34	YOL083W	5.2883	others		BNR1	YIL159W	153	others		YBR173C	UMP1	32	others		YKL188C	0.0657	Others
YGR278W	0	others			ATG36	YJL185C	9.0042	others		BNS1	YGR230W	42	others		YBR174C	YBR174C	0	others		YDR172W	0.0584	Others
YGR280C	0	others			ATG38	YLR211C	10.5272	others		BOI1	YBL085W	67	others		YBR175W	SWD3	30	others		YMR097C	0.193	Others
YHL015W	0	others			ATG39	YLR312C	0.5928	others		BOI2	YER114C	69	others		YBR176W	ECM31	13	others		YCL032W	0.1204	Others
YHR005C-A	0	others			ATG4	YNL223W	11.1512	others		BOL1	YAL044W-A	16	others		YBR177C	EHT1	39	others		YBR159W	0.0708	Others
YHR007C	0	others			ATG40	YOR152C	20.2676	others		BOL2	YGL220W	36	others		YBR178W	YBR178W	0	others		YLR245C	0.0801	Others
YHR019C	0	others			ATG41	YPL250C	73.6048	others		BOL3	YAL046C	83	others		YBR179C	FZO1	26	others		YLR138W	0.0527	Others
YHR020W	0	others			ATG42	YBR139W	41.8397	others		BOP2	YLR267W	89	others		YBR180W	DTR1	4	others		YGR096W	0.1045	Others
YHR023W	0	others			ATG5	YPL149W	32.2007	others		BOP3	YNL042W	22	others		YBR181C	RPS6B	56	others		YJL042W	0.0871	Others
YHR024C	0	others			ATG7	YHR171W	11.3531	others		BOR1	YNL275W	20	others		YBR182C	SMP1	12	others		YER031C	0.001	Others
YHR036W	0	others			ATG8	YBL078C	19.918	others		BOS1	YLR078C	659	others		YBR182C-A	YBR182C-A	0	others		YDR101C	0.0531	Others
YHR040W	0	others			ATG9	YDL149W	7.8587	others		BPH1	YCR032W	128	others		YBR183W	YPC1	37	others		YFR033C	0.2256	Others
YHR042W	0	others			ATH1	YPR026W	8.4246	others		BPL1	YDL141W	14	others		YBR184W	YBR184W	3	others		YBR203W	0.1007	Others
YHR058C	0	others			ATM1	YMR301C	29.9166	others		BPT1	YLL015W	104	others		YBR185C	MBA1	53	others		YBR238C	0.034	Others
YHR062C	0	others			ATO2	YNR002C	1.551	others		BRE1	YDL074C	767	others		YBR186W	PCH2	13	others		YGL124C	0.1055	Others
YHR065C	0	others			ATO3	YDR384C	115.45	others		BRE2	YLR015W	460	others		YBR187W	GDT1	13	others		YOR329C	0.1355	Others
YHR068W	0	others			ATP1	YBL099W	189.906	others		BRE4	YDL231C	32	others		YBR188C	NTC20	27	others		YKL175W	0.1667	Others
YHR069C	0	others			ATP10	YLR393W	13.2481	others		BRE5	YNR051C	946	adaptive genes		YBR189W	RPS9B	100	others		YFR039C	0.1935	Others
YHR070W	0	others			ATP11	YNL315C	40.6702	others		BRF1	YGR246C	28	others		YBR190W	YBR190W	0	others		YDR502C	0.009	Others
YHR072W	0	others			ATP12	YJL180C	27.6024	others		BRL1	YHR036W	816	others		YBR191W	RPL21A	51	others		YLR242C	0.1359	Others
YHR072W-A	0	others			ATP14	YLR295C	76.9534	others		BRN1	YBL097W	432	others		YBR191W-A	YBR191W-A	0	others		YGL155W	0.1453	Others
YHR074W	0	others			ATP15	YPL271W	151.634	others		BRO1	YPL084W	283	others		YBR192W	RIM2	13	others		YLR370C	0.019	Others
YHR083W	0	others			ATP16	YDL004W	122.853	others		BRP1	YGL007W	0	others		YBR193C	MED8	48	others		YJL048C	0.0924	Others
YHR085W	0	others			ATP17	YDR377W	116.688	others		BRR1	YPR057W	512	others		YBR194W	AIM4	162	others		YPR169W	0.1215	Others
YHR088W	0	others			ATP18	YML081C-A	137.458	others		BRR2	YER172C	485	others		YBR195C	MSI1	18	others		YGL039W	0.147	Others
YHR089C	0	others			ATP19	YOL077W-A	72.7575	others		BRR6	YGL247W	355	others		YBR196C	PGI1	62	others		YFL026W	0.0484	Others
YHR101C	0	others			ATP2	YJR121W	297.547	others		BRX1	YOL077C	201	others		YBR196C-A	YBR196C-A	0	others		YPL002C	0.032	Others
YHR102W	0	others			ATP20	YPR020W	54.615	others		BSC1	YDL037C	39	others		YBR196C-B	YBR196C-B	0	others		YGL068W	0.0909	Others
YHR107C	0	others			ATP22	YDR350C	23.087	others		BSC2	YDR275W	88	others		YBR197C	YBR197C	6	others		YLR165C	0.1653	Others
YHR118C	0	others			ATP23	YNR020C	14.7706	others		BSC3	YLR465C	0	others		YBR198C	TAF5	180	others		YJR017C	0.0675	Others
YHR122W	0	others			ATP25	YMR098C	21.0349	others		BSC4	YNL269W	137	others		YBR199W	KTR4	12	others		YPR061C	0.1704	Others
YHR143W-A	0	others			ATP3	YBR039W	109.037	others		BSC5	YNR069C	13	others		YBR200W	BEM1	91	others		YOL009C	0.1287	Others
YHR148W	0	others			ATP4	YPL078C	137.599	others		BSC6	YOL137W	69	others		YBR200W-A	YBR200W-A	0	others		YEL062W	0.066	Others
YHR164C	0	others			ATP5	YDR298C	101.338	others		BSD2	YBR290W	170	adaptive genes		YBR201C-A	MIN7	1	others		YBL067C	0.128	Others
YHR165C	0	others			ATP7	YKL016C	103.123	others		BSP1	YPR171W	79	others		YBR201W	DER1	16	others		YMR063W	0.0635	Others
YHR166C	0	others			ATP8	Q0080	241.668	others		BST1	YFL025C	382	others		YBR202W	MCM7	77	others		YLR384C	0.0576	Others
YHR169W	0	others			ATR1	YML116W	22.4115	others		BTN2	YGR142W	41	others		YBR203W	COS111	7	others		YHR157W	0.2258	Others
YHR170W	0	others			ATR2	YMR279C	0.6973	others		BTS1	YPL069C	1014	others		YBR204C	LDH1	2	others		YLR405W	0.1583	Others
YHR172W	0	others			ATS1	YAL020C	16.0956	others		BTT1	YDR252W	66	others		YBR205W	KTR3	30	others		YER073W	0.0713	Others
YHR186C	0	others			ATX1	YNL259C	116.726	others		BUB1	YGR188C	705	others		YBR206W	YBR206W	0	others		YOL011W	0.0598	Others
YHR188C	0	others			ATX2	YOR079C	31.3165	others		BUB2	YMR055C	210	others		YBR207W	FTH1	47	others		YLR439W	0.0829	Others
YHR190W	0	others			AUA1	YFL010W-A	0.0338	others		BUB3	YOR026W	698	others		YBR208C	DUR1,2	18	adaptive genes		YMR246W	0.0539	Others
YHR196W	0	others			AUR1	YKL004W	100.97	others		BUD13	YGL174W	382	others		YBR209W	YBR209W	0	others		YMR135C	0.0834	Others
YHR197W	0	others			AUS1	YOR011W	15.8794	others		BUD14	YAR014C	273	others		YBR210W	ERV15	4	others		YJL208C	0.0628	Others
YHR199C-A	0	others			AVL9	YLR114C	25.9201	others		BUD16	YEL029C	69	others		YBR211C	AME1	68	others		YAL040C	0.1076	Others
YIL150C	0	others			AVO1	YOL078W	14.5716	others		BUD17	YNR027W	24	others		YBR212W	NGR1	24	others		YNL101W	0.0391	Others
YIL147C	0	others			AVO2	YMR068W	7.8438	others		BUD19	YJL188C	0	others		YBR213W	MET8	7	others		YGR057C	0.0372	Others
YIL144W	0	others			AVT1	YJR001W	54.0933	others		BUD2	YKL092C	60	others		YBR214W	SDS24	16	others		YHR007C	0.0392	Others
YIL143C	0	others			AVT2	YEL064C	16.3741	others		BUD20	YLR074C	144	others		YBR215W	HPC2	24	others		YJL167W	0.0457	Others
YIL142W	0	others			AVT3	YKL146W	33.3259	others		BUD21	YOR078W	332	others		YBR216C	YBP1	8	others		YMR055C	0.0246	Others
YIL129C	0	others			AVT4	YNL101W	35.3938	others		BUD22	YMR014W	2	others		YBR217W	ATG12	61	others		YBR160W	0.0044	Others
YIL126W	0	others			AVT5	YBL089W	21.4613	others		BUD23	YCR047C	40	others		YBR218C	PYC2	25	others		YHL024W	0.082	Others
YIL118W	0	others			AVT6	YER119C	18.9045	others		BUD25	YER014C-A	79	others		YBR219C	YBR219C	4	others		YGR047C	0.0358	Others
YIL115C	0	others			AVT7	YIL088C	57.5867	others		BUD26	YDR241W	0	others		YBR220C	YBR220C	2	others		YHR084W	0.0691	Others
YIL109C	0	others			AXL1	YPR122W	28.5061	others		BUD27	YFL023W	298	others		YBR221C	PDB1	69	others		YDR004W	0.1004	Others
YIL106W	0	others			AXL2	YIL140W	25.8712	others		BUD28	YLR062C	0	others		YBR221W-A	YBR221W-A	0	others		YHR006W	0.1642	Others
YIL104C	0	others			AYR1	YIL124W	70.0506	others		BUD3	YCL014W	61	others		YBR222C	PCS60	20	others		YBR201W	0.1139	Others
YIL091C	0	others			AYT1	YLL063C	9.0992	others		BUD30	YDL151C	0	others		YBR223C	TDP1	16	others		YGL044C	0.0398	Others
YIL083C	0	others			AZF1	YOR113W	16.061	others		BUD31	YCR063W	718	others		YBR223W-A	YBR223W-A	0	others		YLR303W	0.0139	Others
YIL078W	0	others			AZR1	YGR224W	0.2063	others		BUD32	YGR262C	85	others		YBR224W	YBR224W	0	others		YOR208W	0.1192	Others
YIL075C	0	others			BAG7	YOR134W	0.3201	others		BUD4	YJR092W	58	others		YBR225W	YBR225W	29	others		YOR150W	0.0308	Others
YIL068C	0	others			BAP2	YBR068C	253.401	others		BUD5	YCR038C	6	others		YBR226C	YBR226C	0	others		YDR297W	0.0475	Others
YIL063C	0	others			BAP3	YDR046C	95.1362	others		BUD6	YLR319C	146	others		YBR227C	MCX1	11	others		YLR080W	0.136	Others
YIL062C	0	others			BAR1	YIL015W	150.819	others		BUD7	YOR299W	81	others		YBR228W	SLX1	11	others		YDR202C	0.0535	Others
YIL061C	0	others			BAS1	YKR099W	20.8534	others		BUD8	YLR353W	91	others		YBR229C	ROT2	13	others		YOR157C	0.0424	Others
YIL051C	0	others			BAT1	YHR208W	465.985	others		BUD9	YGR041W	93	others		YBR230C	OM14	46	others		YPL191C	0.2188	Others
YIL048W	0	others			BAT2	YJR148W	302.578	others		BUG1	YDL099W	226	others		YBR230W-A	COQ21	2	others		YKL174C	0.0517	Others
YIL031W	0	others			BBC1	YJL020C	38.9935	others		BUL1	YMR275C	211	others		YBR231C	SWC5	25	others		YBR301W	0.0878	Others
YIL026C	0	others			BBP1	YPL255W	21.8255	others		BUL2	YML111W	141	others		YBR232C	YBR232C	0	others		YBL010C	0.1892	Others
YIL022W	0	others			BCD1	YHR040W	14.4431	others		BUR2	YLR226W	53	others		YBR233W	PBP2	25	others		YGL226W	0.1408	Others
YIL021W	0	others			BCH1	YMR237W	70.1434	others		BUR6	YER159C	334	others		YBR233W-A	DAD3	17	others		YGR142W	0.1731	Others
YIL019W	0	others			BCH2	YKR027W	19.7326	others		BXI1	YNL305C	26	others		YBR234C	ARC40	50	others		YKL127W	0.088	Others
YIL004C	0	others			BCK1	YJL095W	20.741	others		BYE1	YKL005C	95	others		YBR235W	VHC1	9	others		YOR063W	0.0729	Others
YIL003W	0	others			BCK2	YER167W	33.7117	others		BZZ1	YHR114W	107	others		YBR236C	ABD1	9	others		YDR002W	0.0319	Others
YIR006C	0	others			BCP1	YDR361C	87.0617	others		CAB1	YDR531W	258	others		YBR237W	PRP5	21	others		YJL035C	0.1602	Others
YIR008C	0	others			BCS1	YDR375C	25.3741	others		CAB2	YIL083C	65	others		YBR238C	YBR238C	14	others		YPL140C	0.1146	Others
YIR010W	0	others			BDF1	YLR399C	104.327	others		CAB3	YKL088W	5	others		YBR239C	ERT1	11	others		YCR026C	0.1487	Others
YIR011C	0	others			BDF2	YDL070W	85.9184	others		CAB4	YGR277C	246	others		YBR240C	THI2	3	others		YDR462W	0.0719	Others
YIR012W	0	others			BDH1	YAL060W	63.4187	others		CAB5	YDR196C	298	others		YBR241C	VVS1	11	others		YJR063W	0.0223	Others
YIR015W	0	others			BDH2	YAL061W	7.7348	others		CAC2	YML102W	190	others		YBR242W	YBR242W	7	others		YMR153W	0.2506	Others
YIR022W	0	others			BDP1	YNL039W	24.0544	others		CAD1	YDR423C	61	others		YBR243C	ALG7	13	others		YOR165W	0.0756	Others
YJL203W	0	others			BDS1	YOL164W	11.4258	others		CAF120	YNL278W	99	others		YBR244W	GPX2	17	others		YMR071C	0.0412	Others
YJL202C	0	others			BEM1	YBR200W	30.765	others		CAF130	YGR134W	133	others		YBR245C	ISW1	1731	others		YKR106W	0.1897	Others
YJL195C	0	others			BEM2	YER155C	80.7421	others		CAF16	YFL028C	44	others		YBR246W	RRT2	5	others		YJL106W	0.0487	Others
YJL194W	0	others			BEM3	YPL115C	32.2516	others		CAF20	YOR276W	93	others		YBR247C	ENP1	241	others		YJL006C	0.0593	Others
YJL174W	0	others			BEM4	YPL161C	18.1635	others		CAF4	YKR036C	96	others		YBR248C	HIS7	7	others		YDL200C	0.1836	Others
YJL173C	0	others			BER1	YLR412W	46.2534	others		CAF40	YNL288W	161	others		YBR249C	ARO4	27	adaptive genes		YBR283C	0.0428	Others
YJL167W	0	others			BET1	YIL004C	33.3359	others		CAJ1	YER048C	275	others		YBR250W	SPO23	4	others		YDR087C	0.1605	Others
YJL156C	0	others			BET2	YPR176C	38.083	others		CAK1	YFL029C	240	others		YBR251W	MRPS5	87	others		YLR443W	0.1487	Others
YJL143W	0	others			BET3	YKR068C	69.1617	others		CAM1	YPL048W	141	others		YBR252W	DUT1	18	others		YOL133W	0.0549	Others
YJL125C	0	others			BET4	YJL031C	30.0155	others		CAN1	YEL063C	16	adaptive genes		YBR253W	SRB6	53	others		YPL249C-A	0.001	Others
YJL111W	0	others			BET5	YML077W	48.5445	others		CAP1	YKL007W	120	others		YBR254C	TRS20	21	others		YBR293W	0.0646	Others
YJL109C	0	others			BFA1	YJR053W	13.7183	others		CAP2	YIL034C	186	others		YBR255C-A	RCF3	19	others		YGR147C	0.2454	Others
YJL104W	0	others			BFR1	YOR198C	209.763	others		CAR1	YPL111W	42	others		YBR255W	MTC4	7	others		YEL012W	0.0417	Others
YJL097W	0	others			BFR2	YDR299W	46.8496	others		CAR2	YLR438W	37	others		YBR256C	RIB5	8	others		YLR063W	0.0911	Others
YJL091C	0	others			BGL2	YGR282C	693.563	others		CAT2	YML042W	41	others		YBR257W	POP4	16	others		YMR280C	0.1331	Others
YJL090C	0	others			BI2	Q0110	509.549	others		CAT5	YOR125C	376	others		YBR258C	SHG1	14	others		YCR037C	0.0339	Others
YJL087C	0	others			BI3	Q0115	341.437	others		CAT8	YMR280C	87	others		YBR259W	YBR259W	7	others		YNR048W	0.1115	Others
YJL086C	0	others			BI4	Q0120	286.312	others		CAX4	YGR036C	63	others		YBR260C	RGD1	28	others		YIR029W	0.0963	Others
YJL085W	0	others			BIG1	YHR101C	13.457	others		CBC2	YPL178W	555	others		YBR261C	TAE1	54	others		YOL092W	0.1143	Others
YJL081C	0	others			BIK1	YCL029C	20.7893	others		CBF1	YJR060W	527	others		YBR262C	MIC12	26	others		YLR059C	0.101	Others
YJL076W	0	others			BIL1	YOR304C-A	32.0246	others		CBF2	YGR140W	319	others		YBR263W	SHM1	28	others		YML095C	0.2257	Others
YJL074C	0	others			BIL2	YGL015C	0.4169	others		CBF5	YLR175W	132	others		YBR264C	YPT10	15	others		YKR056W	0.1331	Others
YJL072C	0	others			BIM1	YER016W	38.6419	others		CBK1	YNL161W	65	others		YBR265W	TSC10	9	others		YIL124W	0.055	Others
YJL069C	0	others			BIO2	YGR286C	39.0551	others		CBP1	YJL209W	72	others		YBR266C	SLM6	0	others		YLR234W	0.0456	Others
YJL061W	0	others			BIO3	YNR058W	4.3478	others		CBP2	YHL038C	60	others		YBR267W	REI1	37	others		YGR211W	0.0343	Others
YJL054W	0	others			BIO4	YNR057C	5.4659	others		CBP3	YPL215W	5	others		YBR268W	MRPL37	15	others		YNL073W	0.1644	Others
YJL050W	0	others			BIO5	YNR056C	0.6593	others		CBP4	YGR174C	259	others		YBR269C	SDH8	11	others		YER156C	0.0774	Others
YJL041W	0	others			BIR1	YJR089W	17.0655	others		CBP6	YBR120C	70	others		YBR270C	BIT2	21	others		YGR170W	0.1048	Others
YJL039C	0	others			BIT2	YBR270C	6.9922	others		CBR1	YIL043C	77	others		YBR271W	EFM2	7	others		YMR208W	0.0617	Others
YJL035C	0	others			BIT61	YJL058C	11.2501	others		CBS1	YDL069C	117	others		YBR272C	HSM3	39	others		YGL211W	0.0345	Others
YJL034W	0	others			BLI1	YKL061W	25.3558	others		CBS2	YDR197W	136	others		YBR273C	UBX7	21	others		YGR084C	0.1693	Others
YJL033W	0	others			BLM10	YFL007W	57.0547	others		CBT1	YKL208W	285	others		YBR274W	CHK1	55	others		YDL028C	0.0543	Others
YJL032W	0	others			BLS1	YLR408C	13.2541	others		CCA1	YER168C	253	others		YBR275C	RIF1	31	others		YBL006C	0.0843	Others
YJL031C	0	others			BMH2	YDR099W	322.876	others		CCC1	YLR220W	119	adaptive genes		YBR276C	PPS1	7	others		YNL128W	0.1025	Others
YJL026W	0	others			BMS1	YPL217C	49.4843	others		CCC2	YDR270W	62	others		YBR277C	YBR277C	0	others		YBR118W	0.0512	Others
YJL025W	0	others			BMT2	YBR141C	17.7276	others		CCE1	YKL011C	104	others		YBR278W	DPB3	21	others		YJL053W	0.059	Others
YJL019W	0	others			BMT5	YIL096C	27.2738	others		CCH1	YGR217W	156	adaptive genes		YBR279W	PAF1	66	others		YHR073W	0.0716	Others
YJL015C	0	others			BMT6	YLR063W	23.8005	others		CCL1	YPR025C	130	others		YBR280C	SAF1	10	others		YDR129C	0.0151	Others
YJL014W	0	others			BNA1	YJR025C	42.9356	others		CCM1	YGR150C	12	others		YBR281C	DUG2	16	others		YAR018C	0.0429	Others
YJL011C	0	others			BNA2	YJR078W	2.1538	others		CCP1	YKR066C	19	others		YBR282W	MRPL27	21	others		YKR089C	0.0498	Others
YJL010C	0	others			BNA3	YJL060W	49.0932	others		CCR4	YAL021C	357	others		YBR283C	SSH1	56	others		YLR043C	0.001	Others
YJL009W	0	others			BNA4	YBL098W	19.3298	others		CCS1	YMR038C	176	others		YBR284W	YBR284W	6	others		YCR068W	0.131	Others
YJL008C	0	others			BNA5	YLR231C	37.6932	others		CCT2	YIL142W	200	others		YBR285W	YBR285W	7	others		YGR177C	0.1988	Others
YJL002C	0	others			BNA6	YFR047C	58.2772	others		CCT3	YJL014W	162	others		YBR286W	APE3	13	others		YJL146W	0.0773	Others
YJL001W	0	others			BNA7	YDR428C	31.1985	others		CCT4	YDL143W	305	others		YBR287W	YBR287W	9	others		YDR379W	0.1405	Others
YJR002W	0	others			BNI1	YNL271C	37.5814	others		CCT5	YJR064W	173	others		YBR288C	APM3	18	others		YHR036W	0.2278	Others
YJR006W	0	others			BNI4	YNL233W	23.6272	others		CCT6	YDR188W	629	others		YBR289W	SNF5	56	others		YPL103C	0.065	Others
YJR007W	0	others			BNI5	YNL166C	41.652	others		CCT7	YJL111W	86	others		YBR290W	BSD2	46	adaptive genes		YOR087W	0.0332	Others
YJR012C	0	others			BNR1	YIL159W	12.0902	others		CCT8	YJL008C	333	others		YBR291C	CTP1	10	others		YER117W	0.001	Others
YJR013W	0	others			BNS1	YGR230W	9.9125	others		CCW12	YLR110C	289	adaptive genes		YBR292C	YBR292C	0	others		YLL033W	0.1946	Others
YJR016C	0	others			BOI1	YBL085W	34.9495	others		CCW14	YLR390W-A	64	others		YBR293W	VBA2	11	others		YHR051W	0.0904	Others
YJR017C	0	others			BOI2	YER114C	36.204	others		CCW22	YDR134C	52	others		YBR294W	SUL1	0	others		YKL015W	0.0721	Others
YJR022W	0	others			BOL1	YAL044W-A	55.0516	others		CCZ1	YBR131W	433	others		YBR295W	PCA1	11	others		YCR072C	0.032	Others
YJR023C	0	others			BOL2	YGL220W	101.873	others		CDA1	YLR307W	25	others		YBR296C	PHO89	8	others		YDL054C	0.083	Others
YJR041C	0	others			BOL3	YAL046C	45.8671	others		CDA2	YLR308W	47	others		YBR296C-A	TYC1	13	others		YDR492W	0.0558	Others
YJR042W	0	others			BOP2	YLR267W	7.8531	others		CDC1	YDR182W	968	others		YBR297W	MAL33	6	others		YBR107C	0.1648	Others
YJR045C	0	others			BOP3	YNL042W	13.7635	others		CDC10	YCR002C	532	others		YBR298C	MAL31	21	others		YGR280C	0.0369	Others
YJR046W	0	others			BOR1	YNL275W	21.326	others		CDC11	YJR076C	1191	others		YBR298C-A	YBR298C-A	2	others		YPL156C	0.2558	Others
YJR057W	0	others			BOS1	YLR078C	51.6057	others		CDC12	YHR107C	759	others		YBR299W	MAL32	10	others		YIL053W	0.001	Others
YJR064W	0	others			BPH1	YCR032W	16.9643	others		CDC123	YLR215C	180	others		YBR300C	YBR300C	0	others		YKL047W	0.1919	Others
YJR065C	0	others			BPL1	YDL141W	39.2428	others		CDC13	YDL220C	769	others		YBR301W	PAU24	1	others		YBR270C	0.0782	Others
YJR067C	0	others			BPT1	YLL015W	28.7079	others		CDC14	YFR028C	357	others		YBR302C	COS2	0	others		YLR395C	0.1917	Others
YJR068W	0	others			BRE1	YDL074C	65.8692	others		CDC15	YAR019C	339	others		YCL001W	RER1	15	others		YLR459W	0.1222	Others
YJR076C	0	others			BRE2	YLR015W	15.3753	others		CDC16	YKL022C	151	others		YCL001W-A	YCL001W-A	0	others		YNL325C	0.0553	Others
YJR089W	0	others			BRE4	YDL231C	30.1774	others		CDC19	YAL038W	121	others		YCL001W-B	YCL001W-B	1	others		YPL209C	0.0351	Others
YJR093C	0	others			BRF1	YGR246C	26.3663	others		CDC20	YGL116W	981	others		YCL002C	YCL002C	5	others		YLR033W	0.1106	Others
YJR112W	0	others			BRL1	YHR036W	16.3618	others		CDC21	YOR074C	408	others		YCL004W	PGS1	8	others		YCR003W	0.2393	Others
YJR123W	0	others			BRN1	YBL097W	14.1487	others		CDC23	YHR166C	490	others		YCL005W	LDB16	4	others		YPL236C	0.079	Others
YJR141W	0	others			BRO1	YPL084W	37.984	others		CDC24	YAL041W	670	others		YCL005W-A	VMA9	13	others		YDR275W	0.1503	Others
YKL210W	0	others			BRP1	YGL007W	0.4419	others		CDC25	YLR310C	452	others		YCL007C	YCL007C	0	others		YBR282W	0.0406	Others
YKL196C	0	others			BRR1	YPR057W	31.2466	others		CDC26	YFR036W	116	others		YCL008C	STP22	55	others		YML024W	0.0395	Others
YKL195W	0	others			BRR2	YER172C	29.9808	others		CDC27	YBL084C	368	others		YCL009C	ILV6	35	others		YPR054W	0.0591	Others
YKL193C	0	others			BRR6	YGL247W	22.6318	others		CDC28	YBR160W	1170	others		YCL010C	SGF29	132	others		YAL031C	0.0932	Others
YKL192C	0	others			BRX1	YOL077C	163.825	others		CDC3	YLR314C	664	others		YCL011C	GBP2	64	others		YOL137W	0.0822	Others
YKL189W	0	others			BSC1	YDL037C	6.9387	others		CDC31	YOR257W	22	others		YCL012C	YCL012C	2	others		YIL009C-A	0.1471	Others
YKL186C	0	others			BSC2	YDR275W	33.7278	others		CDC33	YOL139C	28	others		YCL014W	BUD3	46	others		YDR138W	0.1988	Others
YKL180W	0	others			BSC3	YLR465C	0.4167	others		CDC34	YDR054C	415	others		YCL016C	DCC1	11	others		YHL007C	0.0981	Others
YKL173W	0	others			BSC4	YNL269W	0.1069	others		CDC36	YDL165W	199	others		YCL017C	NFS1	31	adaptive genes		YGR041W	0.3282	Others
YKL172W	0	others			BSC5	YNR069C	12.2301	others		CDC37	YDR168W	706	others		YCL018W	LEU2	11	others		YKL061W	0.0521	Others
YKL165C	0	others			BSC6	YOL137W	23.5421	others		CDC39	YCR093W	277	others		YCL021W-A	YCL021W-A	6	others		YPL239W	0.0753	Others
YKL154W	0	others			BSP1	YPR171W	29.1781	others		CDC4	YFL009W	577	others		YCL022C	YCL022C	0	others		YCL025C	0.0382	Others
YKL153W	0	others			BST1	YFL025C	22.5618	others		CDC40	YDR364C	142	others		YCL023C	YCL023C	0	others		YCR054C	0.11	Others
YKL152C	0	others			BTN2	YGR142W	42.2255	others		CDC42	YLR229C	297	others		YCL024W	KCC4	56	others		YPR010C-A	0.0179	Others
YKL145W	0	others			BTS1	YPL069C	20.7673	others		CDC43	YGL155W	210	others		YCL025C	AGP1	43	others		YOR237W	0.0627	Others
YKL144C	0	others			BTT1	YDR252W	14.3651	others		CDC45	YLR103C	256	others		YCL026C-A	FRM2	3	others		YGR168C	0.3129	Others
YKL141W	0	others			BUB1	YGR188C	9.3541	others		CDC48	YDL126C	775	others		YCL026C-B	HBN1	2	others		YER048C	0.0137	Others
YKL138C-A	0	others			BUB2	YMR055C	12.1214	others		CDC5	YMR001C	103	others		YCL027W	FUS1	42	others		YDR223W	0.3623	Others
YKL125W	0	others			BUB3	YOR026W	26.9342	others		CDC50	YCR094W	426	others		YCL028W	RNQ1	89	others		YNL161W	0.0265	Others
YKL122C	0	others			BUD13	YGL174W	13.0729	others		CDC53	YDL132W	452	others		YCL029C	BIK1	79	others		YDR013W	0.031	Others
YKL112W	0	others			BUD14	YAR014C	48.2241	others		CDC55	YGL190C	323	others		YCL030C	HIS4	19	others		YJL110C	0.1428	Others
YKL111C	0	others			BUD16	YEL029C	28.7742	others		CDC6	YJL194W	299	others		YCL031C	RRP7	77	others		YIL021W	0.0098	Others
YKL108W	0	others			BUD17	YNR027W	26.1121	others		CDC60	YPL160W	315	others		YCL032W	STE50	102	others		YHR142W	0.0403	Others
YKL104C	0	others			BUD19	YJL188C	0.0817	others		CDC7	YDL017W	417	others		YCL033C	MXR2	8	others		YJR065C	0.0112	Others
YKL099C	0	others			BUD2	YKL092C	21.1214	others		CDC73	YLR418C	966	others		YCL034W	LSB5	15	others		YDL171C	0.0212	Others
YKL095W	0	others			BUD20	YLR074C	63.0695	others		CDC8	YJR057W	663	others		YCL035C	GRX1	19	others		YKL128C	0.1157	Others
YKL089W	0	others			BUD21	YOR078W	78.5528	others		CDC9	YDL164C	452	others		YCL036W	GFD2	10	others		YDR236C	0.1443	Others
YKL088W	0	others			BUD22	YMR014W	29.0164	others		CDD1	YLR245C	60	others		YCL037C	SRO9	877	others		YGR179C	0.1454	Others
YKL083W	0	others			BUD23	YCR047C	37.8724	others		CDH1	YGL003C	281	others		YCL038C	ATG22	6	others		YPR184W	0.0594	Others
YKL082C	0	others			BUD25	YER014C-A	0.57	others		CDS1	YBR029C	232	others		YCL039W	GID7	64	others		YAL032C	0.1122	Others
YKL078W	0	others			BUD26	YDR241W	10.2394	others		CEF1	YMR213W	272	others		YCL040W	GLK1	34	adaptive genes		YAR015W	0.0558	Others
YKL060C	0	others			BUD27	YFL023W	20.4288	others		CEG1	YGL130W	572	others		YCL041C	YCL041C	0	others		YHR002W	0.0909	Others
YKL059C	0	others			BUD28	YLR062C	0.0277	others		CEM1	YER061C	496	others		YCL042W	YCL042W	5	others		YNR074C	0.1425	Others
YKL058W	0	others			BUD3	YCL014W	26.7087	others		CEP3	YMR168C	573	others		YCL043C	PDI1	47	others		YEL015W	0.056	Others
YKL052C	0	others			BUD31	YCR063W	15.0405	others		CET1	YPL228W	494	others		YCL044C	MGR1	23	others		YMR014W	0.2315	Others
YKL049C	0	others			BUD32	YGR262C	39.693	others		CEX1	YOR112W	72	others		YCL045C	EMC1	13	others		YMR255W	0.1304	Others
YKL045W	0	others			BUD4	YJR092W	44.507	others		CFD1	YIL003W	240	others		YCL046W	YCL046W	0	others		YJL081C	0.0512	Others
YKL042W	0	others			BUD5	YCR038C	7.6541	others		CFT1	YDR301W	68	others		YCL047C	POF1	5	others		YAL043C	0.1315	Others
YKL036C	0	others			BUD6	YLR319C	21.4548	others		CFT2	YLR115W	501	others		YCL048W	SPS22	2	others		YNR039C	0.1101	Others
YKL035W	0	others			BUD7	YOR299W	34.6658	others		CGI121	YML036W	91	others		YCL048W-A	YCL048W-A	1	others		YLR040C	0.235	Others
YKL033W	0	others			BUD8	YLR353W	20.2732	others		CGR1	YGL029W	290	others		YCL049C	YCL049C	4	others		YGR033C	0.1417	Others
YKL028W	0	others			BUD9	YGR041W	31.1376	others		CHA1	YCL064C	38	others		YCL050C	APA1	22	others		YGL249W	0.3485	Others
YKL024C	0	others			BUG1	YDL099W	31.8791	others		CHA4	YLR098C	101	adaptive genes		YCL051W	LRE1	16	others		YJR152W	0.0452	Others
YKL022C	0	others			BUL1	YMR275C	30.5353	others		CHC1	YGL206C	50	others		YCL052C	PBN1	20	others		YEL016C	0.3334	Others
YKL021C	0	others			BUL2	YML111W	31.7821	others		CHD1	YER164W	435	others		YCL054W	SPB1	61	others		YNR032C-A	0.0209	Others
YKL019W	0	others			BUR2	YLR226W	26.9984	others		CHK1	YBR274W	378	others		YCL055W	KAR4	10	others		YLR353W	0.2188	Others
YKL018W	0	others			BUR6	YER159C	56.8878	others		CHL1	YPL008W	479	others		YCL056C	PEX34	20	others		YIL139C	0.1355	Others
YKL014C	0	others			BXI1	YNL305C	30.7216	others		CHL4	YDR254W	197	others		YCL057C-A	MIC10	44	others		YHR023W	0.0845	Others
YKL013C	0	others			BYE1	YKL005C	20.2348	others		CHM7	YJL049W	147	others		YCL057W	PRD1	8	others		YBL015W	0.0082	Others
YKL012W	0	others			BZZ1	YHR114W	25.0063	others		CHO1	YER026C	28	others		YCL058C	FYV5	2	others		YOL093W	0.076	Others
YKL006C-A	0	others			CAB1	YDR531W	70.629	others		CHO2	YGR157W	694	adaptive genes		YCL058W-A	ADF1	1	others		YOR346W	0.1956	Others
YKL004W	0	others			CAB2	YIL083C	41.1218	others		CHS1	YNL192W	105	others		YCL059C	KRR1	474	others		YER030W	0.2727	Others
YKR002W	0	others			CAB3	YKL088W	17.2993	others		CHS2	YBR038W	175	others		YCL061C	MRC1	50	others		YEL032W	0.0302	Others
YKR004C	0	others			CAB4	YGR277C	33.0683	others		CHS3	YBR023C	243	adaptive genes		YCL063W	VAC17	12	others		YDR083W	0.1197	Others
YKR008W	0	others			CAB5	YDR196C	37.8649	others		CHS5	YLR330W	396	others		YCL064C	CHA1	24	others		YKR027W	0.1144	Others
YKR022C	0	others			CAC2	YML102W	20.7508	others		CHS6	YJL099W	221	others		YCL065W	YCL065W	0	others		YJL046W	0.1583	Others
YKR025W	0	others			CAD1	YDR423C	31.8916	others		CHS7	YHR142W	205	others		YCL066W	HMLALPHA1	6	others		YHR203C	0.001	Others
YKR037C	0	others			CAF120	YNL278W	16.754	others		CHZ1	YER030W	39	others		YCL067C	HMLALPHA2	5	others		YGL062W	0.0147	Others
YKR038C	0	others			CAF130	YGR134W	20.4085	others		CIA1	YDR267C	52	others		YCL068C	YCL068C	1	others		YML061C	0.0693	Others
YKR062W	0	others			CAF16	YFL028C	34.8429	others		CIA2	YHR122W	190	others		YCL069W	VBA3	2	others		YKL043W	0.1679	Others
YKR063C	0	others			CAF20	YOR276W	339.736	others		CIC1	YHR052W	4	others		YCL073C	GEX1	5	others		YDR017C	0.1471	Others
YKR068C	0	others			CAF4	YKR036C	21.6526	others		CIK1	YMR198W	472	others		YCL074W	YCL074W	0	others		YKL214C	0.1107	Others
YKR071C	0	others			CAF40	YNL288W	43.4382	others		CIN1	YOR349W	215	others		YCL076W	YCL076W	0	others		YBR092C	0.1287	Others
YKR079C	0	others			CAJ1	YER048C	71.5771	others		CIN10	YDR387C	50	others		YCR001W	YCR001W	0	others		YJL212C	0.0302	Others
YKR081C	0	others			CAK1	YFL029C	15.4654	others		CIN2	YPL241C	256	others		YCR002C	CDC10	56	others		YML080W	0.0595	Others
YKR083C	0	others			CAM1	YPL048W	220.886	others		CIN4	YMR138W	99	others		YCR003W	MRPL32	20	others		YOR154W	0.147	Others
YKR086W	0	others			CAP1	YKL007W	75.9116	others		CIN5	YOR028C	116	others		YCR004C	YCP4	17	others		YIL083C	0.0212	Others
YLL050C	0	others			CAP2	YIL034C	66.4511	others		CIN8	YEL061C	284	others		YCR005C	CIT2	21	others		YKL010C	0.1023	Others
YLL037W	0	others			CAR1	YPL111W	115.76	others		CIP1	YPL014W	59	others		YCR006C	YCR006C	0	others		YKR068C	0.014	Others
YLL036C	0	others			CAR2	YLR438W	106.873	others		CIR1	YGR207C	25	others		YCR007C	YCR007C	12	others		YBL078C	0.0109	Others
YLL035W	0	others			CAT2	YML042W	3.4352	others		CIR2	YOR356W	61	others		YCR008W	SAT4	63	others		YHL027W	0.1948	Others
YLL034C	0	others			CAT5	YOR125C	31.6216	others		CIS1	YLR346C	113	others		YCR009C	RVS161	83	others		YLR250W	0.0843	Others
YLL031C	0	others			CAT8	YMR280C	1.277	others		CIS3	YJL158C	76	others		YCR010C	ADY2	8	others		YOL089C	0.1016	Others
YLL018C	0	others			CAX4	YGR036C	26.5241	others		CIT1	YNR001C	120	others		YCR011C	ADP1	20	others		YOL003C	0.1775	Others
YLL011W	0	others			CBC2	YPL178W	96.9581	others		CIT2	YCR005C	93	others		YCR012W	PGK1	109	others		YNL080C	0.0707	Others
YLL008W	0	others			CBF1	YJR060W	71.2953	others		CIT3	YPR001W	74	others		YCR013C	YCR013C	0	others		YJL003W	0.0412	Others
YLL004W	0	others			CBF2	YGR140W	18.7587	others		CKA1	YIL035C	199	others		YCR014C	POL4	13	others		YPR107C	0.0179	Others
YLL003W	0	others			CBF5	YLR175W	281.171	others		CKA2	YOR061W	264	others		YCR015C	CTO1	8	others		YOL095C	0.1107	Others
YLR002C	0	others			CBK1	YNL161W	35.5974	others		CKB1	YGL019W	448	others		YCR016W	YCR016W	34	others		YBR234C	0.0461	Others
YLR005W	0	others			CBP1	YJL209W	22.0617	others		CKB2	YOR039W	455	others		YCR017C	CWH43	11	others		YLL050C	0.0163	Others
YLR007W	0	others			CBP2	YHL038C	14.132	others		CKI1	YLR133W	103	others		YCR018C	SRD1	2	others		YMR027W	0.103	Others
YLR008C	0	others			CBP3	YPL215W	40.7944	others		CKS1	YBR135W	600	others		YCR018C-A	YCR018C-A	0	others		YIL050W	0.15	Others
YLR009W	0	others			CBP4	YGR174C	14.5572	others		CLA4	YNL298W	680	others		YCR019W	MAK32	1	others		YPR188C	0.1101	Others
YLR010C	0	others			CBP6	YBR120C	26.7621	others		CLB1	YGR108W	76	others		YCR020C	PET18	5	others		YGR181W	0.0387	Others
YLR022C	0	others			CBR1	YIL043C	227.073	others		CLB2	YPR119W	232	others		YCR020C-A	MAK31	12	others		YGL067W	0.1075	Others
YLR026C	0	others			CBS1	YDL069C	14.7575	others		CLB3	YDL155W	121	others		YCR020W-B	HTL1	35	others		YML019W	0.1743	Others
YLR029C	0	others			CBS2	YDR197W	21.7457	others		CLB4	YLR210W	96	others		YCR021C	HSP30	34	others		YMR039C	0.0538	Others
YLR033W	0	others			CBT1	YKL208W	16.6051	others		CLB5	YPR120C	296	others		YCR022C	YCR022C	0	others		YHL002W	0.1113	Others
YLR045C	0	others			CCA1	YER168C	45.6852	others		CLB6	YGR109C	86	others		YCR023C	YCR023C	8	others		YDL134C	0.0269	Others
YLR051C	0	others			CCC2	YDR270W	26.144	others		CLC1	YGR167W	369	adaptive genes		YCR024C	SLM5	16	others		YIL159W	0.1183	Others
YLR060W	0	others			CCE1	YKL011C	16.67	others		CLD1	YGR110W	20	others		YCR024C-A	PMP1	156	others		YDR217C	0.219	Others
YLR066W	0	others			CCL1	YPR025C	26.404	others		CLF1	YLR117C	261	others		YCR024C-B	YCR024C-B	7	others		YOR217W	0.0915	Others
YLR071C	0	others			CCM1	YGR150C	22.3493	others		CLG1	YGL215W	216	others		YCR025C	YCR025C	0	others		YPL169C	0.0602	Others
YLR075W	0	others			CCP1	YKR066C	72.4928	others		CLN1	YMR199W	265	others		YCR026C	NPP1	6	others		YLR145W	0.2928	Others
YLR076C	0	others			CCR4	YAL021C	42.3986	others		CLN2	YPL256C	328	others		YCR027C	RHB1	9	others		YPL193W	0.2223	Others
YLR078C	0	others			CCS1	YMR038C	125.339	others		CLN3	YAL040C	272	others		YCR028C	FEN2	10	others		YDR484W	0.0753	Others
YLR086W	0	others			CCT2	YIL142W	184.958	others		CLP1	YOR250C	427	others		YCR028C-A	RIM1	89	others		YNL290W	0.0351	Others
YLR088W	0	others			CCT3	YJL014W	171.148	others		CLU1	YMR012W	35	others		YCR030C	SYP1	57	others		YOR092W	0.0672	Others
YLR099W-A	0	others			CCT4	YDL143W	193.549	others		CMC1	YKL137W	196	others		YCR031C	RPS14A	70	others		YDR261C	0.1242	Others
YLR100W	0	others			CCT5	YJR064W	227.006	others		CMC2	YBL059C-A	100	others		YCR032W	BPH1	4	others		YGL076C	0.0134	Others
YLR101C	0	others			CCT6	YDR188W	179.531	others		CMC4	YMR194C-B	25	others		YCR033W	SNT1	20	others		YJR058C	0.001	Others
YLR103C	0	others			CCT7	YJL111W	154.268	others		CMD1	YBR109C	903	others		YCR034W	ELO2	82	others		YGR245C	0.0377	Others
YLR105C	0	others			CCT8	YJL008C	171.001	others		CMG1	YLR271W	32	others		YCR035C	RRP43	43	others		YDL066W	0.0188	Others
YLR106C	0	others			CCW14	YLR390W-A	235.465	others		CMI7	YIL002W-A	45	others		YCR036W	RBK1	6	others		YKL039W	0.085	Others
YLR115W	0	others			CCZ1	YBR131W	14.9631	others		CMI8	YDR461C-A	0	others		YCR037C	PHO87	8	others		YFR038W	0.0853	Others
YLR116W	0	others			CDA1	YLR307W	0.9399	others		CMK1	YFR014C	106	others		YCR038C	BUD5	12	others		YOR351C	0.0421	Others
YLR117C	0	others			CDA2	YLR308W	0.0356	others		CMK2	YOL016C	72	others		YCR038W-A	YCR038W-A	0	others		YGR277C	0.1026	Others
YLR127C	0	others			CDC1	YDR182W	48.9962	others		CMP2	YML057W	84	others		YCR039C	MATALPHA2	8	others		YOR234C	0.0122	Others
YLR129W	0	others			CDC10	YCR002C	86.0767	others		CMR1	YDL156W	302	others		YCR040W	MATALPHA1	2	others		YOR270C	0.0256	Others
YLR132C	0	others			CDC11	YJR076C	71.2753	others		CMR2	YOR093C	54	others		YCR041W	YCR041W	0	others		YJR141W	0.4246	Others
YLR140W	0	others			CDC12	YHR107C	68.9162	others		CMR3	YPR013C	94	others		YCR042C	TAF2	43	others		YNL108C	0.0845	Others
YLR141W	0	others			CDC123	YLR215C	21.7806	others		CMS1	YLR003C	41	others		YCR043C	YCR043C	39	others		YOL110W	0.21	Others
YLR145W	0	others			CDC13	YDL220C	10.2919	others		CNA1	YLR433C	53	others		YCR044C	PER1	10	others		YOR306C	0.0677	Others
YLR147C	0	others			CDC14	YFR028C	58.0821	others		CNB1	YKL190W	352	others		YCR045C	RRT12	2	others		YOR140W	0.1391	Others
YLR163C	0	others			CDC15	YAR019C	11.7764	others		CNE1	YAL058W	196	others		YCR045W-A	YCR045W-A	0	others		YJL072C	0.0419	Others
YLR166C	0	others			CDC16	YKL022C	24.4726	others		CNL1	YDR357C	56	others		YCR046C	IMG1	43	others		YNL025C	0.0178	Others
YLR167W	0	others			CDC19	YAL038W	6342.9	others		CNM67	YNL225C	30	others		YCR047C	BUD23	17	others		YCR075C	0.133	Others
YLR175W	0	others			CDC20	YGL116W	26.4289	others		CNN1	YFR046C	102	others		YCR047W-A	YCR047W-A	0	others		YOR372C	0.0869	Others
YLR186W	0	others			CDC21	YOR074C	35.0125	others		CNS1	YBR155W	9	others		YCR048W	ARE1	30	others		YGR260W	0.025	Others
YLR195C	0	others			CDC23	YHR166C	14.4374	others		COA1	YIL157C	69	others		YCR049C	YCR049C	0	others		YLR293C	0.0189	Others
YLR196W	0	others			CDC24	YAL041W	38.6053	others		COA2	YPL189C-A	40	others		YCR050C	YCR050C	1	others		YKL058W	0.0131	Others
YLR197W	0	others			CDC25	YLR310C	36.7861	others		COA3	YJL062W-A	178	others		YCR051W	YCR051W	9	others		YAL001C	0.1085	Others
YLR198C	0	others			CDC26	YFR036W	17.4728	others		COA4	YLR218C	264	others		YCR052W	RSC6	43	others		YEL021W	0.0104	Others
YLR212C	0	others			CDC27	YBL084C	18.2246	others		COA6	YMR244C-A	65	others		YCR053W	THR4	21	others		YNL005C	0.1104	Others
YLR215C	0	others			CDC28	YBR160W	49.1877	others		COB	Q0105	8	others		YCR054C	CTR86	3	others		YOR168W	0.047	Others
YLR222C	0	others			CDC3	YLR314C	90.6655	others		COF1	YLL050C	450	others		YCR057C	PWP2	134	others		YNL191W	0.0323	Others
YLR223C	0	others			CDC31	YOR257W	29.3859	others		COG1	YGL223C	33	others		YCR059C	YIH1	18	others		YGR131W	0.1077	Others
YLR229C	0	others			CDC33	YOL139C	494.958	others		COG2	YGR120C	205	others		YCR060W	TAH1	17	others		YGR008C	0.0561	Others
YLR230W	0	others			CDC34	YDR054C	81.1132	others		COG3	YER157W	1004	others		YCR061W	TVS1	28	others		YJR123W	0.001	Others
YLR243W	0	others			CDC36	YDL165W	53.5459	others		COG4	YPR105C	566	others		YCR063W	BUD31	36	others		YBR296C	0.0141	Others
YLR249W	0	others			CDC37	YDR168W	79.6782	others		COG5	YNL051W	551	others		YCR064C	YCR064C	0	others		YBL091C	0.0559	Others
YLR259C	0	others			CDC39	YCR093W	88.3126	others		COG6	YNL041C	507	others		YCR065W	HCM1	22	others		YAL011W	0.1304	Others
YLR272C	0	others			CDC4	YFL009W	35.008	others		COG7	YGL005C	354	others		YCR066W	RAD18	25	others		YOR033C	0.1331	Others
YLR274W	0	others			CDC40	YDR364C	25.4317	others		COG8	YML071C	384	others		YCR067C	SED4	8	others		YPR164W	0.1199	Others
YLR275W	0	others			CDC42	YLR229C	147.932	others		COI1	YDR381C-A	49	others		YCR068W	ATG15	7	others		YKL125W	0.074	Others
YLR276C	0	others			CDC43	YGL155W	43.0996	others		COM2	YER130C	71	others		YCR069W	CPR4	6	others		YLR399C	0.0906	Others
YLR277C	0	others			CDC45	YLR103C	19.4704	others		COP1	YDL145C	527	others		YCR071C	IMG2	32	others		YMR140W	0.1	Others
YLR293C	0	others			CDC48	YDL126C	424.727	others		COQ1	YBR003W	39	others		YCR072C	RSA4	53	others		YGL248W	0.0601	Others
YLR298C	0	others			CDC5	YMR001C	47.2686	others		COQ10	YOL008W	219	others		YCR073C	SSK22	36	others		YPR115W	0.1772	Others
YLR305C	0	others			CDC50	YCR094W	38.5741	others		COQ11	YLR290C	198	others		YCR073W-A	SOL2	29	others		YJL104W	0.0826	Others
YLR310C	0	others			CDC53	YDL132W	57.0372	others		COQ2	YNR041C	313	others		YCR075C	ERS1	16	others		YKL197C	0.165	Others
YLR314C	0	others			CDC55	YGL190C	58.0435	others		COQ21	YBR230W-A	7	others		YCR075W-A	EGO2	6	others		YGL139W	0.0644	Others
YLR316C	0	others			CDC6	YJL194W	33.8569	others		COQ3	YOL096C	40	others		YCR076C	FUB1	21	others		YDR399W	0.0269	Others
YLR317W	0	others			CDC60	YPL160W	330.272	others		COQ4	YDR204W	107	others		YCR077C	PAT1	466	adaptive genes		YNL222W	0.0399	Others
YLR321C	0	others			CDC7	YDL017W	13.6407	others		COQ5	YML110C	165	others		YCR079W	PTC6	36	others		YJL185C	0.1403	Others
YLR323C	0	others			CDC73	YLR418C	44.5414	others		COQ6	YGR255C	113	others		YCR081C-A	YCR081C-A	0	others		YMR290C	0.0307	Others
YLR336C	0	others			CDC8	YJR057W	36.6362	others		COQ8	YGL119W	93	others		YCR081W	SRB8	28	others		YJR025C	0.0315	Others
YLR339C	0	others			CDC9	YDL164C	28.01	others		COQ9	YLR201C	136	others		YCR082W	AHC2	31	others		YEL019C	0.2087	Others
YLR340W	0	others			CDD1	YLR245C	29.1525	others		COR1	YBL045C	31	others		YCR083W	TRX3	19	others		YNR076W	0.1694	Others
YLR347C	0	others			CDH1	YGL003C	21.1537	others		COS1	YNL336W	73	others		YCR084C	TUP1	87	adaptive genes		YHL040C	0.0662	Others
YLR355C	0	others			CDS1	YBR029C	68.4772	others		COS10	YNR075W	19	others		YCR085W	YCR085W	0	others		YLL027W	0.1275	Others
YLR359W	0	others			CEF1	YMR213W	13.5977	others		COS111	YBR203W	97	others		YCR086W	CSM1	72	others		YLR163C	0.0294	Others
YLR378C	0	others			CEG1	YGL130W	33.3878	others		COS12	YGL263W	19	others		YCR087C-A	YCR087C-A	20	others		YKR039W	0.0423	Others
YLR379W	0	others			CEM1	YER061C	20.1099	others		COS2	YBR302C	1	others		YCR087W	YCR087W	0	others		YML052W	0.0716	Others
YLR383W	0	others			CEP3	YMR168C	18.2763	others		COS3	YML132W	2	others		YCR088W	ABP1	60	adaptive genes		YDR392W	0.0088	Others
YLR397C	0	others			CET1	YPL228W	38.5155	others		COS4	YFL062W	1	others		YCR089W	FIG2	6	others		YPL173W	0.1103	Others
YLR409C	0	others			CEX1	YOR112W	27.3633	others		COS5	YJR161C	65	others		YCR090C	YCR090C	7	others		YMR182C	0.1538	Others
YLR424W	0	others			CFD1	YIL003W	25.3775	others		COS6	YGR295C	46	others		YCR091W	KIN82	39	others		YML051W	0.0341	Others
YLR430W	0	others			CFT1	YDR301W	31.6189	others		COS7	YDL248W	322	others		YCR092C	MSH3	26	others		YHR060W	0.2533	Others
YLR438C-A	0	others			CFT2	YLR115W	27.6024	others		COS8	YHL048W	14	others		YCR093W	CDC39	90	others		YJR010C-A	0.2236	Others
YLR440C	0	others			CGI121	YML036W	23.9437	others		COS9	YKL219W	1	others		YCR094W	CDC50	9	others		YBR060C	0.1022	Others
YLR457C	0	others			CGR1	YGL029W	47.8499	others		COT1	YOR316C	24	others		YCR095C	OCA4	8	others		YFR005C	0.1803	Others
YLR458W	0	others			CHA1	YCL064C	332.41	others		COX1	Q0045	17	others		YCR095W-A	YCR095W-A	0	others		YJR085C	0.0169	Others
YLR459W	0	others			CHC1	YGL206C	198.564	others		COX10	YPL172C	416	others		YCR096C	HMRA2	1	others		YCR098C	0.0282	Others
YML130C	0	others			CHD1	YER164W	39.3691	others		COX11	YPL132W	35	others		YCR097W	HMRA1	6	others		YAL013W	0.0578	Others
YML127W	0	others			CHK1	YBR274W	23.3839	others		COX12	YLR038C	283	others		YCR097W-A	YCR097W-A	0	others		YGL228W	0.1847	Others
YML126C	0	others			CHL1	YPL008W	17.971	others		COX13	YGL191W	30	others		YCR098C	GIT1	5	others		YDR092W	0.0144	Others
YML125C	0	others			CHL4	YDR254W	14.4614	others		COX14	YML129C	47	others		YCR099C	YCR099C	5	others		YPL023C	0.0463	Others
YML114C	0	others			CHM7	YJL049W	16.105	others		COX15	YER141W	42	others		YCR100C	EMA35	8	others		YOL142W	0.1423	Others
YML105C	0	others			CHO1	YER026C	127.774	others		COX16	YJL003W	71	others		YCR101C	YCR101C	7	others		YGR171C	0.1181	Others
YML098W	0	others			CHS1	YNL192W	55.0059	others		COX17	YLL009C	198	others		YCR102C	YCR102C	5	others		YNR072W	0.044	Others
YML093W	0	others			CHS2	YBR038W	37.8279	others		COX18	YGR062C	92	others		YCR102W-A	YCR102W-A	0	others		YHR146W	0.1584	Others
YML092C	0	others			CHS5	YLR330W	68.2295	others		COX19	YLL018C-A	38	others		YCR104W	PAU3	1	others		YPR137W	0.0684	Others
YML091C	0	others			CHS6	YJL099W	18.7323	others		COX2	Q0250	9	others		YCR105W	ADH7	10	others		YNL172W	0.1043	Others
YML085C	0	others			CHS7	YHR142W	52.0929	others		COX20	YDR231C	126	others		YCR106W	RDS1	16	others		YJL172W	0.0438	Others
YML077W	0	others			CHZ1	YER030W	83.6942	others		COX23	YHR116W	267	others		YCR107W	AAD3	4	others		YML018C	0.1461	Others
YML069W	0	others			CIA1	YDR267C	26.1319	others		COX26	YDR119W-A	0	others		YCR108C	YCR108C	0	others		YHL001W	0.0301	Others
YML065W	0	others			CIA2	YHR122W	43.7231	others		COX3	Q0275	8	others		YDL001W	RMD1	13	others		YNL257C	0.0681	Others
YML064C	0	others			CIC1	YHR052W	101.343	others		COX4	YGL187C	107	others		YDL002C	NHP10	55	others		YCL057W	0.0787	Others
YML049C	0	others			CIK1	YMR198W	23.572	others		COX5A	YNL052W	184	others		YDL003W	MCD1	54	others		YPR129W	0.0905	Others
YML046W	0	others			CIN1	YOR349W	8.105	others		COX5B	YIL111W	47	others		YDL004W	ATP16	18	others		YBR221C	0.0299	Others
YML043C	0	others			CIN10	YDR387C	18.0467	others		COX6	YHR051W	414	others		YDL005C	MED2	48	others		YER139C	0.0435	Others
YML031W	0	others			CIN2	YPL241C	20.8592	others		COX7	YMR256C	299	others		YDL006W	PTC1	45	others		YOL033W	0.1317	Others
YML025C	0	others			CIN4	YMR138W	15.8746	others		COX8	YLR395C	168	others		YDL007C-A	YDL007C-A	0	others		YNR047W	0.0659	Others
YML023C	0	others			CIN5	YOR028C	12.0872	others		COX9	YDL067C	116	others		YDL007W	RPT2	75	others		YPL174C	0.3131	Others
YML015C	0	others			CIN8	YEL061C	28.4774	others		COY1	YKL179C	38	others		YDL008W	APC11	28	others		YHR192W	0.1123	Others
YML010W	0	others			CIP1	YPL014W	16.9652	others		CPA1	YOR303W	16	others		YDL009C	YDL009C	0	others		YNL059C	0.0581	Others
YMR001C	0	others			CIR1	YGR207C	64.395	others		CPA2	YJR109C	15	others		YDL010W	GRX6	12	others		YPR167C	0.0328	Others
YMR005W	0	others			CIR2	YOR356W	34.8852	others		CPD1	YGR247W	47	others		YDL011C	YDL011C	0	others		YBR222C	0.0313	Others
YMR013C	0	others			CIS1	YLR346C	29.7893	others		CPR1	YDR155C	100	others		YDL012C	YDL012C	15	others		YHL011C	0.0072	Others
YMR028W	0	others			CIS3	YJL158C	388.635	others		CPR2	YHR057C	73	others		YDL013W	SLX5	60	others		YGR152C	0.0764	Others
YMR033W	0	others			CIT1	YNR001C	98.7676	others		CPR3	YML078W	61	others		YDL014W	NOP1	206	others		YEL013W	0.01	Others
YMR043W	0	others			CIT2	YCR005C	410.092	others		CPR4	YCR069W	39	others		YDL015C	TSC13	55	others		YDR381C-A	0.0857	Others
YMR047C	0	others			CIT3	YPR001W	2.6065	others		CPR5	YDR304C	71	others		YDL016C	YDL016C	0	others		YML060W	0.1203	Others
YMR049C	0	others			CKA1	YIL035C	61.5969	others		CPR6	YLR216C	86	others		YDL017W	CDC7	65	others		YML129C	0.001	Others
YMR059W	0	others			CKA2	YOR061W	78.7105	others		CPR7	YJR032W	328	others		YDL018C	ERP3	63	others		YER044C-A	0.2011	Others
YMR061W	0	others			CKB1	YGL019W	76.4763	others		CPR8	YNR028W	103	others		YDL019C	OSH2	37	others		YLR394W	0.1241	Others
YMR076C	0	others			CKB2	YOR039W	82.7991	others		CPS1	YJL172W	52	others		YDL020C	RPN4	28	others		YER049W	0.0352	Others
YMR093W	0	others			CKI1	YLR133W	21.3051	others		CPT1	YNL130C	99	others		YDL021W	GPM2	5	others		YLL049W	0.3918	Others
YMR094W	0	others			CKS1	YBR135W	57.5252	others		CRC1	YOR100C	96	others		YDL022C-A	YDL022C-A	0	others		YOL070C	0.2039	Others
YMR108W	0	others			CLA4	YNL298W	24.0564	others		CRD1	YDL142C	547	others		YDL022W	GPD1	70	others		YPL221W	0.0581	Others
YMR112C	0	others			CLB1	YGR108W	61.9838	others		CRF1	YDR223W	19	others		YDL023C	YDL023C	0	others		YDL002C	0.0379	Others
YMR113W	0	others			CLB2	YPR119W	56.6454	others		CRG1	YHR209W	88	others		YDL024C	DIA3	1	others		YHR134W	0.1785	Others
YMR117C	0	others			CLB3	YDL155W	46.7929	others		CRH1	YGR189C	36	others		YDL025C	RTK1	65	others		YLR167W	0.0342	Others
YMR131C	0	others			CLB4	YLR210W	21.7209	others		CRM1	YGR218W	248	others		YDL025W-A	YDL025W-A	0	others		YIR023W	0.07	Others
YMR134W	0	others			CLB5	YPR120C	28.6766	others		CRN1	YLR429W	83	others		YDL026W	YDL026W	0	others		YLR254C	0.1075	Others
YMR146C	0	others			CLB6	YGR109C	27.8724	others		CRP1	YHR146W	96	others		YDL027C	MRX9	21	others		YER035W	0.1521	Others
YMR149W	0	others			CLD1	YGR110W	1.6921	others		CRR1	YLR213C	26	others		YDL028C	MPS1	78	others		YMR158W	0.0384	Others
YMR168C	0	others			CLF1	YLR117C	22.532	others		CRS1	YNL247W	46	others		YDL029W	ARP2	99	others		YJL026W	0.2085	Others
YMR197C	0	others			CLG1	YGL215W	99.2876	others		CRS5	YOR031W	147	others		YDL030W	PRP9	59	others		YJR135W-A	0.0464	Others
YMR200W	0	others			CLN1	YMR199W	57.9209	others		CRT10	YOL063C	39	others		YDL031W	DBP10	69	others		YHR092C	0.0312	Others
YMR203W	0	others			CLN2	YPL256C	66.7973	others		CRZ1	YNL027W	171	others		YDL032W	YDL032W	0	others		YMR264W	0.1088	Others
YMR208W	0	others			CLN3	YAL040C	28.2291	others		CSA1	YPR174C	67	others		YDL033C	SLM3	9	others		YER043C	0.0192	Others
YMR211W	0	others			CLP1	YOR250C	24.4452	others		CSC1	YLR241W	26	others		YDL034W	YDL034W	0	others		YML109W	0.2157	Others
YMR213W	0	others			CLU1	YMR012W	245.511	others		CSE1	YGL238W	222	others		YDL035C	GPR1	17	others		YDR171W	0.1321	Others
YMR218C	0	others			CMC1	YKL137W	49.0639	others		CSE2	YNR010W	543	others		YDL036C	PUS9	6	others		YOR301W	0.1794	Others
YMR220W	0	others			CMC2	YBL059C-A	37.598	others		CSE4	YKL049C	540	others		YDL037C	BSC1	9	others		YOL138C	0.1411	Others
YMR227C	0	others			CMC4	YMR194C-B	15.3456	others		CSF1	YLR087C	586	others		YDL039C	PRM7	8	others		YPL223C	0.0572	Others
YMR229C	0	others			CMD1	YBR109C	266.072	others		CSG2	YBR036C	938	others		YDL040C	NAT1	47	others		YMR322C	0.0756	Others
YMR235C	0	others			CMG1	YLR271W	8.2645	others		CSH1	YBR161W	197	others		YDL041W	YDL041W	0	others		YLR139C	0.1682	Others
YMR236W	0	others			CMI7	YIL002W-A	119.089	others		CSI1	YMR025W	138	others		YDL042C	SIR2	77	others		YPL086C	0.0062	Others
YMR239C	0	others			CMI8	YDR461C-A	30.4641	others		CSI2	YOL007C	51	others		YDL043C	PRP11	66	others		YNR063W	0.2691	Others
YMR240C	0	others			CMK1	YFR014C	23.0384	others		CSL4	YNL232W	411	others		YDL044C	MTF2	24	others		YDL052C	0.1155	Others
YMR260C	0	others			CMK2	YOL016C	44.9305	others		CSM1	YCR086W	409	others		YDL045C	FAD1	5	others		YDL173W	0.069	Others
YMR268C	0	others			CMP2	YML057W	30.5796	others		CSM2	YIL132C	110	others		YDL045W-A	MRP10	18	others		YPL157W	0.1287	Others
YMR270C	0	others			CMR1	YDL156W	16.0423	others		CSM3	YMR048W	298	others		YDL046W	NPC2	11	others		YNR050C	0.0301	Others
YMR277W	0	others			CMR2	YOR093C	20.1036	others		CSM4	YPL200W	23	others		YDL047W	SIT4	78	adaptive genes		YLR055C	0.0878	Others
YMR281W	0	others			CMR3	YPR013C	12.9619	others		CSN9	YDR179C	114	others		YDL048C	STP4	11	others		YPL123C	0.0966	Others
YMR288W	0	others			CMS1	YLR003C	58.0893	others		CSR1	YLR380W	33	others		YDL049C	KNH1	4	others		YPL128C	0.0731	Others
YMR290C	0	others			CNA1	YLR433C	34.2098	others		CSR2	YPR030W	151	others		YDL050C	YDL050C	0	others		YPL143W	0.001	Others
YMR290W-A	0	others			CNB1	YKL190W	85.8695	others		CSS1	YIL169C	15	others		YDL051W	LHP1	54	others		YGR066C	0.1148	Others
YMR296C	0	others			CNE1	YAL058W	24.4956	others		CSS2	YFR020W	7	others		YDL052C	SLC1	32	others		YBR169C	0.0516	Others
YMR298W	0	others			CNL1	YDR357C	43.3662	others		CSS3	YOL159C	32	others		YDL053C	PBP4	56	others		YJL097W	0.1775	Others
YMR301C	0	others			CNM67	YNL225C	21.9119	others		CST26	YBR042C	54	others		YDL054C	MCH1	17	others		YMR166C	0.0707	Others
YMR308C	0	others			CNN1	YFR046C	12.4624	others		CST6	YIL036W	151	others		YDL055C	PSA1	132	adaptive genes		YHR150W	0.1403	Others
YMR309C	0	others			CNS1	YBR155W	41.525	others		CST9	YLR394W	221	others		YDL056W	MBP1	27	others		YFR011C	0.1271	Others
YMR314W	0	others			COA1	YIL157C	47.1783	others		CTA1	YDR256C	37	others		YDL057W	YDL057W	4	others		YLR179C	0.1229	Others
YNL317W	0	others			COA2	YPL189C-A	33.5955	others		CTF13	YMR094W	182	others		YDL058W	USO1	22	others		YBR200W	0.0552	Others
YNL313C	0	others			COA3	YJL062W-A	66.9642	others		CTF18	YMR078C	521	others		YDL059C	RAD59	42	others		YML113W	0.1819	Others
YNL312W	0	others			COA4	YLR218C	11.8978	others		CTF19	YPL018W	230	others		YDL060W	TSR1	73	others		YDR441C	0.1434	Others
YNL310C	0	others			COA6	YMR244C-A	30.3533	others		CTF3	YLR381W	136	others		YDL061C	RPS29B	27	others		YLR276C	0.0652	Others
YNL308C	0	others			COB	Q0105	270.113	others		CTF4	YPR135W	580	others		YDL062W	YDL062W	0	others		YCL054W	0.0427	Others
YNL306W	0	others			COF1	YLL050C	535.362	others		CTF8	YHR191C	641	others		YDL063C	SYO1	8	others		YGR070W	0.1394	Others
YNL290W	0	others			COG1	YGL223C	32.4648	others		CTH1	YDR151C	47	others		YDL064W	UBC9	147	others		YMR188C	0.065	Others
YNL287W	0	others			COG2	YGR120C	29.8946	others		CTI6	YPL181W	350	others		YDL065C	PEX19	51	others		YNR059W	0.2678	Others
YNL282W	0	others			COG3	YER157W	34.6673	others		CTK1	YKL139W	825	others		YDL066W	IDP1	32	others		YML083C	0.16	Others
YNL272C	0	others			COG4	YPR105C	39.9944	others		CTK2	YJL006C	173	others		YDL067C	COX9	20	others		YMR159C	0.1462	Others
YNL267W	0	others			COG5	YNL051W	25.8803	others		CTK3	YML112W	313	others		YDL068W	YDL068W	0	others		YGR030C	0.2507	Others
YNL263C	0	others			COG6	YNL041C	33.7216	others		CTL1	YMR180C	69	others		YDL069C	CBS1	7	others		YOR304C-A	0.1407	Others
YNL262W	0	others			COG7	YGL005C	29.4712	others		CTM1	YHR109W	43	others		YDL070W	BDF2	50	others		YLL009C	0.0611	Others
YNL261W	0	others			COG8	YML071C	17.1145	others		CTO1	YCR015C	70	others		YDL071C	YDL071C	0	others		YIL134W	0.105	Others
YNL260C	0	others			COI1	YDR381C-A	18.5615	others		CTP1	YBR291C	169	others		YDL072C	YET3	49	others		YDR460W	0.0067	Others
YNL258C	0	others			COM2	YER130C	35.6646	others		CTR1	YPR124W	79	others		YDL073W	AHK1	13	others		YGL241W	0.1291	Others
YNL256W	0	others			COP1	YDL145C	184.493	others		CTR2	YHR175W	28	others		YDL074C	BRE1	46	others		YOR034C	0.1709	Others
YNL251C	0	others			COQ1	YBR003W	35.2298	others		CTR3	YLR411W	12	others		YDL075W	RPL31A	63	others		YOL104C	0.2873	Others
YNL247W	0	others			COQ10	YOL008W	21.3174	others		CTR86	YCR054C	79	others		YDL076C	RXT3	26	others		YJR155W	0.0553	Others
YNL245C	0	others			COQ11	YLR290C	24.2488	others		CTR9	YOL145C	142	others		YDL077C	VAM6	854	others		YIL126W	0.0561	Others
YNL244C	0	others			COQ2	YNR041C	31.0032	others		CTS1	YLR286C	73	others		YDL078C	MDH3	37	others		YDL149W	0.1014	Others
YNL240C	0	others			COQ21	YBR230W-A	14.122	others		CTS2	YDR371W	64	others		YDL079C	MRK1	15	others		YDL131W	0.0308	Others
YNL232W	0	others			COQ3	YOL096C	17.8506	others		CTT1	YGR088W	53	others		YDL080C	THI3	11	others		YAL023C	0.0354	Others
YNL222W	0	others			COQ4	YDR204W	30.1563	others		CUB1	YPL260W	101	others		YDL081C	RPP1A	45	others		YOR113W	0.1199	Others
YNL221C	0	others			COQ5	YML110C	109.902	others		CUE1	YMR264W	145	others		YDL082W	RPL13A	63	others		YML072C	0.0696	Others
YNL216W	0	others			COQ6	YGR255C	34.4015	others		CUE2	YKL090W	17	others		YDL083C	RPS16B	46	others		YPL186C	0.2665	Others
YNL207W	0	others			COQ8	YGL119W	24.4219	others		CUE3	YGL110C	103	others		YDL084W	SUB2	63	others		YPR162C	0.0839	Others
YNL189W	0	others			COQ9	YLR201C	30.2793	others		CUE4	YML101C	55	others		YDL085C-A	YDL085C-A	8	others		YNL072W	0.075	Others
YNL188W	0	others			COR1	YBL045C	56.3748	others		CUE5	YOR042W	56	others		YDL085W	NDE2	19	others		YLR200W	0.1293	Others
YNL182C	0	others			COS1	YNL336W	5.8451	others		CUL3	YGR003W	115	others		YDL086C-A	YDL086C-A	0	others		YHR205W	0.033	Others
YNL181W	0	others			COS10	YNR075W	15.6029	others		CUP1-1	YHR053C	9	others		YDL086W	YDL086W	16	others		YBL058W	0.1323	Others
YNL178W	0	others			COS111	YBR203W	5.0847	others		CUP1-2	YHR055C	51	others		YDL087C	LUC7	47	others		YIL117C	0.1746	Others
YNL172W	0	others			COS12	YGL263W	5.2138	others		CUP2	YGL166W	73	others		YDL088C	ASM4	38	others		YMR024W	0.0639	Others
YNL163C	0	others			COS2	YBR302C	0.0147	others		CUP9	YPL177C	122	others		YDL089W	NUR1	16	others		YKL178C	0.099	Others
YNL161W	0	others			COS3	YML132W	0.129	others		CUR1	YPR158W	27	others		YDL090C	RAM1	10	others		YHR046C	0.0465	Others
YNL158W	0	others			COS4	YFL062W	0.1059	others		CUS1	YMR240C	203	others		YDL091C	UBX3	14	others		YDR190C	0.0116	Others
YNL152W	0	others			COS5	YJR161C	2.3232	others		CUS2	YNL286W	33	others		YDL092W	SRP14	34	others		YOL076W	0.2027	Others
YNL151C	0	others			COS6	YGR295C	43.3996	others		CUZ1	YNL155W	51	others		YDL093W	PMT5	7	others		YJR033C	0.0905	Others
YNL150W	0	others			COS7	YDL248W	5.6019	others		CWC15	YDR163W	122	others		YDL094C	YDL094C	0	others		YML074C	0.0973	Others
YNL149C	0	others			COS8	YHL048W	18.1375	others		CWC2	YDL209C	70	others		YDL095W	PMT1	67	others		YML058W-A	0.0213	Others
YNL138W-A	0	others			COS9	YKL219W	26.0501	others		CWC21	YDR482C	136	others		YDL096C	OPI6	0	others		YKL017C	0.0803	Others
YNL137C	0	others			COT1	YOR316C	47.4354	others		CWC22	YGR278W	148	others		YDL097C	RPN6	77	others		YGL250W	0.1374	Others
YNL132W	0	others			COX1	Q0045	447.901	others		CWC23	YGL128C	12	others		YDL098C	SNU23	20	others		YMR154C	0.2045	Others
YNL131W	0	others			COX10	YPL172C	20.7919	others		CWC24	YLR323C	322	others		YDL099W	BUG1	19	others		YBL079W	0.0704	Others
YNL126W	0	others			COX11	YPL132W	27.1359	others		CWC25	YNL245C	373	others		YDL100C	GET3	75	others		YER185W	0.1104	Others
YNL124W	0	others			COX12	YLR038C	70.9584	others		CWC27	YPL064C	57	others		YDL101C	DUN1	67	others		YCL009C	0.0283	Others
YNL118C	0	others			COX13	YGL191W	104.691	others		CWH41	YGL027C	186	others		YDL102W	POL3	15	others		YGL224C	0.0633	Others
YNL114C	0	others			COX14	YML129C	66.7925	others		CWH43	YCR017C	168	others		YDL103C	QRI1	22	others		YPL031C	0.0108	Others
YNL113W	0	others			COX15	YER141W	49.7614	others		CWP1	YKL096W	27	others		YDL104C	QRI7	7	others		YDR528W	0.1622	Others
YNL112W	0	others			COX16	YJL003W	30.7457	others		CWP2	YKL096W-A	78	others		YDL105W	NSE4	14	others		YMR214W	0.1166	Others
YNL110C	0	others			COX17	YLL009C	82.4328	others		CYB2	YML054C	62	others		YDL106C	PHO2	37	adaptive genes		YOL005C	0.001	Others
YNL103W	0	others			COX18	YGR062C	19.9567	others		CYB5	YNL111C	152	others		YDL107W	MSS2	10	others		YNR027W	0.2069	Others
YNL102W	0	others			COX19	YLL018C-A	23.5223	others		CYC1	YJR048W	107	others		YDL108W	KIN28	58	others		YKL170W	0.001	Others
YNL075W	0	others			COX2	Q0250	451.04	others		CYC2	YOR037W	159	others		YDL109C	YDL109C	5	others		YOR073W	0.1892	Others
YNL062C	0	others			COX20	YDR231C	25.0333	others		CYC3	YAL039C	94	others		YDL110C	TMA17	19	others		YNL250W	0.0561	Others
YNL061W	0	others			COX23	YHR116W	16.0542	others		CYC7	YEL039C	7	others		YDL111C	RRP42	36	others		YJL209W	0.1381	Others
YNL039W	0	others			COX26	YDR119W-A	2.2118	others		CYC8	YBR112C	116	adaptive genes		YDL112W	TRM3	17	others		YBL017C	0.1504	Others
YNL038W	0	others			COX3	Q0275	394.782	others		CYK3	YDL117W	330	others		YDL113C	ATG20	26	others		YOR116C	0.0171	Others
YNL036W	0	others			COX4	YGL187C	56.3824	others		CYM1	YDR430C	74	others		YDL114W	YDL114W	0	others		YKR019C	0.1683	Others
YNL026W	0	others			COX5A	YNL052W	72.2478	others		CYR1	YJL005W	166	adaptive genes		YDL114W-A	YDL114W-A	0	others		YDR025W	0.0241	Others
YNL024C-A	0	others			COX5B	YIL111W	29.9221	others		CYS3	YAL012W	191	others		YDL115C	IWR1	25	others		YJL031C	0.1472	Others
YNL007C	0	others			COX6	YHR051W	72.1205	others		CYS4	YGR155W	131	others		YDL116W	NUP84	72	others		YKL140W	0.0445	Others
YNL006W	0	others			COX7	YMR256C	82.1939	others		CYT1	YOR065W	455	others		YDL117W	CYK3	37	others		YIR024C	0.2483	Others
YNL002C	0	others			COX8	YLR395C	78.4645	others		CYT2	YKL087C	190	others		YDL118W	YDL118W	0	others		YBR071W	0.1697	Others
YNR003C	0	others			COX9	YDL067C	104.16	others		DAD1	YDR016C	334	others		YDL119C	HEM25	5	others		YJL157C	0.1612	Others
YNR011C	0	others			COY1	YKL179C	45.2214	others		DAD2	YKR083C	174	others		YDL120W	YFH1	22	others		YHR071W	0.1743	Others
YNR017W	0	others			CPA1	YOR303W	77.2973	others		DAD3	YBR233W-A	0	others		YDL121C	EXP1	20	others		YJR075W	0.0562	Others
YNR026C	0	others			CPA2	YJR109C	59.4636	others		DAD4	YDR320C-A	1	others		YDL122W	UBP1	23	others		YPL081W	0.015	Others
YNR035C	0	others			CPD1	YGR247W	21.3518	others		DAK1	YML070W	50	others		YDL123W	SNA4	24	others		YMR048W	0.2372	Others
YNR038W	0	others			CPR1	YDR155C	2118.97	others		DAK2	YFL053W	38	others		YDL124W	YDL124W	16	others		YLR069C	0.0375	Others
YNR043W	0	others			CPR2	YHR057C	42.4523	others		DAL1	YIR027C	59	others		YDL125C	HNT1	19	others		YGL110C	0.1264	Others
YNR046W	0	others			CPR3	YML078W	185.809	others		DAL2	YIR029W	91	others		YDL126C	CDC48	173	others		YAR002C-A	0.0534	Others
YNR053C	0	others			CPR4	YCR069W	68.5161	others		DAL3	YIR032C	114	others		YDL127W	PCL2	12	others		YDR146C	0.1586	Others
YNR054C	0	others			CPR5	YDR304C	192.309	others		DAL4	YIR028W	29	others		YDL128W	VCX1	17	others		YEL026W	0.001	Others
YOL149W	0	others			CPR6	YLR216C	255.357	others		DAL5	YJR152W	59	others		YDL129W	YDL129W	8	others		YNL231C	0.0761	Others
YOL146W	0	others			CPR7	YJR032W	40.1489	others		DAL7	YIR031C	21	others		YDL130W	RPP1B	50	others		YER165W	0.0164	Others
YOL144W	0	others			CPR8	YNR028W	46.5738	others		DAL80	YKR034W	67	others		YDL130W-A	STF1	19	others		YDR374W-A	0.1425	Others
YOL142W	0	others			CPS1	YJL172W	110.93	others		DAL81	YIR023W	569	others		YDL131W	LYS21	35	others		YDL169C	0.2138	Others
YOL139C	0	others			CPT1	YNL130C	80.5729	others		DAL82	YNL314W	95	others		YDL132W	CDC53	69	others		YLL011W	0.0308	Others
YOL135C	0	others			CRC1	YOR100C	0.917	others		DAM1	YGR113W	692	others		YDL133C-A	RPL41B	11	others		YGR169C	0.1759	Others
YOL134C	0	others			CRD1	YDL142C	20.1182	others		DAN1	YJR150C	73	others		YDL133W	SRF1	9	others		YNL135C	0.0388	Others
YOL133W	0	others			CRF1	YDR223W	1.5575	others		DAN4	YJR151C	79	others		YDL134C	PPH21	48	others		YER118C	0.0534	Others
YOL130W	0	others			CRG1	YHR209W	7.7217	others		DAP1	YPL170W	89	others		YDL135C	RDI1	11	others		YPR132W	0.001	Others
YOL127W	0	others			CRH1	YGR189C	144.896	others		DAP2	YHR028C	68	others		YDL136W	RPL35B	54	others		YMR100W	0.0823	Others
YOL123W	0	others			CRM1	YGR218W	111.128	others		DAS1	YJL149W	72	others		YDL137W	ARF2	25	others		YLR264W	0.001	Others
YOL120C	0	others			CRN1	YLR429W	93.627	others		DAS2	YDR020C	70	adaptive genes		YDL138W	RGT2	9	others		YLR273C	0.2661	Others
YOL102C	0	others			CRP1	YHR146W	84.2056	others		DAT1	YML113W	85	others		YDL139C	SCM3	31	others		YKL187C	0.0908	Others
YOL097C	0	others			CRR1	YLR213C	6.8712	others		DBF2	YGR092W	820	others		YDL140C	RPO21	227	others		YOR223W	0.0747	Others
YOL094C	0	others			CRS1	YNL247W	124.312	others		DBF20	YPR111W	51	others		YDL141W	BPL1	12	others		YBL089W	0.1036	Others
YOL078W	0	others			CRS5	YOR031W	18.3005	others		DBF4	YDR052C	804	others		YDL142C	CRD1	4	others		YLR292C	0.0273	Others
YOL077C	0	others			CRT10	YOL063C	25.2993	others		DBP1	YPL119C	86	others		YDL143W	CCT4	73	others		YNL041C	0.1442	Others
YOL069W	0	others			CRZ1	YNL027W	24.0623	others		DBP10	YDL031W	191	others		YDL144C	YDL144C	12	others		YNR019W	0.0774	Others
YOL066C	0	others			CSA1	YPR174C	30.0206	others		DBP2	YNL112W	126	others		YDL145C	COP1	99	others		YGL087C	0.0282	Others
YOL040C	0	others			CSC1	YLR241W	38.2931	others		DBP3	YGL078C	199	others		YDL146W	LDB17	6	others		YGL141W	0.07	Others
YOL038W	0	others			CSE1	YGL238W	111.673	others		DBP5	YOR046C	450	others		YDL147W	RPN5	114	others		YDR429C	0.0754	Others
YOL034W	0	others			CSE2	YNR010W	21.7033	others		DBP6	YNR038W	236	others		YDL148C	NOP14	94	others		YGR024C	0.0767	Others
YOL026C	0	others			CSE4	YKL049C	26.4377	others		DBP7	YKR024C	418	others		YDL149W	ATG9	115	others		YNL218W	0.0673	Others
YOL022C	0	others			CSF1	YLR087C	23.8684	others		DBP8	YHR169W	0	others		YDL150W	RPC53	41	others		YPL194W	0.1332	Others
YOL021C	0	others			CSG2	YBR036C	90.9149	others		DBP9	YLR276C	234	others		YDL151C	BUD30	0	others		YDL133W	0.0856	Others
YOL010W	0	others			CSH1	YBR161W	23.0843	others		DBR1	YKL149C	193	others		YDL152W	YDL152W	0	others		YER101C	0.0932	Others
YOL005C	0	others			CSI1	YMR025W	9.0047	others		DCC1	YCL016C	573	others		YDL153C	SAS10	98	others		YKL181W	0.013	Others
YOR004W	0	others			CSI2	YOL007C	56.6316	others		DCD1	YHR144C	195	others		YDL154W	MSH5	13	others		YLR410W	0.0386	Others
YOR020C	0	others			CSL4	YNL232W	53.196	others		DCG1	YIR030C	6	others		YDL155W	CLB3	47	others		YPL028W	0.025	Others
YOR046C	0	others			CSM1	YCR086W	19.9616	others		DCI1	YOR180C	66	others		YDL156W	CMR1	424	others		YHR001W-A	0.0168	Others
YOR048C	0	others			CSM2	YIL132C	9.9269	others		DCK1	YLR422W	247	others		YDL157C	YDL157C	8	others		YCR053W	0.023	Others
YOR056C	0	others			CSM3	YMR048W	15.0518	others		DCN1	YLR128W	28	others		YDL158C	YDL158C	0	others		YPR186C	0.1239	Others
YOR057W	0	others			CSM4	YPL200W	0.0377	others		DCP1	YOL149W	359	others		YDL159C-B	YDL159C-B	0	others		YER017C	0.0489	Others
YOR060C	0	others			CSN9	YDR179C	17.0684	others		DCP2	YNL118C	595	others		YDL159W	STE7	38	others		YDL138W	0.1239	Others
YOR063W	0	others			CSR1	YLR380W	61.247	others		DCR2	YLR361C	142	others		YDL159W-A	YDL159W-A	1	others		YIL026C	0.0949	Others
YOR074C	0	others			CSR2	YPR030W	3.1087	others		DCS1	YLR270W	60	others		YDL160C	DHH1	3607	others		YLR056W	0.0448	Others
YOR075W	0	others			CSS1	YIL169C	1.0059	others		DCS2	YOR173W	39	others		YDL160C-A	MHF2	17	others		YML063W	0.001	Others
YOR077W	0	others			CSS2	YFR020W	16.8205	others		DCV1	YFR012W	80	others		YDL161W	ENT1	19	others		YOR211C	0.0487	Others
YOR095C	0	others			CSS3	YOL159C	20.9904	others		DCW1	YKL046C	86	others		YDL162C	YDL162C	0	others		YPL242C	0.1139	Others
YOR098C	0	others			CST26	YBR042C	45.8997	others		DDC1	YPL194W	212	others		YDL163W	YDL163W	0	others		YBR080C	0.0059	Others
YOR102W	0	others			CST6	YIL036W	36.0098	others		DDI1	YER143W	84	others		YDL164C	CDC9	24	others		YBR167C	0.1559	Others
YOR103C	0	others			CST9	YLR394W	13.6088	others		DDI2	YFL061W	48	others		YDL165W	CDC36	48	others		YOL039W	0.0961	Others
YOR110W	0	others			CTA1	YDR256C	2.3222	others		DDI3	YNL335W	1	others		YDL166C	FAP7	51	others		YLR298C	0.1439	Others
YOR116C	0	others			CTF13	YMR094W	11.5337	others		DDL1	YOR022C	56	others		YDL167C	NRP1	17	others		YKL046C	0.0193	Others
YOR117W	0	others			CTF18	YMR078C	24.3659	others		DDP1	YOR163W	65	others		YDL168W	SFA1	16	others		YGR135W	0.0326	Others
YOR119C	0	others			CTF19	YPL018W	42.6305	others		DDR2	YOL052C-A	34	others		YDL169C	UGX2	3	others		YHR088W	0.0085	Others
YOR122C	0	others			CTF3	YLR381W	12.6996	others		DDR48	YMR173W	48	others		YDL170W	UGA3	7	others		YGL111W	0.222	Others
YOR143C	0	others			CTF4	YPR135W	22.3071	others		DED1	YOR204W	463	others		YDL171C	GLT1	45	others		YKL167C	0.0688	Others
YOR145C	0	others			CTF8	YHR191C	19.489	others		DED81	YHR019C	209	others		YDL172C	YDL172C	0	others		YKL042W	0.1001	Others
YOR146W	0	others			CTH1	YDR151C	44.1357	others		DEF1	YKL054C	195	others		YDL173W	PAR32	19	others		YPL072W	0.2236	Others
YOR148C	0	others			CTI6	YPL181W	27.1656	others		DEG1	YFL001W	406	others		YDL174C	DLD1	14	others		YGR247W	0.0489	Others
YOR149C	0	others			CTK1	YKL139W	27.0505	others		DEP1	YAL013W	871	others		YDL175C	AIR2	28	others		YIL172C	0.0815	Others
YOR151C	0	others			CTK2	YJL006C	25.5987	others		DER1	YBR201W	243	others		YDL176W	IPF1	11	others		YKL112W	0.0915	Others
YOR157C	0	others			CTK3	YML112W	17.628	others		DET1	YDR051C	38	others		YDL177C	YDL177C	8	others		YDR400W	0.0697	Others
YOR159C	0	others			CTL1	YMR180C	20.2595	others		DFG10	YIL049W	108	others		YDL178W	DLD2	4	others		YDR228C	0.097	Others
YOR160W	0	others			CTM1	YHR109W	12.2422	others		DFG16	YOR030W	256	others		YDL179W	PCL9	16	others		YKR085C	0.2092	Others
YOR168W	0	others			CTO1	YCR015C	22.8891	others		DFG5	YMR238W	116	others		YDL180W	YDL180W	8	others		YPL093W	0.0149	Others
YOR169C	0	others			CTP1	YBR291C	20.5044	others		DFM1	YDR411C	58	others		YDL181W	INH1	28	others		YOR106W	0.067	Others
YOR174W	0	others			CTR1	YPR124W	166.161	others		DFR1	YOR236W	460	adaptive genes		YDL182W	LYS20	44	others		YIR028W	0.027	Others
YOR176W	0	others			CTR2	YHR175W	52.6234	others		DGA1	YOR245C	63	others		YDL183C	MRX19	15	others		YPR147C	0.0822	Others
YOR181W	0	others			CTR3	YLR411W	4.0206	others		DGK1	YOR311C	456	others		YDL184C	RPL41A	21	others		YNL317W	0.0232	Others
YOR194C	0	others			CTR86	YCR054C	22.2129	others		DGR1	YNL130C-A	23	others		YDL185C-A	YDL185C-A	0	others		YCR057C	0.0422	Others
YOR203W	0	others			CTR9	YOL145C	52.8601	others		DGR2	YKL121W	118	others		YDL185W	VMA1	108	adaptive genes		YBR216C	0.1582	Others
YOR204W	0	others			CTS1	YLR286C	470.991	others		DHH1	YDL160C	70	others		YDL186W	YDL186W	5	others		YEL059C-A	0.192	Others
YOR206W	0	others			CTS2	YDR371W	19.5701	others		DHR2	YKL078W	246	others		YDL187C	YDL187C	0	others		YOR219C	0.1295	Others
YOR207C	0	others			CTT1	YGR088W	5.8569	others		DIA1	YMR316W	123	others		YDL188C	PPH22	62	others		YMR017W	0.2272	Others
YOR210W	0	others			CUB1	YPL260W	63.651	others		DIA2	YOR080W	636	others		YDL189W	RBS1	27	others		YCR034W	0.0689	Others
YOR217W	0	others			CUE1	YMR264W	79.7632	others		DIA3	YDL024C	26	others		YDL190C	UFD2	28	others		YDL040C	0.1152	Others
YOR218C	0	others			CUE2	YKL090W	13.8896	others		DIA4	YHR011W	77	others		YDL191W	RPL35A	73	others		YBR163W	0.139	Others
YOR224C	0	others			CUE3	YGL110C	22.2424	others		DIB1	YPR082C	125	others		YDL192W	ARF1	109	adaptive genes		YBR079C	0.0473	Others
YOR232W	0	others			CUE4	YML101C	40.4634	others		DIC1	YLR348C	103	others		YDL193W	NUS1	11	others		YJR119C	0.1467	Others
YOR244W	0	others			CUE5	YOR042W	55.2759	others		DID2	YKR035W-A	221	others		YDL194W	SNF3	6	others		YCR065W	0.1038	Others
YOR249C	0	others			CUL3	YGR003W	22.2763	others		DID4	YKL002W	194	others		YDL195W	SEC31	65	others		YFL022C	0.042	Others
YOR250C	0	others			CUP2	YGL166W	28.2005	others		DIE2	YGR227W	136	others		YDL196W	YDL196W	0	others		YDR179C	0.2727	Others
YOR254C	0	others			CUP9	YPL177C	78.066	others		DIF1	YLR437C	18	others		YDL197C	ASF2	16	others		YLR243W	0.0306	Others
YOR256C	0	others			CUR1	YPR158W	34.2944	others		DIG1	YPL049C	145	others		YDL198C	GGC1	23	others		YOR212W	0.0572	Others
YOR257W	0	others			CUS1	YMR240C	17.2977	others		DIG2	YDR480W	33	others		YDL199C	YDL199C	16	others		YER178W	0.0206	Others
YOR259C	0	others			CUS2	YNL286W	20.7801	others		DIM1	YPL266W	231	others		YDL200C	MGT1	21	others		YKR042W	0.0325	Others
YOR260W	0	others			CUZ1	YNL155W	68.2369	others		DIN7	YDR263C	39	others		YDL201W	TRM8	15	others		YIL160C	0.0306	Others
YOR261C	0	others			CWC15	YDR163W	18.0068	others		DIP2	YLR129W	58	others		YDL202W	MRPL11	18	others		YPR019W	0.036	Others
YOR262W	0	others			CWC2	YDL209C	19.6422	others		DIP5	YPL265W	57	others		YDL203C	ACK1	23	others		YFL013C	0.1385	Others
YOR272W	0	others			CWC21	YDR482C	22.3386	others		DIS3	YOL021C	181	others		YDL204W	RTN2	21	others		YNR038W	0.1718	Others
YOR278W	0	others			CWC22	YGR278W	16.6184	others		DIT1	YDR403W	65	others		YDL205C	HEM3	6	adaptive genes		YLR451W	0.0762	Others
YOR281C	0	others			CWC23	YGL128C	11.1146	others		DIT2	YDR402C	169	others		YDL206W	YDL206W	13	others		YPR075C	0.117	Others
YOR282W	0	others			CWC24	YLR323C	17.2647	others		DJP1	YIR004W	42	others		YDL207W	GLE1	46	others		YNL316C	0.1726	Others
YOR287C	0	others			CWC25	YNL245C	18.0613	others		DLD1	YDL174C	64	others		YDL208W	NHP2	91	others		YLR003C	0.1321	Others
YOR294W	0	others			CWC27	YPL064C	32.3715	others		DLD2	YDL178W	38	others		YDL209C	CWC2	55	others		YIR008C	0.0562	Others
YOR310C	0	others			CWH41	YGL027C	64.5183	others		DLD3	YEL071W	19	others		YDL210W	UGA4	16	others		YLR002C	0.0854	Others
YOR319W	0	others			CWH43	YCR017C	83.281	others		DLS1	YJL065C	112	others		YDL211C	YDL211C	10	others		YOR308C	0.2874	Others
YOR326W	0	others			CWP1	YKL096W	103.697	others		DLT1	YMR126C	114	others		YDL212W	SHR3	83	others		YMR133W	0.3565	Others
YOR329C	0	others			CWP2	YKL096W-A	2197.98	others		DMA1	YHR115C	46	others		YDL213C	NOP6	103	others		YDL059C	0.1763	Others
YOR335C	0	others			CYB2	YML054C	1.5712	others		DMA2	YNL116W	147	others		YDL214C	PRR2	43	others		YML050W	0.1362	Others
YOR336W	0	others			CYB5	YNL111C	125.145	others		DMC1	YER179W	68	others		YDL215C	GDH2	26	others		YOR344C	0.0703	Others
YOR340C	0	others			CYC1	YJR048W	56.4802	others		DML1	YMR211W	59	others		YDL216C	RRI1	19	others		YMR033W	0.0614	Others
YOR341W	0	others			CYC2	YOR037W	17.4454	others		DNA2	YHR164C	558	others		YDL217C	TIM22	19	others		YOR176W	0.0581	Others
YOR353C	0	others			CYC3	YAL039C	16.4212	others		DNF1	YER166W	106	others		YDL218W	YDL218W	2	others		YCL059C	0.0149	Others
YOR361C	0	others			CYC7	YEL039C	3.7475	others		DNF2	YDR093W	98	others		YDL219W	DTD1	8	others		YIL064W	0.1068	Others
YOR362C	0	others			CYK3	YDL117W	38.9473	others		DNF3	YMR162C	52	others		YDL220C	CDC13	53	others		YLR390W-A	0.0849	Others
YOR370C	0	others			CYM1	YDR430C	34.2246	others		DNL4	YOR005C	232	others		YDL221W	YDL221W	0	others		YGR199W	0.0975	Others
YOR372C	0	others			CYS3	YAL012W	300.678	others		DNM1	YLL001W	176	others		YDL222C	FMP45	51	others		YML100W	0.0393	Others
YOR373W	0	others			CYS4	YGR155W	502.386	others		DOA1	YKL213C	659	others		YDL223C	HBT1	28	others		YKL021C	0.0701	Others
YPL266W	0	others			CYT1	YOR065W	22.319	others		DOA4	YDR069C	257	others		YDL224C	WHI4	18	others		YKL008C	0.0051	Others
YPL255W	0	others			CYT2	YKL087C	24.8027	others		DOC1	YGL240W	210	others		YDL225W	SHS1	48	others		YDR054C	0.0148	Others
YPL252C	0	others			DAD1	YDR016C	54.4969	others		DOG1	YHR044C	57	others		YDL226C	GCS1	31	others		YOR278W	0.1279	Others
YPL251W	0	others			DAD2	YKR083C	23.9149	others		DOG2	YHR043C	27	others		YDL227C	HO	18	others		YNR060W	0.101	Others
YPL243W	0	others			DAD3	YBR233W-A	40.6926	others		DOM34	YNL001W	268	others		YDL228C	YDL228C	0	others		YMR011W	0.0349	Others
YPL242C	0	others			DAD4	YDR320C-A	99.2266	others		DON1	YDR273W	28	others		YDL229W	SSB1	733	others		YML081C-A	0.0202	Others
YPL238C	0	others			DAK1	YML070W	81.2472	others		DOP1	YDR141C	214	others		YDL230W	PTP1	25	others		YML118W	0.187	Others
YPL237W	0	others			DAK2	YFL053W	0.1738	others		DOS2	YDR068W	36	others		YDL231C	BRE4	3	others		YBR094W	0.0652	Others
YPL235W	0	others			DAL1	YIR027C	0.8556	others		DOT1	YDR440W	289	others		YDL232W	OST4	34	others		YML057W	0.0686	Others
YPL233W	0	others			DAL2	YIR029W	5.2802	others		DOT5	YIL010W	52	others		YDL233W	MFG1	12	others		YJL079C	0.0887	Others
YPL231W	0	others			DAL3	YIR032C	4.099	others		DOT6	YER088C	86	others		YDL234C	GYP7	5	others		YHR201C	0.1604	Others
YPL228W	0	others			DAL4	YIR028W	0.4721	others		DPA10	YLR307C-A	47	others		YDL235C	YPD1	15	others		YNL335W	0.1576	Others
YPL217C	0	others			DAL5	YJR152W	8.7963	others		DPB11	YJL090C	563	others		YDL236W	PHO13	14	others		YGR083C	0.0611	Others
YPL211W	0	others			DAL7	YIR031C	16.8167	others		DPB2	YPR175W	18	others		YDL237W	AIM6	5	others		YLR431C	0.1446	Others
YPL210C	0	others			DAL80	YKR034W	0.1791	others		DPB3	YBR278W	285	others		YDL238C	GUD1	9	others		YIL118W	0.0367	Others
YPL209C	0	others			DAL81	YIR023W	23.3776	others		DPB4	YDR121W	132	others		YDL239C	ADY3	52	others		YOR205C	0.1283	Others
YPL190C	0	others			DAL82	YNL314W	14.4898	others		DPC13	YGL041W-A	0	others		YDL240C-A	YDL240C-A	0	others		YDL160C	0.0103	Others
YPL175W	0	others			DAM1	YGR113W	31.93	others		DPC25	YPL107W	71	others		YDL240W	LRG1	12	others		YOL161C	0.1398	Others
YPL169C	0	others			DAN1	YJR150C	2.8884	others		DPC29	YGR021W	97	others		YDL241W	YDL241W	6	others		YLR401C	0.082	Others
YPL160W	0	others			DAN4	YJR151C	0.8202	others		DPC7	YKL065W-A	0	others		YDL242W	YDL242W	0	others		YDR033W	0.0438	Others
YPL153C	0	others			DAP1	YPL170W	35.624	others		DPH1	YIL103W	56	others		YDL243C	AAD4	4	others		YKL094W	0.0549	Others
YPL151C	0	others			DAP2	YHR028C	56.7915	others		DPH2	YKL191W	109	others		YDL244W	THI13	2	others		YMR237W	0.0602	Others
YPL146C	0	others			DAS1	YJL149W	20.4096	others		DPH5	YLR172C	198	others		YDL245C	HXT15	5	others		YGR146C	0.1731	Others
YPL143W	0	others			DAT1	YML113W	29.7768	others		DPH6	YLR143W	66	others		YDL246C	SOR2	8	others		YFR017C	0.1297	Others
YPL142C	0	others			DBF2	YGR092W	34.5595	others		DPI34	YOR114W	64	others		YDL247W	MPH2	3	others		YJL103C	0.1332	Others
YPL131W	0	others			DBF20	YPR111W	17.3985	others		DPI35	YMR130W	27	others		YDL247W-A	YDL247W-A	0	others		YLR019W	0.1153	Others
YPL128C	0	others			DBF4	YDR052C	33.0519	others		DPI8	YJL133C-A	128	others		YDL248W	COS7	3	others		YPL099C	0.1743	Others
YPL126W	0	others			DBP1	YPL119C	5.9007	others		DPL1	YDR294C	149	others		YDR001C	NTH1	27	others		YOR305W	0.1485	Others
YPL124W	0	others			DBP10	YDL031W	65.1348	others		DPM1	YPR183W	445	others		YDR002W	YRB1	22	others		YLR103C	0.0698	Others
YPL122C	0	others			DBP2	YNL112W	112.944	others		DPP1	YDR284C	30	others		YDR003W	RCR2	6	others		YHL035C	0.2001	Others
YPL117C	0	others			DBP3	YGL078C	102.711	others		DPS1	YLL018C	14	others		YDR003W-A	YDR003W-A	4	others		YJR012C	0.2946	Others
YPL094C	0	others			DBP5	YOR046C	130.744	others		DRE2	YKR071C	11	others		YDR004W	RAD57	16	others		YNL032W	0.0698	Others
YPL093W	0	others			DBP6	YNR038W	49.5161	others		DRN1	YGR093W	62	others		YDR005C	MAF1	26	others		YDL139C	0.1846	Others
YPL085W	0	others			DBP7	YKR024C	28.8488	others		DRS1	YLL008W	121	others		YDR006C	SOK1	16	others		YPR110C	0.0314	Others
YPL083C	0	others			DBP8	YHR169W	43.0965	others		DRS2	YAL026C	571	others		YDR007W	TRP1	10	others		YHR025W	0.0182	Others
YPL082C	0	others			DBP9	YLR276C	80.5969	others		DSC2	YOL073C	82	others		YDR008C	YDR008C	0	others		YMR117C	0.0619	Others
YPL076W	0	others			DBR1	YKL149C	18.4532	others		DSC3	YOR223W	49	others		YDR009W	GAL3	8	others		YDR104C	0.1396	Others
YPL063W	0	others			DCC1	YCL016C	17.8971	others		DSD1	YGL196W	90	others		YDR010C	YDR010C	0	others		YDR363W-A	0.0483	Others
YPL044C	0	others			DCD1	YHR144C	35.5135	others		DSE1	YER124C	79	others		YDR011W	SNQ2	49	others		YPR127W	0.0867	Others
YPL043W	0	others			DCG1	YIR030C	5.9591	others		DSE2	YHR143W	104	others		YDR012W	RPL4B	99	others		YIR033W	0.0986	Others
YPL028W	0	others			DCI1	YOR180C	9.4093	others		DSE3	YOR264W	73	others		YDR013W	PSF1	28	others		YLR266C	0.2244	Others
YPL020C	0	others			DCK1	YLR422W	24.1917	others		DSE4	YNR067C	39	others		YDR014W	RAD61	9	others		YMR076C	0.0706	Others
YPL016W	0	others			DCN1	YLR128W	9.8312	others		DSF1	YEL070W	54	others		YDR014W-A	HED1	5	others		YDL217C	0.0136	Others
YPL012W	0	others			DCP1	YOL149W	50.6965	others		DSF2	YBR007C	41	others		YDR015C	YDR015C	0	others		YDR219C	0.1636	Others
YPL011C	0	others			DCP2	YNL118C	58.5095	others		DSK2	YMR276W	92	others		YDR016C	DAD1	29	others		YHR065C	0.0395	Others
YPL010W	0	others			DCR2	YLR361C	24.1147	others		DSL1	YNL258C	62	others		YDR017C	KCS1	21	others		YDR507C	0.0647	Others
YPL007C	0	others			DCS1	YLR270W	34.4102	others		DSN1	YIR010W	214	others		YDR018C	YDR018C	3	others		YBR085W	0.0282	Others
YPR016C	0	others			DCS2	YOR173W	5.0198	others		DSS1	YMR287C	74	others		YDR019C	GCV1	7	others		YKL138C	0.0422	Others
YPR019W	0	others			DCV1	YFR012W	1.1427	others		DSS4	YPR017C	76	others		YDR020C	DAS2	12	adaptive genes		YJR078W	0.1608	Others
YPR025C	0	others			DCW1	YKL046C	70.3292	others		DST1	YGL043W	572	others		YDR021W	FAL1	17	others		YDL174C	0.056	Others
YPR033C	0	others			DDC1	YPL194W	11.6987	others		DTD1	YDL219W	87	others		YDR022C	ATG31	24	others		YNL282W	0.0854	Others
YPR034W	0	others			DDI1	YER143W	29.6137	others		DTR1	YBR180W	45	others		YDR023W	SES1	53	others		YPR065W	0.0756	Others
YPR035W	0	others			DDI2	YFL061W	0.0387	others		DUF1	YOL087C	95	others		YDR024W	FYV1	0	others		YBL057C	0.1129	Others
YPR041W	0	others			DDI3	YNL335W	0.1168	others		DUG1	YFR044C	35	others		YDR025W	RPS11A	64	others		YJR080C	0.1611	Others
YPR048W	0	others			DDL1	YOR022C	11.6896	others		DUG2	YBR281C	41	others		YDR026C	NSI1	21	others		YKL092C	0.1266	Others
YPR055W	0	others			DDP1	YOR163W	51.0323	others		DUG3	YNL191W	15	others		YDR027C	VPS54	34	others		YOR036W	0.0593	Others
YPR056W	0	others			DDR2	YOL052C-A	6.9	others		DUN1	YDL101C	433	others		YDR028C	REG1	58	others		YKL007W	0.0869	Others
YPR082C	0	others			DDR48	YMR173W	72.3419	others		DUO1	YGL061C	415	others		YDR029W	YDR029W	0	others		YMR047C	0.1718	Others
YPR085C	0	others			DED1	YOR204W	355.691	others		DUR1,2	YBR208C	23	adaptive genes		YDR030C	RAD28	7	others		YLR299W	0.1316	Others
YPR086W	0	others			DED81	YHR019C	358.345	others		DUR3	YHL016C	30	others		YDR031W	MIX14	7	others		YPL022W	0.1113	Others
YPR088C	0	others			DEF1	YKL054C	122.825	others		DUS1	YML080W	52	others		YDR032C	PST2	64	others		YMR305C	0.0718	Others
YPR094W	0	others			DEG1	YFL001W	30.3513	others		DUS3	YLR401C	96	others		YDR033W	MRH1	31	others		YOR247W	0.2511	Others
YPR103W	0	others			DEP1	YAL013W	18.2152	others		DUS4	YLR405W	41	others		YDR034C	LYS14	10	others		YHR200W	0.0258	Others
YPR104C	0	others			DER1	YBR201W	24.4524	others		DUT1	YBR252W	86	others		YDR034C-A	YDR034C-A	2	others		YDR153C	0.0863	Others
YPR105C	0	others			DET1	YDR051C	34.3774	others		DXO1	YDR370C	7	others		YDR034W-B	YDR034W-B	3	others		YKL028W	0.0897	Others
YPR107C	0	others			DFG10	YIL049W	23.9908	others		DYN1	YKR054C	256	others		YDR035W	ARO3	11	others		YJR089W	0.3171	Others
YPR108W	0	others			DFG16	YOR030W	21.5905	others		DYN2	YDR424C	134	others		YDR036C	EHD3	34	others		YLL045C	0.0585	Others
YPR110C	0	others			DFG5	YMR238W	53.0551	others		DYN3	YMR299C	279	others		YDR037W	KRS1	35	others		YFR049W	0.1558	Others
YPR112C	0	others			DFM1	YDR411C	37.8732	others		DYS1	YHR068W	100	others		YDR038C	ENA5	11	others		YOR166C	0.289	Others
YPR113W	0	others			DGA1	YOR245C	26.0052	others		EAF1	YDR359C	453	others		YDR039C	ENA2	13	others		YOR370C	0.0182	Others
YPR136C	0	others			DGK1	YOR311C	59.2599	others		EAF3	YPR023C	431	others		YDR040C	ENA1	9	others		YJL177W	0.0241	Others
YPR137W	0	others			DGR1	YNL130C-A	0.8548	others		EAF5	YEL018W	335	others		YDR041W	RSM10	38	others		YLR429W	0.1245	Others
YPR142C	0	others			DGR2	YKL121W	9.6877	others		EAF6	YJR082C	222	others		YDR042C	YDR042C	4	others		YPR105C	0.0828	Others
YPR143W	0	others			DHH1	YDL160C	117.922	others		EAF7	YNL136W	712	others		YDR043C	NRG1	8	others		YPL202C	0.1601	Others
YPR144C	0	others			DHR2	YKL078W	21.0842	others		EAP1	YKL204W	350	others		YDR044W	HEM13	29	others		YDR006C	0.0792	Others
YPR161C	0	others			DIA1	YMR316W	22.6081	others		EAR1	YMR171C	70	others		YDR045C	RPC11	26	others		YDR353W	0.0432	Others
YPR162C	0	others			DIA2	YOR080W	17.6627	others		EAT1	YGR015C	17	others		YDR046C	BAP3	15	others		YBR103W	0.1549	Others
YPR165W	0	others			DIA3	YDL024C	1.2768	others		EBP2	YKL172W	105	others		YDR047W	HEM12	9	others		YPR116W	0.2881	Others
YPR168W	0	others			DIA4	YHR011W	15.2896	others		EBS1	YDR206W	57	others		YDR048C	YDR048C	0	others		YNL277W	0.0433	Others
YPR169W	0	others			DIB1	YPR082C	29.7422	others		ECI1	YLR284C	15	others		YDR049W	VMS1	19	others		YMR105C	0.0176	Others
YPR175W	0	others			DIC1	YLR348C	118.454	others		ECL1	YGR146C	45	others		YDR050C	TPI1	61	others		YFR013W	0.1193	Others
YPR176C	0	others			DID2	YKR035W-A	48.6394	others		ECM1	YAL059W	101	others		YDR051C	DET1	15	others		YJR056C	0.1407	Others
YPR177C	0	others			DID4	YKL002W	41.9033	others		ECM10	YEL030W	72	others		YDR052C	DBF4	53	others		YKL130C	0.0423	Others
YPR178W	0	others			DIE2	YGR227W	26.7047	others		ECM11	YDR446W	34	others		YDR053W	YDR053W	0	others		YDR231C	0.0921	Others
YPR180W	0	others			DIF1	YLR437C	45.8078	others		ECM12	YHR021W-A	11	others		YDR054C	CDC34	50	others		YNL332W	0.0075	Others
YPR182W	0	others			DIG1	YPL049C	48.0278	others		ECM13	YBL043W	42	others		YDR055W	PST1	11	others		YNR003C	0.0389	Others
YPR183W	0	others			DIG2	YDR480W	17.824	others		ECM14	YHR132C	67	others		YDR056C	EMC10	8	others		YJL071W	0.1033	Others
YPR186C	0	others			DIM1	YPL266W	81.0755	others		ECM15	YBL001C	72	others		YDR057W	YOS9	18	others		YGL130W	0.0422	Others
YPR187W	0	others			DIN7	YDR263C	10.2794	others		ECM16	YMR128W	14	adaptive genes		YDR058C	TGL2	4	others		YLR377C	0.0078	Others
YPR190C	0	others			DIP2	YLR129W	70.3188	others		ECM18	YDR125C	26	others		YDR059C	UBC5	24	others		YMR224C	0.1184	Others
YBR127C	0.582785	adaptive genes			DIP5	YPL265W	243.085	others		ECM19	YLR390W	45	others		YDR060W	MAK21	163	others		YDR458C	0.2092	Others
YBR249C	0.945221	adaptive genes			DIS3	YOL021C	54.385	others		ECM2	YBR065C	149	others		YDR061W	YDR061W	14	others		YMR131C	0.0383	Others
YCR077C	0.834417	adaptive genes			DIT1	YDR403W	1.4992	others		ECM21	YBL101C	93	others		YDR062W	LCB2	27	others		YJR134C	0.1548	Others
YDL047W	0.616031	adaptive genes			DIT2	YDR402C	0.6363	others		ECM22	YLR228C	92	others		YDR063W	AIM7	17	others		YOL027C	0.1256	Others
YDL185W	0.56189	adaptive genes			DJP1	YIR004W	45.8351	others		ECM23	YPL021W	90	others		YDR064W	RPS13	88	others		YNL288W	0.033	Others
YDL192W	0.94277	adaptive genes			DLD1	YDL174C	28.7594	others		ECM25	YJL201W	84	others		YDR065W	RRG1	8	others		YOR284W	0.3129	Others
YDR283C	0.919042	adaptive genes			DLD2	YDL178W	48.5412	others		ECM27	YJR106W	40	others		YDR066C	RTR2	2	others		YCR012W	0.1048	Others
YEL027W	0.504862	adaptive genes			DLD3	YEL071W	427.466	others		ECM29	YHL030W	64	others		YDR067C	OCA6	4	others		YGL227W	0.0768	Others
YER056C	0.946881	adaptive genes			DLS1	YJL065C	35.1051	others		ECM3	YOR092W	35	others		YDR068W	DOS2	20	others		YJR008W	0.1493	Others
YER145C	0.909	adaptive genes			DLT1	YMR126C	23.5446	others		ECM30	YLR436C	87	adaptive genes		YDR069C	DOA4	25	others		YML098W	0.0339	Others
YER177W	0.904689	adaptive genes			DMA1	YHR115C	41.6474	others		ECM31	YBR176W	31	others		YDR070C	FMP16	11	others		YMR004W	0.3066	Others
YGL167C	0.836657	adaptive genes			DMA2	YNL116W	19.3943	others		ECM32	YER176W	71	others		YDR071C	PAA1	40	others		YER169W	0.0639	Others
YGR157W	0.729881	adaptive genes			DMC1	YER179W	0.933	others		ECM33	YBR078W	328	others		YDR072C	IPT1	12	adaptive genes		YOR145C	0.088	Others
YGR167W	0.569953	adaptive genes			DML1	YMR211W	21.1716	others		ECM34	YHL043W	33	others		YDR073W	SNF11	26	others		YER104W	0.212	Others
YGR217W	0.809901	adaptive genes			DNA2	YHR164C	13.1931	others		ECM38	YLR299W	53	others		YDR074W	TPS2	30	others		YFR042W	0.1096	Others
YJL124C	0.88185	adaptive genes			DNF1	YER166W	53.9505	others		ECM4	YKR076W	256	others		YDR075W	PPH3	31	others		YBR086C	0.1667	Others
YJL129C	0.578098	adaptive genes			DNF2	YDR093W	50.6562	others		ECM5	YMR176W	52	others		YDR076W	RAD55	14	others		YGL237C	0.1522	Others
YJR059W	0.879056	adaptive genes			DNF3	YMR162C	24.5796	others		ECM7	YLR443W	91	others		YDR077W	SED1	16	others		YKL093W	0.1771	Others
YKR026C	0.942688	adaptive genes			DNL4	YOR005C	7.3665	others		ECM8	YBR076W	197	others		YDR078C	SHU2	10	others		YCL005W-A	0.001	Others
YLR372W	0.59709	adaptive genes			DNM1	YLL001W	33.0186	others		ECM9	YKR004C	15	others		YDR079C-A	TFB5	18	others		YGR220C	0.0398	Others
YLR436C	0.805706	adaptive genes			DOA1	YKL213C	42.0823	others		ECO1	YFR027W	128	others		YDR079W	PET100	11	others		YBR020W	0.0852	Others
YML008C	0.342776	adaptive genes			DOA4	YDR069C	15.3554	others		ECT1	YGR007W	58	others		YDR080W	VPS41	39	others		YGL137W	0.072	Others
YML121W	0.893861	adaptive genes			DOC1	YGL240W	13.9527	others		EDC1	YGL222C	234	others		YDR081C	PDC2	13	others		YDR152W	0.0531	Others
YMR089C	0.887324	adaptive genes			DOG1	YHR044C	7.4215	others		EDC2	YER035W	51	others		YDR082W	STN1	13	others		YMR018W	0.2991	Others
YMR207C	0.875305	adaptive genes			DOG2	YHR043C	25.1147	others		EDC3	YEL015W	43	others		YDR083W	RRP8	24	others		YNL287W	0.0321	Others
YNL323W	0.924381	adaptive genes			DOM34	YNL001W	49.0448	others		EDE1	YBL047C	309	others		YDR084C	TVP23	15	others		YLR190W	0.1751	Others
YOL081W	0.907386	adaptive genes			DON1	YDR273W	3.9351	others		EDS1	YBR033W	114	others		YDR085C	AFR1	17	others		YFR041C	0.2333	Others
YOR069W	0.868233	adaptive genes			DOP1	YDR141C	34.3987	others		EEB1	YPL095C	65	others		YDR086C	SSS1	40	others		YMR139W	0.0417	Others
YOR076C	0.939747	adaptive genes			DOS2	YDR068W	32.0185	others		EFB1	YAL003W	37	others		YDR087C	RRP1	99	others		YER087C-B	0.0562	Others
YPL005W	0.869229	adaptive genes			DOT1	YDR440W	24.3548	others		EFG1	YGR271C-A	10	others		YDR088C	SLU7	25	others		YER116C	0.2206	Others
YPL057C	0.936742	adaptive genes			DOT5	YIL010W	49.6838	others		EFM1	YHL039W	46	others		YDR089W	VTC5	10	others		YNL201C	0.0874	Others
YGR262C	0.132434	others			DOT6	YER088C	33.5626	others		EFM2	YBR271W	19	others		YDR090C	ILT1	5	others		YGL080W	0.0411	Others
YGR240C	0.164396	others			DPA10	YLR307C-A	0.1932	others		EFM3	YJR129C	30	others		YDR091C	RLI1	80	others		YOR125C	0.0574	Others
YGR155W	0.273345	others			DPB11	YJL090C	15.7221	others		EFM4	YIL064W	97	others		YDR092W	UBC13	24	others		YHR184W	0.0949	Others
YDL075W	0.302893	others			DPB2	YPR175W	25.3422	others		EFM5	YGR001C	61	others		YDR093W	DNF2	22	others		YDR373W	0.0142	Others
YKL126W	0.303307	others			DPB3	YBR278W	23.1615	others		EFM6	YNL024C	49	others		YDR094W	YDR094W	0	others		YER140W	0.1484	Others
YMR202W	0.315996	others			DPB4	YDR121W	36.545	others		EFR3	YMR212C	2	others		YDR095C	YDR095C	0	others		YBR250W	0.1142	Others
YLR304C	0.322972	others			DPC13	YGL041W-A	37.2921	others		EFT1	YOR133W	29	others		YDR096W	GIS1	29	others		YDR298C	0.064	Others
YDR477W	0.32587	others			DPC25	YPL107W	15.6086	others		EFT2	YDR385W	130	others		YDR097C	MSH6	48	others		YMR223W	0.0752	Others
YER044C	0.347429	others			DPC29	YGR021W	17.9906	others		EGD1	YPL037C	124	others		YDR098C	GRX3	31	others		YCR104W	0.0906	Others
YGL070C	0.348853	others			DPC7	YKL065W-A	3.4086	others		EGD2	YHR193C	231	others		YDR099W	BMH2	144	others		YER010C	0.0907	Others
YPL129W	0.351772	others			DPH1	YIL103W	36.8498	others		EGH1	YIR007W	48	others		YDR100W	TVP15	67	others		YOL069W	0.0399	Others
YCL016C	0.354868	others			DPH2	YKL191W	68.2409	others		EGO2	YCR075W-A	61	others		YDR101C	ARX1	126	others		YOL125W	0.1604	Others
YMR205C	0.36003	others			DPH5	YLR172C	139.227	others		EGO4	YNR034W-A	10	others		YDR102C	YDR102C	0	others		YBL028C	0.0329	Others
YBR126C	0.360783	others			DPH6	YLR143W	26.5888	others		EGT2	YNL327W	43	others		YDR103W	STE5	39	others		YOR057W	0.2536	Others
YLR338W	0.361363	others			DPI34	YOR114W	8.6969	others		EHD3	YDR036C	32	others		YDR104C	SPO71	11	others		YBL013W	0.216	Others
YDR129C	0.364576	others			DPI35	YMR130W	33.8781	others		EHT1	YBR177C	103	others		YDR105C	TMS1	9	others		YDL022W	0.0085	Others
YER068W	0.382784	others			DPI8	YJL133C-A	110.556	others		EIS1	YMR031C	75	others		YDR106W	ARP10	7	others		YMR243C	0.0325	Others
YJL075C	0.384828	others			DPL1	YDR294C	63.8832	others		EKI1	YDR147W	100	others		YDR107C	TMN2	6	others		YKR066C	0.0376	Others
YKL009W	0.385701	others			DPM1	YPR183W	138.558	others		ELA1	YNL230C	53	others		YDR108W	TRS85	27	others		YML124C	0.0134	Others
YDR138W	0.390759	others			DPP1	YDR284C	50.5081	others		ELC1	YPL046C	121	others		YDR109C	YDR109C	4	others		YGL030W	0.001	Others
YGR208W	0.39461	others			DPS1	YLL018C	229.327	others		ELF1	YKL160W	360	others		YDR110W	FOB1	38	others		YKR035W-A	0.0039	Others
YNL296W	0.396261	others			DRE2	YKR071C	82.6752	others		ELG1	YOR144C	448	others		YDR111C	ALT2	9	others		YPL172C	0.0761	Others
YLR435W	0.39945	others			DRN1	YGR093W	30.3055	others		ELM1	YKL048C	771	others		YDR112W	IRC2	0	others		YKL179C	0.063	Others
YPL031C	0.404207	others			DRS1	YLL008W	70.636	others		ELO1	YJL196C	63	others		YDR113C	PDS1	40	others		YBR246W	0.1192	Others
YLL027W	0.411534	others			DRS2	YAL026C	47.0233	others		ELO2	YCR034W	476	others		YDR114C	YDR114C	3	others		YKL091C	0.0315	Others
YJL140W	0.41187	others			DSC2	YOL073C	21.7838	others		ELO3	YLR372W	508	adaptive genes		YDR115W	MRX14	14	others		YBR268W	0.092	Others
YLR242C	0.423228	others			DSC3	YOR223W	15.3967	others		ELP2	YGR200C	506	others		YDR116C	MRPL1	35	others		YLR362W	0.0669	Others
YCR020W-B	0.42742	others			DSD1	YGL196W	37.6483	others		ELP3	YPL086C	524	others		YDR117C	TMA64	15	others		YLR440C	0.1873	Others
YNL297C	0.434263	others			DSE1	YER124C	179.774	others		ELP4	YPL101W	421	others		YDR118W	APC4	27	others		YOR061W	0.0131	Others
YLR056W	0.434866	others			DSE2	YHR143W	221.819	others		ELP6	YMR312W	455	others		YDR118W-A	YDR118W-A	0	others		YLR290C	0.1248	Others
YCR009C	0.435256	others			DSE3	YOR264W	64.997	others		EMA17	YIL029C	30	others		YDR119W	VBA4	17	others		YPL138C	0.1116	Others
YDR027C	0.439829	others			DSE4	YNR067C	101.648	others		EMA19	YLR050C	74	others		YDR119W-A	COX26	13	others		YAL051W	0.063	Others
YLR403W	0.441017	others			DSF1	YEL070W	0.2368	others		EMA35	YCR100C	70	others		YDR120C	TRM1	35	others		YBR255W	0.0952	Others
YKL054C	0.442232	others			DSF2	YBR007C	14.9098	others		EMC1	YCL045C	139	others		YDR121W	DPB4	32	others		YFL018C	0.0238	Others
YAL035W	0.443983	others			DSK2	YMR276W	148.246	others		EMC10	YDR056C	75	others		YDR122W	KIN1	48	others		YMR288W	0.0681	Others
YML112W	0.444279	others			DSL1	YNL258C	36.393	others		EMC2	YJR088C	166	others		YDR123C	INO2	23	others		YKR094C	0.001	Others
YML032C	0.445499	others			DSN1	YIR010W	26.1792	others		EMC3	YKL207W	110	others		YDR124W	YDR124W	15	others		YML041C	0.031	Others
YBL093C	0.446629	others			DSS1	YMR287C	17.848	others		EMC4	YGL231C	98	others		YDR125C	ECM18	5	others		YAL024C	0.1022	Others
YDR388W	0.450403	others			DSS4	YPR017C	29.8347	others		EMC5	YIL027C	158	others		YDR126W	SWF1	6	others		YLR010C	0.4448	Others
YOL076W	0.450828	others			DST1	YGL043W	74.7562	others		EMC6	YLL014W	159	others		YDR127W	ARO1	66	others		YKL142W	0.042	Others
YDR532C	0.451955	others			DTD1	YDL219W	52.4339	others		EMG1	YLR186W	417	others		YDR128W	MTC5	35	others		YBR279W	0.0666	Others
YPR036W	0.452666	others			DTR1	YBR180W	0.469	others		EMI1	YDR512C	246	others		YDR129C	SAC6	74	others		YLL021W	0.2584	Others
YBR036C	0.454724	others			DUF1	YOL087C	23.8391	others		EMI2	YDR516C	88	others		YDR130C	FIN1	104	others		YMR234W	0.1422	Others
YPR067W	0.456427	others			DUG1	YFR044C	233.584	others		EMP24	YGL200C	134	others		YDR131C	YDR131C	12	others		YJR101W	0.0756	Others
YER014C-A	0.459532	others			DUG2	YBR281C	31.5764	others		EMP46	YLR080W	91	others		YDR132C	MRX16	22	others		YNL305C	0.0458	Others
YAL047C	0.460392	others			DUG3	YNL191W	27.0447	others		EMP47	YFL048C	27	others		YDR133C	YDR133C	0	others		YDR385W	0.0183	Others
YBR289W	0.461149	others			DUN1	YDL101C	24.2019	others		EMP65	YER140W	106	others		YDR134C	CCW22	20	others		YPR192W	0.0927	Others
YPL045W	0.462321	others			DUO1	YGL061C	21.9924	others		EMP70	YLR083C	50	others		YDR135C	YCF1	59	others		YJR062C	0.1319	Others
YHR010W	0.471172	others			DUR3	YHL016C	5.7071	others		EMW1	YNL313C	16	others		YDR136C	VPS61	0	others		YJR006W	0.1048	Others
YDR207C	0.471448	others			DUS1	YML080W	27.1588	others		ENA1	YDR040C	78	others		YDR137W	RGP1	15	others		YJL198W	0.0362	Others
YEL045C	0.473973	others			DUS3	YLR401C	41.9102	others		ENA2	YDR039C	9	others		YDR138W	HPR1	55	others		YNL103W	0.1388	Others
YGR020C	0.475416	others			DUS4	YLR405W	30.0397	others		ENA5	YDR038C	22	others		YDR139C	RUB1	22	others		YOL123W	0.0213	Others
YDR264C	0.475697	others			DUT1	YBR252W	122.349	others		ENB1	YOL158C	39	others		YDR140W	MTQ2	9	others		YCR002C	0.0278	Others
YDR195W	0.481077	others			DXO1	YDR370C	27.3922	others		END3	YNL084C	231	others		YDR141C	DOP1	28	others		YNR045W	0.1241	Others
YCR044C	0.481229	others			DYN1	YKR054C	23.5516	others		ENO1	YGR254W	87	others		YDR142C	PEX7	31	others		YLR333C	0.0267	Others
YGL135W	0.481486	others			DYN2	YDR424C	36.2092	others		ENO2	YHR174W	75	others		YDR143C	SAN1	77	others		YDL079C	0.1139	Others
YDR176W	0.483571	others			DYN3	YMR299C	22.2176	others		ENP1	YBR247C	147	others		YDR144C	MKC7	5	others		YGR200C	0.1035	Others
YBL038W	0.484931	others			DYS1	YHR068W	269.878	others		ENP2	YGR145W	39	others		YDR145W	TAF12	127	others		YNL241C	0.0278	Others
YDR359C	0.48673	others			EAF1	YDR359C	24.9974	others		ENT1	YDL161W	160	others		YDR146C	SWI5	46	others		YIL051C	0.0315	Others
YKL119C	0.487399	others			EAF3	YPR023C	52.8048	others		ENT2	YLR206W	144	others		YDR147W	EKI1	8	others		YIL071C	0.1834	Others
YOR035C	0.490427	others			EAF5	YEL018W	23.6229	others		ENT3	YJR125C	202	others		YDR148C	KGD2	42	others		YDL190C	0.0437	Others
YOR332W	0.491526	others			EAF6	YJR082C	35.9936	others		ENT4	YLL038C	189	others		YDR149C	YDR149C	0	others		YHR144C	0.1171	Others
YGR104C	0.492165	others			EAF7	YNL136W	10.2098	others		ENT5	YDR153C	134	others		YDR150W	NUM1	77	others		YBL049W	0.001	Others
YDL191W	0.497954	others			EAP1	YKL204W	36.765	others		ENV11	YGR071C	94	others		YDR151C	CTH1	14	others		YBL026W	0.001	Others
YDR245W	0.498896	others			EAR1	YMR171C	39.1131	others		ENV7	YPL236C	66	others		YDR152W	GIR2	24	others		YNR043W	0.0338	Others
YEL051W	0.500422	others			EAT1	YGR015C	14.5996	others		ENV9	YOR246C	165	others		YDR153C	ENT5	57	others		YNL020C	0.1491	Others
YNL064C	0.502575	others			EBP2	YKL172W	94.801	others		EOS1	YNL080C	741	others		YDR154C	YDR154C	0	others		YJL083W	0.1145	Others
YCR047C	0.50355	others			EBS1	YDR206W	47.4315	others		EPL1	YFL024C	173	others		YDR155C	CPR1	79	others		YNL102W	0.0496	Others
YPR072W	0.5057	others			ECI1	YLR284C	8.1976	others		EPO1	YMR124W	97	others		YDR156W	RPA14	25	others		YPR047W	0.0676	Others
YBR279W	0.506651	others			ECL1	YGR146C	86.991	others		EPS1	YIL005W	62	others		YDR157W	YDR157W	0	others		YOL010W	0.035	Others
YLR089C	0.506836	others			ECM1	YAL059W	66.8277	others		EPT1	YHR123W	85	others		YDR158W	HOM2	34	others		YOR163W	0.0472	Others
YLR399C	0.50832	others			ECM10	YEL030W	7.5957	others		ERB1	YMR049C	170	others		YDR159W	SAC3	85	others		YCL044C	0.0437	Others
YMR078C	0.51222	others			ECM11	YDR446W	0.2581	others		ERC1	YHR032W	46	others		YDR160W	SSY1	6	others		YLR411W	0.0344	Others
YKR024C	0.517547	others			ECM12	YHR021W-A	8.8739	others		ERD1	YDR414C	359	others		YDR161W	ACL4	16	others		YGR232W	0.0441	Others
YDL115C	0.517939	others			ECM13	YBL043W	1.1262	others		ERD2	YBL040C	121	others		YDR162C	NBP2	38	others		YGL169W	0.1397	Others
YPR135W	0.51826	others			ECM14	YHR132C	69.6584	others		ERF2	YLR246W	69	others		YDR163W	CWC15	15	others		YNL071W	0.0957	Others
YNL059C	0.522639	others			ECM15	YBL001C	124.261	others		ERG1	YGR175C	27	adaptive genes		YDR164C	SEC1	42	others		YNR036C	0.0351	Others
YLR244C	0.523013	others			ECM18	YDR125C	6.7698	others		ERG10	YPL028W	234	others		YDR165W	TRM82	11	others		YMR040W	0.2475	Others
YJL095W	0.527142	others			ECM19	YLR390W	27.0521	others		ERG11	YHR007C	415	others		YDR166C	SEC5	39	others		YDL168W	0.0392	Others
YCR028C	0.528884	others			ECM2	YBR065C	23.8635	others		ERG12	YMR208W	88	others		YDR167W	TAF10	69	others		YMR172W	0.1563	Others
YDL006W	0.529189	others			ECM21	YBL101C	22.2307	others		ERG13	YML126C	236	others		YDR168W	CDC37	47	others		YNL202W	0.0384	Others
YKL080W	0.529462	others			ECM22	YLR228C	22.0704	others		ERG2	YMR202W	429	others		YDR169C	STB3	25	others		YKR007W	0.1841	Others
YDR433W	0.534314	others			ECM23	YPL021W	0.0311	others		ERG20	YJL167W	30	others		YDR169C-A	YDR169C-A	0	others		YDR212W	0.0098	Others
YAR015W	0.534658	others			ECM25	YJL201W	35.331	others		ERG24	YNL280C	342	others		YDR170C	SEC7	65	others		YKL108W	0.1737	Others
YJR090C	0.54048	others			ECM27	YJR106W	13.4497	others		ERG25	YGR060W	247	adaptive genes		YDR171W	HSP42	80	others		YDR169C	0.0859	Others
YML094W	0.541091	others			ECM29	YHL030W	49.5677	others		ERG26	YGL001C	254	others		YDR172W	SUP35	193	others		YKL192C	0.0633	Others
YMR060C	0.549165	others			ECM3	YOR092W	26.3198	others		ERG27	YLR100W	307	others		YDR173C	ARG82	10	others		YBR030W	0.1598	Others
YGR160W	0.549681	others			ECM31	YBR176W	21.9992	others		ERG28	YER044C	10	others		YDR174W	HMO1	122	others		YDR098C	0.0583	Others
YLR235C	0.549727	others			ECM32	YER176W	26.4583	others		ERG29	YMR134W	11	others		YDR175C	RSM24	36	others		YGR214W	0.0152	Others
YLR337C	0.550449	others			ECM33	YBR078W	657.858	others		ERG3	YLR056W	1113	others		YDR176W	NGG1	52	others		YMR210W	0.0848	Others
YGR078C	0.550498	others			ECM34	YHL043W	0.1886	others		ERG4	YGL012W	245	others		YDR177W	UBC1	30	others		YKR031C	0.0753	Others
YGR105W	0.550548	others			ECM38	YLR299W	13.0153	others		ERG5	YMR015C	226	others		YDR178W	SDH4	16	others		YDR384C	0.0323	Others
YBR200W	0.550675	others			ECM4	YKR076W	6.4982	others		ERG6	YML008C	539	adaptive genes		YDR179C	CSN9	22	others		YLL004W	0.0631	Others
YEL044W	0.553769	others			ECM5	YMR176W	17.6442	others		ERG7	YHR072W	268	others		YDR179W-A	NVJ3	6	others		YGR128C	0.118	Others
YDR289C	0.556102	others			ECM7	YLR443W	28.2769	others		ERG8	YMR220W	149	others		YDR180W	SCC2	31	others		YCR045C	0.0378	Others
YJL189W	0.55723	others			ECM8	YBR076W	0.3349	others		ERG9	YHR190W	327	others		YDR181C	SAS4	14	others		YNL334C	0.1856	Others
YMR142C	0.557516	others			ECM9	YKR004C	13.4216	others		ERI1	YPL096C-A	180	others		YDR182W	CDC1	10	others		YOL030W	0.0516	Others
YEL036C	0.559597	others			ECO1	YFR027W	9.9722	others		ERJ5	YFR041C	35	others		YDR182W-A	YDR182W-A	1	others		YGR240C	0.0101	Others
YOR065W	0.560614	others			ECT1	YGR007W	70.0728	others		ERO1	YML130C	346	others		YDR183C-A	YDR183C-A	0	others		YOL055C	0.0476	Others
YGR252W	0.564793	others			EDC1	YGL222C	34.9154	others		ERP1	YAR002C-A	110	others		YDR183W	PLP1	9	others		YLR199C	0.1823	Others
YJL176C	0.565139	others			EDC2	YER035W	31.0443	others		ERP2	YAL007C	86	others		YDR184C	ATC1	20	others		YMR170C	0.0581	Others
YOR008C	0.565376	others			EDC3	YEL015W	53.9413	others		ERP3	YDL018C	68	others		YDR185C	UPS3	4	others		YBR295W	0.245	Others
YLR447C	0.567631	others			EDE1	YBL047C	85.3534	others		ERP4	YOR016C	111	others		YDR186C	SND1	16	others		YIL088C	0.0489	Others
YGL007W	0.569381	others			EDS1	YBR033W	0.4713	others		ERP5	YHR110W	24	others		YDR187C	YDR187C	0	others		YDL214C	0.2329	Others
YJL188C	0.578395	others			EEB1	YPL095C	13.8943	others		ERP6	YGL002W	32	others		YDR188W	CCT6	117	others		YOR230W	0.0354	Others
YMR116C	0.581377	others			EFB1	YAL003W	2162.52	others		ERR1	YOR393W	115	others		YDR189W	SLY1	39	others		YMR112C	0.1144	Others
YDL090C	0.58362	others			EFG1	YGR271C-A	45.8842	others		ERR2	YPL281C	3	others		YDR190C	RVB1	489	others		YHL019C	0.1002	Others
YOR290C	0.585584	others			EFM1	YHL039W	50.0898	others		ERR3	YMR323W	2	others		YDR191W	HST4	6	others		YDR284C	0.1034	Others
YIR026C	0.586688	others			EFM2	YBR271W	24.7909	others		ERS1	YCR075C	127	others		YDR192C	NUP42	64	others		YDR121W	0.1253	Others
YDR226W	0.587313	others			EFM3	YJR129C	14.6789	others		ERT1	YBR239C	66	others		YDR193W	YDR193W	0	others		YDR247W	0.1341	Others
YBR035C	0.587781	others			EFM4	YIL064W	44.4275	others		ERV1	YGR029W	11	others		YDR194C	MSS116	48	others		YOR377W	0.106	Others
YHR059W	0.588076	others			EFM5	YGR001C	74.2185	others		ERV14	YGL054C	430	others		YDR194W-A	YDR194W-A	0	others		YHR175W	0.0426	Others
YLR369W	0.589315	others			EFM6	YNL024C	11.184	others		ERV15	YBR210W	95	others		YDR195W	REF2	43	others		YER020W	0.0746	Others
YFR001W	0.59232	others			EFR3	YMR212C	57.5798	others		ERV2	YPR037C	45	others		YDR196C	CAB5	10	others		YGL190C	0.0142	Others
YOR080W	0.593438	others			EFT1	YOR133W	127.353	others		ERV25	YML012W	248	others		YDR197W	CBS2	9	others		YGL164C	0.08	Others
YGL076C	0.594098	others			EFT2	YDR385W	206.549	others		ERV29	YGR284C	218	others		YDR198C	RKM2	4	others		YER148W	0.001	Others
YJL183W	0.597407	others			EGD1	YPL037C	743.342	others		ERV41	YML067C	118	others		YDR199W	YDR199W	0	others		YMR296C	0.0395	Others
YDL041W	0.598717	others			EGD2	YHR193C	902.118	others		ERV46	YAL042W	98	others		YDR200C	VPS64	34	others		YER141W	0.0725	Others
YGL020C	0.598905	others			EGH1	YIR007W	12.4118	others		ESA1	YOR244W	769	others		YDR201W	SPC19	52	others		YDR490C	0.172	Others
YGL148W	0.600695	others			EGO2	YCR075W-A	34.1451	others		ESBP6	YNL125C	82	others		YDR202C	RAV2	13	others		YDR414C	0.1775	Others
YDR140W	0.600812	others			EGO4	YNR034W-A	4.1675	others		ESC1	YMR219W	118	others		YDR203W	YDR203W	0	others		YAL035W	0.0737	Others
YHR041C	0.60142	others			EGT2	YNL327W	128.754	others		ESC2	YDR363W	265	others		YDR204W	COQ4	13	others		YLR099W-A	0.0727	Others
YOR036W	0.603516	others			EHD3	YDR036C	35.5801	others		ESC8	YOL017W	129	others		YDR205W	MSC2	9	others		YBR121C	0.0215	Others
YHR039C-A	0.604709	others			EHT1	YBR177C	40.1756	others		ESF1	YDR365C	119	others		YDR206W	EBS1	36	others		YPL079W	0.001	Others
YDR174W	0.604802	others			EIS1	YMR031C	28.7574	others		ESF2	YNR054C	112	others		YDR207C	UME6	45	others		YKL150W	0.0517	Others
YOR135C	0.607261	others			EKI1	YDR147W	28.5233	others		ESL1	YIL151C	64	others		YDR208W	MSS4	24	others		YNL308C	0.0694	Others
YKL118W	0.608059	others			ELA1	YNL230C	12.5783	others		ESL2	YKR096W	148	others		YDR209C	YDR209C	0	others		YOR259C	0.0395	Others
YJR018W	0.608637	others			ELC1	YPL046C	20.1817	others		ESP1	YGR098C	440	others		YDR210W	YDR210W	8	others		YIL156W-B	0.0257	Others
YPL268W	0.611141	others			ELF1	YKL160W	146.123	others		ESS1	YJR017C	942	others		YDR211W	GCD6	49	others		YGL043W	0.054	Others
YMR224C	0.616387	others			ELG1	YOR144C	17.9136	others		EST1	YLR233C	597	others		YDR212W	TCP1	76	others		YPL198W	0.0713	Others
YER074W	0.617187	others			ELM1	YKL048C	22.1224	others		EST2	YLR318W	67	others		YDR213W	UPC2	19	others		YOR204W	0.0153	Others
YNL280C	0.621996	others			ELO1	YJL196C	116.508	others		EST3	YIL009C-A	56	others		YDR214W	AHA1	64	others		YER099C	0.0171	Others
YKL212W	0.624393	others			ELO2	YCR034W	184.959	others		ETP1	YHL010C	26	others		YDR215C	YDR215C	0	others		YOL064C	0.0629	Others
YDR323C	0.62534	others			ELP2	YGR200C	72.7271	others		ETR1	YBR026C	387	others		YDR216W	ADR1	47	others		YOR124C	0.1386	Others
YKL143W	0.625685	others			ELP3	YPL086C	58.1424	others		ETT1	YOR051C	19	others		YDR217C	RAD9	23	others		YJL133W	0.0311	Others
YLR148W	0.628327	others			ELP4	YPL101W	40.382	others		EUC1	YMR111C	86	others		YDR218C	SPR28	7	others		YPL111W	0.0478	Others
YGR285C	0.630237	others			ELP6	YMR312W	35.1345	others		EUG1	YDR518W	148	others		YDR219C	MFB1	11	others		YIL061C	0.1482	Others
YNL225C	0.631963	others			EMA17	YIL029C	12.0727	others		EXG1	YLR300W	94	others		YDR220C	YDR220C	0	others		YGR093W	0.1429	Others
YOL009C	0.634589	others			EMA19	YLR050C	40.3777	others		EXG2	YDR261C	47	others		YDR221W	GTB1	28	others		YJL217W	0.0906	Others
YML094C-A	0.635822	others			EMA35	YCR100C	8.5606	others		EXO1	YOR033C	203	others		YDR222W	YDR222W	10	others		YJR126C	0.082	Others
YDL117W	0.635862	others			EMC1	YCL045C	105.877	others		EXO5	YBR163W	20	others		YDR223W	CRF1	7	others		YOR192C	0.0758	Others
YOL108C	0.642912	others			EMC10	YDR056C	71.4695	others		EXO70	YJL085W	517	others		YDR224C	HTB1	242	others		YPR145W	0.0209	Others
YKL139W	0.643181	others			EMC2	YJR088C	84.4795	others		EXO84	YBR102C	281	others		YDR225W	HTA1	192	others		YGR120C	0.0981	Others
YDR123C	0.645532	others			EMC3	YKL207W	115.785	others		EXP1	YDL121C	95	others		YDR226W	ADK1	45	others		YHR034C	0.1334	Others
YJR055W	0.647954	others			EMC4	YGL231C	102.404	others		FAA1	YOR317W	117	adaptive genes		YDR227W	SIR4	92	others		YPL253C	0.1412	Others
YOR136W	0.649088	others			EMC5	YIL027C	78.607	others		FAA2	YER015W	19	others		YDR228C	PCF11	36	others		YBR041W	0.0553	Others
YOL051W	0.651364	others			EMC6	YLL014W	123.796	others		FAA3	YIL009W	42	others		YDR229W	IVY1	74	others		YGR077C	0.3099	Others
YJR105W	0.653009	others			EMG1	YLR186W	104.674	others		FAA4	YMR246W	54	others		YDR230W	YDR230W	0	others		YPR134W	0.3612	Others
YBL051C	0.656835	others			EMI1	YDR512C	23.1712	others		FAB1	YFR019W	362	others		YDR231C	COX20	244	others		YGL252C	0.0334	Others
YHL025W	0.657626	others			EMI2	YDR516C	38.7588	others		FAD1	YDL045C	183	others		YDR232W	HEM1	16	others		YGL229C	0.1747	Others
YKR020W	0.661939	others			EMP24	YGL200C	250.036	others		FAF1	YIL019W	52	others		YDR233C	RTN1	88	others		YOR174W	0.1454	Others
YGL071W	0.662793	others			EMP46	YLR080W	4.4358	others		FAL1	YDR021W	307	others		YDR234W	LYS4	19	others		YBL093C	0.0535	Others
YHR026W	0.665561	others			EMP47	YFL048C	83.6196	others		FAP1	YNL023C	65	others		YDR235W	PRP42	30	others		YER032W	0.2571	Others
YHR081W	0.666783	others			EMP65	YER140W	21.4685	others		FAP7	YDL166C	4	others		YDR236C	FMN1	3	others		YPL177C	0.1275	Others
YPL234C	0.667676	others			EMP70	YLR083C	134.945	others		FAR1	YJL157C	52	others		YDR237W	MRPL7	34	others		YKR055W	0.0841	Others
YPL271W	0.668476	others			EMW1	YNL313C	55.6714	others		FAR10	YLR238W	196	others		YDR238C	SEC26	84	others		YCR008W	0.0651	Others
YER155C	0.670659	others			ENA1	YDR040C	3.2334	others		FAR11	YNL127W	235	others		YDR239C	YDR239C	15	others		YKR028W	0.1066	Others
YGL095C	0.67184	others			ENA5	YDR038C	3.3143	others		FAR3	YMR052W	237	others		YDR240C	SNU56	44	others		YLR120C	0.1696	Others
YGL246C	0.676236	others			ENB1	YOL158C	116.218	others		FAR7	YFR008W	174	others		YDR241W	BUD26	0	others		YGR271W	0.0475	Others
YPR139C	0.677819	others			END3	YNL084C	74.0258	others		FAR8	YMR029C	101	others		YDR242W	AMD2	7	others		YML023C	0.1168	Others
YHR060W	0.68182	others			ENO1	YGR254W	284.045	others		FAS1	YKL182W	22	adaptive genes		YDR243C	PRP28	16	others		YNR023W	0.1491	Others
YLR200W	0.685675	others			ENO2	YHR174W	8322.85	others		FAS2	YPL231W	327	others		YDR244W	PEX5	33	others		YBR139W	0.0744	Others
YDL173W	0.685677	others			ENP1	YBR247C	62.6023	others		FAT1	YBR041W	188	others		YDR245W	MNN10	24	others		YAL020C	0.2267	Others
YJL175W	0.687277	others			ENP2	YGR145W	49.5941	others		FAT3	YKL187C	17	others		YDR246W	TRS23	17	others		YNL016W	0.0367	Others
YDR069C	0.689614	others			ENT1	YDL161W	38.3226	others		FAU1	YER183C	32	others		YDR246W-A	YDR246W-A	0	others		YOR126C	0.1683	Others
YHR011W	0.690426	others			ENT2	YLR206W	41.4943	others		FBA1	YKL060C	42	others		YDR247W	VHS1	73	others		YJL143W	0.0126	Others
YDR382W	0.691501	others			ENT3	YJR125C	57.9391	others		FBP1	YLR377C	55	others		YDR248C	YDR248C	5	others		YPR149W	0.0119	Others
YPR159W	0.691996	others			ENT4	YLL038C	26.5223	others		FBP26	YJL155C	74	others		YDR249C	YDR249C	5	others		YGR032W	0.0249	Others
YOL148C	0.692735	others			ENT5	YDR153C	48.3448	others		FCF1	YDR339C	248	others		YDR250C	YDR250C	0	others		YDR479C	0.1018	Others
YDR432W	0.695265	others			ENV11	YGR071C	20.4148	others		FCF2	YLR051C	132	others		YDR251W	PAM1	30	others		YEL006W	0.0508	Others
YPL213W	0.696372	others			ENV7	YPL236C	17.3317	others		FCP1	YMR277W	565	others		YDR252W	BTT1	24	others		YMR171C	0.0737	Others
YDR495C	0.696415	others			ENV9	YOR246C	78.3534	others		FCY1	YPR062W	46	others		YDR253C	MET32	6	others		YMR025W	0.205	Others
YMR293C	0.696929	others			EOS1	YNL080C	43.3755	others		FCY2	YER056C	98	adaptive genes		YDR254W	CHL4	36	others		YDR086C	0.0968	Others
YJR073C	0.702626	others			EPL1	YFL024C	21.4949	others		FCY21	YER060W	44	others		YDR255C	RMD5	16	others		YGL108C	0.1196	Others
YFL032W	0.706544	others			EPO1	YMR124W	18.2662	others		FCY22	YER060W-A	100	others		YDR256C	CTA1	20	others		YFL002C	0.0847	Others
YDL172C	0.714232	others			EPS1	YIL005W	37.0127	others		FDC1	YDR539W	36	others		YDR257C	RKM4	15	others		YDL209C	0.1284	Others
YCL007C	0.714524	others			EPT1	YHR123W	47.4887	others		FDH1	YOR388C	78	others		YDR258C	HSP78	36	others		YOL017W	0.336	Others
YKR085C	0.717167	others			ERB1	YMR049C	69.9248	others		FDO1	YMR144W	92	others		YDR259C	YAP6	50	others		YDR214W	0.0916	Others
YBR068C	0.720453	others			ERC1	YHR032W	44.7547	others		FEN2	YCR028C	34	others		YDR260C	SWM1	30	others		YCR071C	0.1686	Others
YLR025W	0.724476	others			ERD1	YDR414C	27.3138	others		FES1	YBR101C	88	others		YDR261C	EXG2	8	others		YKL107W	0.0412	Others
YKL002W	0.726152	others			ERD2	YBL040C	90.8958	others		FET3	YMR058W	77	others		YDR262W	YDR262W	5	others		YJL187C	0.0778	Others
YPR173C	0.729134	others			ERF2	YLR246W	14.1965	others		FET4	YMR319C	74	adaptive genes		YDR263C	DIN7	9	others		YLR312W-A	0.2111	Others
YOR331C	0.740456	others			ERG10	YPL028W	372.054	others		FET5	YFL041W	48	others		YDR264C	AKR1	57	others		YGL181W	0.0968	Others
YOL086C	0.741422	others			ERG11	YHR007C	489.41	others		FEX1	YOR390W	28	others		YDR265W	PEX10	27	others		YGL079W	0.0936	Others
YMR014W	0.743165	others			ERG12	YMR208W	50.1407	others		FEX2	YPL279C	54	others		YDR266C	HEL2	28	others		YBR269C	0.1291	Others
YDR418W	0.746583	others			ERG13	YML126C	339.906	others		FHL1	YPR104C	186	others		YDR267C	CIA1	14	others		YCR081W	0.0961	Others
YPL254W	0.750293	others			ERG2	YMR202W	320.92	others		FHN1	YGR131W	47	others		YDR268W	MSW1	12	others		YDR352W	0.0926	Others
YPL193W	0.752571	others			ERG20	YJL167W	258.368	others		FIG1	YBR040W	141	others		YDR269C	YDR269C	0	others		YJL200C	0.0318	Others
YKL041W	0.757059	others			ERG24	YNL280C	85.8572	others		FIG2	YCR089W	78	others		YDR270W	CCC2	10	others		YDR036C	0.1997	Others
YDR028C	0.759565	others			ERG26	YGL001C	97.8568	others		FIG4	YNL325C	112	others		YDR271C	YDR271C	0	others		YOR039W	0.0181	Others
YIR009W	0.761623	others			ERG27	YLR100W	135.318	others		FIN1	YDR130C	102	others		YDR272W	GLO2	12	others		YDL008W	0.0801	Others
YOL087C	0.764519	others			ERG28	YER044C	72.5315	others		FIP1	YJR093C	450	others		YDR273W	DON1	12	others		YKL221W	0.1244	Others
YBL007C	0.764527	others			ERG29	YMR134W	26.6174	others		FIR1	YER032W	57	others		YDR274C	YDR274C	0	others		YOR123C	0.1445	Others
YCL058C	0.76585	others			ERG3	YLR056W	335.313	others		FIS1	YIL065C	205	others		YDR275W	BSC2	3	others		YJR032W	0.102	Others
YDR290W	0.765971	others			ERG4	YGL012W	239.439	others		FIT1	YDR534C	59	others		YDR276C	PMP3	27	others		YDR539W	0.0401	Others
YGL240W	0.767065	others			ERG5	YMR015C	126.665	others		FIT2	YOR382W	120	others		YDR277C	MTH1	35	adaptive genes		YHR158C	0.1273	Others
YFL031W	0.768527	others			ERG7	YHR072W	49.7864	others		FIT3	YOR383C	26	others		YDR278C	YDR278C	0	others		YLR135W	0.2772	Others
YBR194W	0.771737	others			ERG8	YMR220W	65.7014	others		FKH1	YIL131C	85	others		YDR279W	RNH202	11	others		YOR269W	0.1292	Others
YPR047W	0.776996	others			ERG9	YHR190W	139.782	others		FKH2	YNL068C	167	others		YDR280W	RRP45	48	others		YAL009W	0.0598	Others
YEL033W	0.78075	others			ERI1	YPL096C-A	30.1482	others		FKS1	YLR342W	437	adaptive genes		YDR281C	PHM6	7	others		YDL021W	0.0482	Others
YNL291C	0.780995	others			ERJ5	YFR041C	42.0842	others		FKS3	YMR306W	36	others		YDR282C	MRX10	3	others		YDL072C	0.0482	Others
YNR052C	0.781617	others			ERO1	YML130C	76.0076	others		FLC1	YPL221W	42	others		YDR283C	GCN2	70	adaptive genes		YMR314W	0.0099	Others
YDR159W	0.781632	others			ERP1	YAR002C-A	199.303	others		FLC2	YAL053W	103	others		YDR284C	DPP1	33	others		YIL009W	0.0634	Others
YER017C	0.783592	others			ERP2	YAL007C	141.074	others		FLC3	YGL139W	37	others		YDR285W	ZIP1	44	others		YHL004W	0.1071	Others
YOR008C-A	0.784691	others			ERP3	YDL018C	40.9748	others		FLO1	YAR050W	55	others		YDR286C	MGP12	5	others		YJL222W	0.2728	Others
YDL116W	0.787354	others			ERP4	YOR016C	59.0704	others		FLO10	YKR102W	60	others		YDR287W	INM2	5	others		YDL056W	0.0703	Others
YJL056C	0.787359	others			ERP5	YHR110W	54.2484	others		FLO11	YIR019C	111	others		YDR288W	NSE3	21	others		YML075C	0.0367	Others
YCR063W	0.788844	others			ERP6	YGL002W	44.0971	others		FLO5	YHR211W	1	others		YDR289C	RTT103	28	others		YDR461W	0.3248	Others
YLR079W	0.789401	others			ERR3	YMR323W	0.0316	others		FLO8	YER109C	70	others		YDR290W	YDR290W	0	others		YDR496C	0.0743	Others
YNL080C	0.789822	others			ERS1	YCR075C	26.477	others		FLO9	YAL063C	27	others		YDR291W	HRQ1	85	others		YLR382C	0.119	Others
YDR448W	0.790906	others			ERT1	YBR239C	11.7873	others		FLR1	YBR008C	22	others		YDR292C	SRP101	14	others		YPL196W	0.0372	Others
YDR463W	0.794326	others			ERV1	YGR029W	38.741	others		FLX1	YIL134W	301	others		YDR293C	SSD1	111	others		YOL012C	0.0164	Others
YJR118C	0.794342	others			ERV14	YGL054C	207.298	others		FMC1	YIL098C	340	others		YDR294C	DPL1	10	others		YGL093W	0.2269	Others
YGL219C	0.79502	others			ERV15	YBR210W	41.5721	others		FMN1	YDR236C	203	others		YDR295C	HDA2	119	others		YBR037C	0.0508	Others
YHL011C	0.795824	others			ERV2	YPR037C	38.3716	others		FMO1	YHR176W	45	others		YDR296W	MHR1	55	others		YBR122C	0.2629	Others
YDR417C	0.796534	others			ERV25	YML012W	251.344	others		FMP10	YER182W	15	others		YDR297W	SUR2	40	others		YPL226W	0.0279	Others
YEL013W	0.796993	others			ERV29	YGR284C	130.599	others		FMP16	YDR070C	36	others		YDR298C	ATP5	21	others		YNL035C	0.1176	Others
YDR161W	0.798362	others			ERV41	YML067C	67.7752	others		FMP23	YBR047W	85	others		YDR299W	BFR2	51	others		YFL044C	0.1093	Others
YMR267W	0.798781	others			ERV46	YAL042W	150.371	others		FMP25	YLR077W	42	others		YDR300C	PRO1	22	others		YKR098C	0.1208	Others
YEL050C	0.800395	others			ESA1	YOR244W	27.5464	others		FMP27	YLR454W	33	others		YDR301W	CFT1	42	others		YPL164C	0.2076	Others
YGL218W	0.800482	others			ESBP6	YNL125C	14.5647	others		FMP30	YPL103C	133	others		YDR302W	GPI11	4	others		YLR438W	0.036	Others
YPL084W	0.800497	others			ESC1	YMR219W	18.6146	others		FMP32	YFL046W	31	others		YDR303C	RSC3	64	others		YLR116W	0.0867	Others
YBR173C	0.80098	others			ESC2	YDR363W	16.7249	others		FMP33	YJL161W	23	others		YDR304C	CPR5	19	others		YKL020C	0.1135	Others
YDR149C	0.803509	others			ESC8	YOL017W	12.3508	others		FMP40	YPL222W	37	others		YDR305C	HNT2	5	others		YBR207W	0.0645	Others
YLL049W	0.804218	others			ESF1	YDR365C	92.3087	others		FMP41	YNL168C	27	others		YDR306C	PFU1	16	others		YLL018C	0.0188	Others
YDL198C	0.804235	others			ESF2	YNR054C	30.504	others		FMP42	YMR221C	46	others		YDR307W	PMT7	24	others		YBR247C	0.0355	Others
YFR040W	0.804392	others			ESL1	YIL151C	29.3865	others		FMP45	YDL222C	66	others		YDR308C	SRB7	49	others		YOR255W	0.2361	Others
YEL029C	0.804413	others			ESL2	YKR096W	24.5939	others		FMP46	YKR049C	80	others		YDR309C	GIC2	33	others		YDR183W	0.142	Others
YLL006W	0.804564	others			ESP1	YGR098C	23.319	others		FMP48	YGR052W	75	others		YDR310C	SUM1	39	adaptive genes		YJR145C	0.001	Others
YPR044C	0.804615	others			ESS1	YJR017C	68.9722	others		FMP49	YER038W-A	0	others		YDR311W	TFB1	42	others		YMR295C	0.0336	Others
YHR194W	0.804626	others			EST1	YLR233C	9.9358	others		FMP52	YER004W	49	others		YDR312W	SSF2	29	others		YDR167W	0.0739	Others
YGR180C	0.804964	others			EST2	YLR318W	8.9717	others		FMS1	YMR020W	69	others		YDR313C	PIB1	13	others		YLL051C	0.1883	Others
YHR147C	0.805018	others			EST3	YIL009C-A	28.1163	others		FMT1	YBL013W	171	others		YDR314C	RAD34	16	others		YOL156W	0.034	Others
YDL081C	0.805329	others			ETP1	YHL010C	13.6223	others		FOB1	YDR110W	81	others		YDR315C	IPK1	10	others		YKL001C	0.001	Others
YIL090W	0.806647	others			ETR1	YBR026C	49.2453	others		FOL1	YNL256W	4	others		YDR316W	OMS1	28	others		YMR233W	0.1584	Others
YMR307W	0.806753	others			ETT1	YOR051C	90.4694	others		FOL2	YGR267C	16	others		YDR317W	HIM1	1	others		YIL057C	0.0141	Others
YNL055C	0.806771	others			EUC1	YMR111C	11.8375	others		FOL3	YMR113W	4	others		YDR318W	MCM21	40	others		YBR076W	0.1056	Others
YOL072W	0.807817	others			EUG1	YDR518W	51.9955	others		FOX2	YKR009C	41	others		YDR319C	YFT2	17	others		YHL038C	0.1536	Others
YDL203C	0.807859	others			EXG1	YLR300W	377.458	others		FPK1	YNR047W	108	others		YDR320C	SWA2	15	others		YDR237W	0.0548	Others
YHR079C	0.80849	others			EXG2	YDR261C	54.8235	others		FPR1	YNL135C	264	others		YDR320C-A	DAD4	34	others		YMR272C	0.026	Others
YDR017C	0.809922	others			EXO1	YOR033C	25.2327	others		FPR2	YDR519W	27	others		YDR320W-B	YDR320W-B	0	others		YHR189W	0.0543	Others
YML024W	0.810763	others			EXO5	YBR163W	25.4332	others		FPR3	YML074C	43	others		YDR321W	ASP1	14	others		YGR294W	0.0617	Others
YLR320W	0.81172	others			EXO70	YJL085W	21.6425	others		FPR4	YLR449W	61	others		YDR322C-A	TIM11	17	others		YGL115W	0.0187	Others
YLR322W	0.812405	others			EXO84	YBR102C	25.5856	others		FPS1	YLL043W	348	others		YDR322W	MRPL35	44	others		YBR126W-A	0.4226	Others
YDR126W	0.814008	others			EXP1	YDL121C	101.134	others		FPY1	YMR178W	9	others		YDR323C	PEP7	16	others		YNR002C	0.0213	Others
YJL115W	0.81458	others			FAA2	YER015W	5.2942	others		FRA1	YLL029W	171	others		YDR324C	UTP4	88	others		YDR107C	0.1182	Others
YKL134C	0.814859	others			FAA3	YIL009W	62.8741	others		FRD1	YEL047C	19	others		YDR325W	YCG1	21	others		YER033C	0.1916	Others
YOR141C	0.817602	others			FAA4	YMR246W	203.972	others		FRE1	YLR214W	61	adaptive genes		YDR326C	YSP2	22	others		YDR411C	0.149	Others
YPL125W	0.817818	others			FAB1	YFR019W	20.8085	others		FRE2	YKL220C	55	others		YDR327W	YDR327W	0	others		YOR185C	0.001	Others
YBL090W	0.818602	others			FAD1	YDL045C	24.3324	others		FRE3	YOR381W	93	others		YDR328C	SKP1	129	others		YOL087C	0.0977	Others
YPL180W	0.818742	others			FAF1	YIL019W	25.2238	others		FRE4	YNR060W	19	others		YDR329C	PEX3	26	others		YIL039W	0.0944	Others
YDL013W	0.819256	others			FAL1	YDR021W	20.1418	others		FRE5	YOR384W	17	others		YDR330W	UBX5	26	others		YGL001C	0.0337	Others
YPL090C	0.819403	others			FAP1	YNL023C	27.9825	others		FRE6	YLL051C	23	others		YDR331W	GPI8	67	others		YOL100W	0.1183	Others
YHR178W	0.819615	others			FAP7	YDL166C	46.1557	others		FRE7	YOL152W	62	others		YDR332W	IRC3	15	others		YHR135C	0.0455	Others
YGL115W	0.819747	others			FAR1	YJL157C	65.0143	others		FRE8	YLR047C	62	others		YDR333C	RQC1	69	others		YLR461W	0.1613	Others
YBR189W	0.822194	others			FAR10	YLR238W	15.4662	others		FRK1	YPL141C	58	others		YDR334W	SWR1	45	others		YNL237W	0.1021	Others
YPR131C	0.822262	others			FAR11	YNL127W	21.8951	others		FRM2	YCL026C-A	83	others		YDR335W	MSN5	59	others		YGR163W	0.008	Others
YBR288C	0.822443	others			FAR3	YMR052W	12.2446	others		FRQ1	YDR373W	289	others		YDR336W	MRX8	5	others		YOR160W	0.0721	Others
YMR269W	0.822564	others			FAR7	YFR008W	12.8182	others		FRS1	YLR060W	204	others		YDR337W	MRPS28	37	others		YGL123W	0.001	Others
YAL021C	0.822726	others			FAR8	YMR029C	36.1119	others		FRS2	YFL022C	80	others		YDR338C	YDR338C	7	others		YLR185W	0.001	Others
YHL023C	0.822899	others			FAS2	YPL231W	393.694	others		FRT1	YOR324C	42	others		YDR339C	FCF1	22	others		YGL002W	0.0976	Others
YDR486C	0.823601	others			FAT1	YBR041W	52.1439	others		FRT2	YAL028W	36	others		YDR340W	YDR340W	0	others		YOR084W	0.1437	Others
YAL023C	0.82445	others			FAT3	YKL187C	5.3773	others		FSF1	YOR271C	60	others		YDR341C	YDR341C	58	others		YKR003W	0.0663	Others
YDR150W	0.82532	others			FAU1	YER183C	45.4106	others		FSH1	YHR049W	57	others		YDR342C	HXT7	41	others		YBL075C	0.0207	Others
YDL077C	0.826589	others			FBA1	YKL060C	9953.22	others		FSH2	YMR222C	67	others		YDR343C	HXT6	29	others		YJL055W	0.1099	Others
YEL062W	0.827389	others			FBP1	YLR377C	0.3554	others		FSH3	YOR280C	31	others		YDR344C	YDR344C	0	others		YOL112W	0.1069	Others
YML009C-A	0.827495	others			FBP26	YJL155C	16.0409	others		FTH1	YBR207W	42	others		YDR345C	HXT3	28	others		YNL200C	0.0503	Others
YNL229C	0.82797	others			FCF1	YDR339C	69.1571	others		FTR1	YER145C	70	adaptive genes		YDR346C	SVF1	30	others		YOR028C	0.0918	Others
YGL127C	0.828578	others			FCF2	YLR051C	58.585	others		FUB1	YCR076C	86	others		YDR347W	MRP1	62	others		YLR141W	0.1879	Others
YGL168W	0.829012	others			FCP1	YMR277W	37.7588	others		FUI1	YBL042C	43	adaptive genes		YDR348C	PAL1	18	others		YLL005C	0.1846	Others
YMR016C	0.829801	others			FCY1	YPR062W	134.7	others		FUM1	YPL262W	421	others		YDR349C	YPS7	3	others		YLR054C	0.1129	Others
YPL174C	0.830063	others			FCY21	YER060W	27.2993	others		FUN12	YAL035W	12	others		YDR350C	ATP22	7	others		YMR185W	0.2331	Others
YGR196C	0.83057	others			FCY22	YER060W-A	1.2915	others		FUN14	YAL008W	26	others		YDR351W	SBE2	9	others		YGL060W	0.2421	Others
YDR296W	0.830998	others			FDC1	YDR539W	35.6817	others		FUN19	YAL034C	118	others		YDR352W	YPQ2	11	others		YNL157W	0.0411	Others
YOR323C	0.83181	others			FDH1	YOR388C	0.0478	others		FUN26	YAL022C	46	others		YDR353W	TRR1	33	others		YBL022C	0.0455	Others
YLR048W	0.83227	others			FDO1	YMR144W	24.7182	others		FUN30	YAL019W	180	others		YDR354C-A	YDR354C-A	0	others		YLL025W	0.0319	Others
YCR028C-A	0.832751	others			FEN2	YCR028C	35.8942	others		FUR1	YHR128W	39	adaptive genes		YDR354W	TRP4	10	others		YAL021C	0.0695	Others
YOR221C	0.8328	others			FES1	YBR101C	87.5661	others		FUR4	YBR021W	9	others		YDR355C	YDR355C	0	others		YGR222W	0.2302	Others
YJL102W	0.832933	others			FET3	YMR058W	386.338	others		FUS1	YCL027W	48	others		YDR356W	SPC110	76	others		YGL092W	0.174	Others
YGL124C	0.833436	others			FET5	YFL041W	46.2696	others		FUS2	YMR232W	75	others		YDR357C	CNL1	21	others		YLR004C	0.0394	Others
YMR097C	0.833852	others			FEX1	YOR390W	5.512	others		FUS3	YBL016W	322	others		YDR358W	GGA1	10	others		YDR313C	0.1592	Others
YGR159C	0.833874	others			FEX2	YPL279C	5.0943	others		FYV1	YDR024W	0	others		YDR359C	EAF1	45	others		YDL073W	0.1735	Others
YMR190C	0.834023	others			FHL1	YPR104C	28.1748	others		FYV10	YIL097W	260	others		YDR360W	OPI7	0	others		YIL099W	0.1659	Others
YFR019W	0.834122	others			FHN1	YGR131W	8.3326	others		FYV12	YOR183W	149	others		YDR361C	BCP1	29	others		YJL180C	0.1085	Others
YOL023W	0.834182	others			FIG1	YBR040W	0.7534	others		FYV4	YHR059W	101	others		YDR362C	TFC6	352	others		YER012W	0.0318	Others
YJL024C	0.834219	others			FIG2	YCR089W	4.2327	others		FYV5	YCL058C	1	others		YDR363W	ESC2	17	others		YMR300C	0.0056	Others
YPR087W	0.834993	others			FIG4	YNL325C	13.6876	others		FYV6	YNL133C	8	others		YDR363W-A	SEM1	58	others		YPL234C	0.001	Others
YBR266C	0.8352	others			FIN1	YDR130C	24.0671	others		FYV7	YLR068W	45	others		YDR364C	CDC40	32	others		YBR251W	0.029	Others
YDR369C	0.835314	others			FIP1	YJR093C	25.6679	others		FYV8	YGR196C	206	others		YDR365C	ESF1	90	others		YHR083W	0.3805	Others
YOR001W	0.835456	others			FIR1	YER032W	19.3423	others		FZF1	YGL254W	91	others		YDR366C	MOR1	3	others		YBR084C-A	0.001	Others
YOR096W	0.835773	others			FIS1	YIL065C	34.0664	others		FZO1	YBR179C	128	others		YDR367W	KEI1	11	others		YML108W	0.0598	Others
YDR268W	0.837094	others			FIT1	YDR534C	9.6739	others		GAA1	YLR088W	194	others		YDR368W	YPR1	11	others		YJL196C	0.104	Others
YML022W	0.837364	others			FIT2	YOR382W	119.052	others		GAB1	YLR459W	584	others		YDR369C	XRS2	31	others		YLR113W	0.0317	Others
YLR315W	0.837505	others			FIT3	YOR383C	144.723	others		GAC1	YOR178C	40	others		YDR370C	DXO1	5	others		YDR031W	0.0975	Others
YGR162W	0.837573	others			FKH1	YIL131C	41.0166	others		GAD1	YMR250W	57	others		YDR371C-A	YDR371C-A	0	others		YHL032C	0.0606	Others
YHR168W	0.838276	others			FKH2	YNL068C	24.496	others		GAL1	YBR020W	77	others		YDR371W	CTS2	8	others		YEL065W	0.056	Others
YGR219W	0.838806	others			FKS3	YMR306W	2.1584	others		GAL10	YBR019C	98	others		YDR372C	VPS74	26	others		YDR081C	0.0806	Others
YOR183W	0.839412	others			FLC1	YPL221W	68.3512	others		GAL11	YOL051W	95	others		YDR373W	FRQ1	7	others		YMR044W	0.1801	Others
YJR032W	0.839596	others			FLC2	YAL053W	51.9223	others		GAL2	YLR081W	67	others		YDR374C	PHO92	7	others		YLR117C	0.1354	Others
YKL003C	0.83973	others			FLC3	YGL139W	42.6109	others		GAL3	YDR009W	59	others		YDR374W-A	WIP1	5	others		YCL005W	0.2364	Others
YGL252C	0.839804	others			FLO1	YAR050W	0.632	others		GAL4	YPL248C	98	others		YDR375C	BCS1	15	others		YGL234W	0.034	Others
YIL018W	0.839909	others			FLO10	YKR102W	1.5003	others		GAL7	YBR018C	112	others		YDR376W	ARH1	9	others		YKR059W	0.0098	Others
YOR205C	0.840229	others			FLO11	YIR019C	0.4356	others		GAL80	YML051W	184	others		YDR377W	ATP17	21	others		YMR036C	0.1422	Others
YNL250W	0.840338	others			FLO5	YHR211W	2.1645	others		GAL83	YER027C	56	others		YDR378C	LSM6	53	others		YNL274C	0.1675	Others
YJL096W	0.840351	others			FLO8	YER109C	17.5273	others		GAP1	YKR039W	123	others		YDR379C-A	SDH6	6	others		YER068W	0.0689	Others
YKR082W	0.841182	others			FLO9	YAL063C	0.1568	others		GAR1	YHR089C	88	others		YDR379W	RGA2	35	others		YDR501W	0.2642	Others
YNL010W	0.841545	others			FLR1	YBR008C	18.1005	others		GAS1	YMR307W	780	others		YDR380W	ARO10	11	others		YDR126W	0.1217	Others
YLR062C	0.841614	others			FLX1	YIL134W	21.0227	others		GAS2	YLR343W	54	others		YDR381C-A	COI1	7	others		YDR473C	0.1588	Others
YBR168W	0.841681	others			FMC1	YIL098C	23.6694	others		GAS3	YMR215W	148	others		YDR381W	YRA1	294	others		YHR102W	0.1355	Others
YDR079W	0.842629	others			FMN1	YDR236C	39.7922	others		GAS4	YOL132W	56	others		YDR382W	RPP2B	84	others		YJL137C	0.2195	Others
YDL160C	0.842714	others			FMO1	YHR176W	5.549	others		GAS5	YOL030W	74	others		YDR383C	NKP1	22	others		YGR072W	0.2039	Others
YNL003C	0.843411	others			FMP10	YER182W	18.2713	others		GAT1	YFL021W	63	others		YDR384C	ATO3	10	others		YNL042W	0.1121	Others
YOR070C	0.843456	others			FMP16	YDR070C	2.7785	others		GAT2	YMR136W	71	others		YDR385W	EFT2	107	others		YDR175C	0.1049	Others
YGR261C	0.843644	others			FMP23	YBR047W	11.3802	others		GAT3	YLR013W	29	others		YDR386W	MUS81	83	others		YOR118W	0.0787	Others
YER083C	0.843777	others			FMP25	YLR077W	29.5681	others		GAT4	YIR013C	29	others		YDR387C	CIN10	5	others		YJL183W	0.0804	Others
YBL027W	0.844081	others			FMP27	YLR454W	32.7508	others		GBP2	YCL011C	142	others		YDR388W	RVS167	216	others		YNL077W	0.0993	Others
YDR114C	0.844378	others			FMP30	YPL103C	19.9984	others		GCD1	YOR260W	346	others		YDR389W	SAC7	15	others		YAL012W	0.0386	Others
YML012C-A	0.844714	others			FMP32	YFL046W	26.39	others		GCD10	YNL062C	226	others		YDR390C	UBA2	18	others		YGL005C	0.1541	Others
YML061C	0.845335	others			FMP33	YJL161W	3.6676	others		GCD11	YER025W	353	adaptive genes		YDR391C	YDR391C	8	others		YFR040W	0.0638	Others
YOR106W	0.845351	others			FMP40	YPL222W	7.5774	others		GCD14	YJL125C	290	others		YDR392W	SPT3	40	others		YER154W	0.0411	Others
YDR025W	0.845806	others			FMP41	YNL168C	59.5234	others		GCD2	YGR083C	98	others		YDR393W	SHE9	45	others		YGR198W	0.1243	Others
YJL136C	0.846002	others			FMP42	YMR221C	49.2281	others		GCD6	YDR211W	49	others		YDR394W	RPT3	107	others		YDL183C	0.1572	Others
YMR143W	0.8464	others			FMP45	YDL222C	2.8963	others		GCD7	YLR291C	193	adaptive genes		YDR395W	SXM1	42	others		YOL041C	0.1085	Others
YIL014C-A	0.846889	others			FMP46	YKR049C	20.4523	others		GCG1	YER163C	87	others		YDR396W	YDR396W	0	others		YDR099W	0.0069	Others
YGR215W	0.847457	others			FMP48	YGR052W	3.0332	others		GCN1	YGL195W	372	others		YDR397C	NCB2	18	others		YGR169C-A	0.1359	Others
YLR068W	0.847495	others			FMP49	YER038W-A	4.4506	others		GCN2	YDR283C	177	adaptive genes		YDR398W	UTP5	55	others		YHR050W	0.0934	Others
YJL101C	0.847572	others			FMP52	YER004W	83.3514	others		GCN20	YFR009W	291	others		YDR399W	HPT1	13	others		YNL061W	0.0202	Others
YOR201C	0.847762	others			FMS1	YMR020W	20.0376	others		GCN3	YKR026C	125	adaptive genes		YDR400W	URH1	6	others		YGR094W	0.055	Others
YLR270W	0.847771	others			FMT1	YBL013W	6.7717	others		GCN4	YEL009C	231	others		YDR401W	YDR401W	0	others		YBR149W	0.0438	Others
YHR129C	0.847775	others			FOB1	YDR110W	23.6108	others		GCN5	YGR252W	425	others		YDR402C	DIT2	1	others		YBR005W	0.1828	Others
YLR226W	0.848045	others			FOL1	YNL256W	39.8178	others		GCR1	YPL075W	75	others		YDR403W	DIT1	16	others		YLR175W	0.0376	Others
YMR228W	0.848406	others			FOL2	YGR267C	103.617	others		GCR2	YNL199C	351	others		YDR404C	RPB7	66	others		YDL237W	0.152	Others
YMR123W	0.8488	others			FOL3	YMR113W	23.7374	others		GCS1	YDL226C	238	others		YDR405W	MRP20	93	others		YOR001W	0.1632	Others
YDL044C	0.849413	others			FOX2	YKR009C	4.6096	others		GCV1	YDR019C	188	others		YDR406W	PDR15	14	others		YLR387C	0.0949	Others
YBR268W	0.849871	others			FPK1	YNR047W	32.1211	others		GCV2	YMR189W	62	others		YDR406W-A	YDR406W-A	0	others		YJL138C	0.0112	Others
YJR113C	0.850209	others			FPR1	YNL135C	702.992	others		GCV3	YAL044C	81	others		YDR407C	TRS120	25	others		YER137C	0.1821	Others
YLR425W	0.850222	others			FPR2	YDR519W	90.0898	others		GCY1	YOR120W	47	others		YDR408C	ADE8	13	others		YDR195W	0.15	Others
YNL005C	0.850258	others			FPR3	YML074C	155.585	others		GDA1	YEL042W	177	others		YDR409W	SIZ1	104	others		YMR049C	0.0692	Others
YGR058W	0.850264	others			FPR4	YLR449W	155.642	others		GDB1	YPR184W	20	others		YDR410C	STE14	9	others		YMR191W	0.2953	Others
YML036W	0.850351	others			FPS1	YLL043W	50.957	others		GDE1	YPL110C	26	others		YDR411C	DFM1	30	others		YLR090W	0.1703	Others
YMR193W	0.850634	others			FPY1	YMR178W	48.7634	others		GDH1	YOR375C	49	others		YDR412W	RRP17	119	others		YBR230W-A	0.4372	Others
YBR026C	0.850672	others			FRA1	YLL029W	58.5398	others		GDH2	YDL215C	121	others		YDR413C	YDR413C	0	others		YDR518W	0.1034	Others
YDR484W	0.850825	others			FRD1	YEL047C	99.3116	others		GDH3	YAL062W	41	others		YDR414C	ERD1	48	others		YIL103W	0.0445	Others
YGR135W	0.851171	others			FRE2	YKL220C	7.0095	others		GDI1	YER136W	251	others		YDR415C	YDR415C	5	others		YDR337W	0.0632	Others
YLR295C	0.851198	others			FRE3	YOR381W	14.3793	others		GDS1	YOR355W	145	others		YDR416W	SYF1	47	others		YIL119C	0.1058	Others
YDR175C	0.85136	others			FRE4	YNR060W	9.6221	others		GDT1	YBR187W	72	others		YDR417C	YDR417C	0	others		YPL045W	0.0902	Others
YPL239W	0.851588	others			FRE5	YOR384W	6.4402	others		GEA1	YJR031C	82	others		YDR418W	RPL12B	57	others		YDR088C	0.1316	Others
YDR115W	0.851621	others			FRE6	YLL051C	40.8858	others		GEA2	YEL022W	28	others		YDR419W	RAD30	20	others		YBR261C	0.048	Others
YFL016C	0.851688	others			FRE7	YOL152W	10.7603	others		GEF1	YJR040W	112	others		YDR420W	HKR1	14	others		YGR099W	0.2253	Others
YNL084C	0.851709	others			FRE8	YLR047C	20.8654	others		GEM1	YAL048C	327	others		YDR421W	ARO80	7	others		YPR031W	0.1651	Others
YER095W	0.852088	others			FRK1	YPL141C	25.1731	others		GEP3	YOR205C	444	others		YDR422C	SIP1	20	others		YDR486C	0.0244	Others
YGR101W	0.852366	others			FRM2	YCL026C-A	1.1596	others		GEP4	YHR100C	45	others		YDR423C	CAD1	17	others		YBR237W	0.1309	Others
YER116C	0.852383	others			FRQ1	YDR373W	82.4097	others		GEP5	YLR091W	155	others		YDR424C	DYN2	16	others		YKL113C	0.0169	Others
YPL173W	0.852494	others			FRS1	YLR060W	236.305	others		GEP7	YGL057C	159	others		YDR425W	SNX41	38	others		YBL047C	0.1047	Others
YMR294W	0.853247	others			FRS2	YFL022C	195.878	others		GET1	YGL020C	772	others		YDR426C	YDR426C	0	others		YCR086W	0.0907	Others
YER077C	0.853525	others			FRT1	YOR324C	24.8399	others		GET2	YER083C	967	others		YDR427W	RPN9	76	others		YLR209C	0.0484	Others
YJR145C	0.853704	others			FRT2	YAL028W	6.8413	others		GET3	YDL100C	411	others		YDR428C	BNA7	10	others		YIL052C	0.1032	Others
YGL058W	0.853893	others			FSF1	YOR271C	127.757	others		GET4	YOR164C	255	others		YDR429C	TIF35	72	others		YBR045C	0.1555	Others
YER122C	0.854296	others			FSH1	YHR049W	89.5755	others		GEX1	YCL073C	0	others		YDR430C	CYM1	17	others		YNL056W	0.0846	Others
YER087W	0.854507	others			FSH2	YMR222C	35.3912	others		GEX2	YKR106W	30	others		YDR431W	YDR431W	0	others		YML081W	0.0963	Others
YBR282W	0.856108	others			FSH3	YOR280C	25.7432	others		GFA1	YKL104C	122	others		YDR432W	NPL3	160	others		YNL112W	0.0596	Others
YOR270C	0.856236	others			FTH1	YBR207W	52.3987	others		GFD1	YMR255W	41	others		YDR433W	YDR433W	0	others		YDL130W	0.1063	Others
YHR191C	0.856496	others			FUB1	YCR076C	21.6621	others		GFD2	YCL036W	88	others		YDR434W	GPI17	14	others		YOR356W	0.0933	Others
YKL057C	0.85655	others			FUM1	YPL262W	113.137	others		GGA1	YDR358W	117	others		YDR435C	PPM1	5	others		YBR072W	0.0568	Others
YPR101W	0.856582	others			FUN12	YAL035W	219.906	others		GGA2	YHR108W	130	others		YDR436W	PPZ2	23	others		YPL015C	0.2595	Others
YKL113C	0.856791	others			FUN14	YAL008W	20.5774	others		GGC1	YDL198C	11	others		YDR437W	GPI19	5	others		YDL053C	0.1321	Others
YHR034C	0.857116	others			FUN19	YAL034C	12.9779	others		GIC1	YHR061C	90	others		YDR438W	THI74	3	others		YDL005C	0.1897	Others
YNL184C	0.857193	others			FUN26	YAL022C	43.7249	others		GIC2	YDR309C	100	others		YDR439W	LRS4	68	others		YGR159C	0.0538	Others
YOR309C	0.857216	others			FUN30	YAL019W	43.9643	others		GID10	YGR066C	10	others		YDR440W	DOT1	25	others		YCL043C	0.0739	Others
YHR111W	0.857309	others			FUR4	YBR021W	12.255	others		GID7	YCL039W	48	others		YDR441C	APT2	8	others		YBR227C	0.0771	Others
YHR008C	0.857581	others			FUS1	YCL027W	15.015	others		GID8	YMR135C	125	others		YDR442W	YDR442W	0	others		YLR087C	0.0406	Others
YPR116W	0.85784	others			FUS2	YMR232W	4.3664	others		GIM3	YNL153C	816	others		YDR443C	SSN2	39	others		YNL092W	0.1276	Others
YDR241W	0.857927	others			FUS3	YBL016W	35.7106	others		GIM4	YEL003W	571	others		YDR444W	YDR444W	3	others		YMR179W	0.1721	Others
YIL060W	0.857967	others			FYV1	YDR024W	114.324	others		GIM5	YML094W	585	others		YDR445C	YDR445C	0	others		YAL033W	0.0888	Others
YGR229C	0.858354	others			FYV10	YIL097W	9.8681	others		GIN4	YDR507C	223	others		YDR446W	ECM11	11	others		YLR081W	0.028	Others
YDR024W	0.858366	others			FYV12	YOR183W	6.0513	others		GIP1	YBR045C	29	others		YDR447C	RPS17B	75	others		YHR114W	0.0739	Others
YLR260W	0.858558	others			FYV4	YHR059W	34.4126	others		GIP2	YER054C	45	others		YDR448W	ADA2	116	others		YIL121W	0.0683	Others
YLR091W	0.858715	others			FYV5	YCL058C	8.2569	others		GIP3	YPL137C	55	others		YDR449C	UTP6	77	others		YBR034C	0.0156	Others
YDR405W	0.858971	others			FYV6	YNL133C	10.1217	others		GIP4	YAL031C	22	others		YDR450W	RPS18A	76	others		YPR091C	0.0795	Others
YMR066W	0.859595	others			FYV7	YLR068W	17.2272	others		GIR2	YDR152W	34	others		YDR451C	YHP1	13	others		YBR166C	0.0537	Others
YLL033W	0.859814	others			FYV8	YGR196C	18.0855	others		GIS1	YDR096W	125	others		YDR452W	PPN1	19	others		YJL094C	0.0499	Others
YPR043W	0.860152	others			FZF1	YGL254W	17.2885	others		GIS2	YNL255C	92	others		YDR453C	TSA2	22	others		YKL056C	0.0315	Others
YIL047C	0.860665	others			FZO1	YBR179C	23.6723	others		GIS3	YLR094C	61	others		YDR454C	GUK1	15	others		YKL033W	0.1805	Others
YOL100W	0.860672	others			GAA1	YLR088W	53.8015	others		GIS4	YML006C	123	others		YDR455C	YDR455C	0	others		YOR119C	0.042	Others
YJL153C	0.860837	others			GAB1	YLR459W	47.195	others		GIT1	YCR098C	23	others		YDR456W	NHX1	30	others		YEL011W	0.0104	Others
YHR038W	0.861273	others			GAC1	YOR178C	0.2405	others		GLC3	YEL011W	11	others		YDR457W	TOM1	564	others		YFR044C	0.0146	Others
YGR165W	0.861492	others			GAD1	YMR250W	13.6086	others		GLC7	YER133W	539	others		YDR458C	HEH2	14	others		YIR037W	0.0418	Others
YIL038C	0.861705	others			GAL1	YBR020W	4.0247	others		GLC8	YMR311C	114	others		YDR459C	PFA5	9	others		YCR092C	0.1307	Others
YNL226W	0.861726	others			GAL10	YBR019C	0.756	others		GLD1	YPR109W	126	others		YDR460W	TFB3	26	others		YDL229W	0.0074	Others
YHR067W	0.861779	others			GAL11	YOL051W	28.7094	others		GLE1	YDL207W	434	others		YDR461C-A	CMI8	1	others		YGR100W	0.0397	Others
YEL054C	0.861785	others			GAL2	YLR081W	0.3624	others		GLE2	YER107C	289	others		YDR461W	MFA1	8	others		YDR208W	0.0634	Others
YDL056W	0.861912	others			GAL3	YDR009W	2.1536	others		GLG1	YKR058W	53	others		YDR462W	MRPL28	59	others		YDR240C	0.2189	Others
YBR251W	0.862607	others			GAL4	YPL248C	1.7478	others		GLG2	YJL137C	42	others		YDR463W	STP1	14	others		YOL019W	0.1134	Others
YKL170W	0.86287	others			GAL7	YBR018C	2.3799	others		GLK1	YCL040W	29	adaptive genes		YDR464C-A	YDR464C-A	0	others		YER019C-A	0.001	Others
YML097C	0.862964	others			GAL80	YML051W	47.0099	others		GLN1	YPR035W	99	others		YDR464W	SPP41	8	others		YNL026W	0.1461	Others
YGL163C	0.863056	others			GAL83	YER027C	42.6496	others		GLN3	YER040W	402	others		YDR465C	RMT2	12	others		YOR138C	0.1418	Others
YLR312W-A	0.863237	others			GAP1	YKR039W	10.6633	others		GLN4	YOR168W	242	others		YDR466W	PKH3	48	others		YFR051C	0.0533	Others
YLR439W	0.863302	others			GAR1	YHR089C	179.819	others		GLO1	YML004C	37	others		YDR467C	YDR467C	0	others		YHR087W	0.0377	Others
YLR061W	0.863716	others			GAS1	YMR307W	847.894	others		GLO2	YDR272W	19	others		YDR468C	TLG1	54	others		YLR313C	0.4924	Others
YLR382C	0.863825	others			GAS2	YLR343W	2.8748	others		GLO3	YER122C	489	others		YDR469W	SDC1	21	others		YHR132W-A	0.001	Others
YPL161C	0.864114	others			GAS3	YMR215W	112.756	others		GLO4	YOR040W	118	others		YDR470C	UGO1	14	others		YPR048W	0.1491	Others
YMR077C	0.864255	others			GAS4	YOL132W	0.4424	others		GLR1	YPL091W	72	others		YDR471W	RPL27B	43	others		YPL095C	0.0731	Others
YKL006W	0.86433	others			GAS5	YOL030W	113.965	others		GLT1	YDL171C	127	others		YDR472W	TRS31	21	others		YNL070W	0.001	Others
YBR106W	0.864683	others			GAT1	YFL021W	18.0759	others		GLY1	YEL046C	10	others		YDR473C	PRP3	46	others		YER089C	0.0502	Others
YDR389W	0.864917	others			GAT2	YMR136W	9.5639	others		GMC1	YDR506C	45	others		YDR475C	JIP4	18	others		YLR305C	0.0473	Others
YJR033C	0.864928	others			GAT3	YLR013W	0.0472	others		GMC2	YLR445W	41	others		YDR476C	YDR476C	11	others		YJR047C	0.0449	Others
YDR065W	0.865121	others			GAT4	YIR013C	0.9988	others		GMH1	YKR030W	91	others		YDR477W	SNF1	238	others		YNL265C	0.0855	Others
YMR032W	0.865593	others			GBP2	YCL011C	123.937	others		GNA1	YFL017C	297	others		YDR478W	SNM1	12	others		YHR143W-A	0.001	Others
YKL055C	0.86595	others			GCD1	YOR260W	105.24	others		GND1	YHR183W	103	others		YDR479C	PEX29	84	others		YMR318C	0.0505	Others
YOR293W	0.866244	others			GCD10	YNL062C	58.8191	others		GND2	YGR256W	68	others		YDR480W	DIG2	40	others		YOR094W	0.001	Others
YDR080W	0.866348	others			GCD14	YJL125C	38.0798	others		GNP1	YDR508C	195	adaptive genes		YDR481C	PHO8	24	others		YGL064C	0.118	Others
YGR092W	0.866685	others			GCD2	YGR083C	75.8005	others		GNT1	YOR320C	55	others		YDR482C	CWC21	50	others		YLR107W	0.098	Others
YKR054C	0.866707	others			GCD6	YDR211W	95.5852	others		GON7	YJL184W	14	others		YDR483W	KRE2	19	others		YDR475C	0.1624	Others
YLR185W	0.866859	others			GCG1	YER163C	33.2799	others		GOR1	YNL274C	12	others		YDR484W	VPS52	24	others		YGL258W	0.068	Others
YLR069C	0.866895	others			GCN1	YGL195W	167.155	others		GOS1	YHL031C	466	others		YDR485C	VPS72	27	others		YDR477W	0.0311	Others
YDR378C	0.867544	others			GCN20	YFR009W	133.148	others		GOT1	YMR292W	111	others		YDR486C	VPS60	27	others		YDR300C	0.0512	Others
YBL089W	0.867799	others			GCN4	YEL009C	656.107	others		GPA1	YHR005C	26	others		YDR487C	RIB3	11	others		YLR029C	0.247	Others
YBR191W	0.868233	others			GCN5	YGR252W	30.0322	others		GPA2	YER020W	38	others		YDR488C	PAC11	14	others		YNL329C	0.2228	Others
YJL062W	0.868422	others			GCR1	YPL075W	48.8649	others		GPB1	YOR371C	36	others		YDR489W	SLD5	50	others		YHR191C	0.1554	Others
YPR164W	0.868472	others			GCR2	YNL199C	37.9986	others		GPB2	YAL056W	98	adaptive genes		YDR490C	PKH1	28	others		YOR144C	0.1912	Others
YPL040C	0.868485	others			GCS1	YDL226C	101.052	others		GPC1	YGR149W	107	others		YDR491C	YDR491C	0	others		YOR311C	0.1064	Others
YBR131W	0.868886	others			GCV1	YDR019C	82.5722	others		GPD1	YDL022W	70	others		YDR492W	IZH1	4	others		YPL024W	0.1596	Others
YER139C	0.868988	others			GCV2	YMR189W	71.5205	others		GPD2	YOL059W	84	adaptive genes		YDR493W	MZM1	9	others		YDR505C	0.1039	Others
YOR211C	0.869369	others			GCV3	YAL044C	225.645	others		GPG1	YGL121C	56	others		YDR494W	RSM28	26	others		YDL067C	0.059	Others
YFL018C	0.86937	others			GCY1	YOR120W	13.4397	others		GPH1	YPR160W	232	others		YDR495C	VPS3	17	others		YDR045C	0.001	Others
YDR363W	0.869469	others			GDA1	YEL042W	120.463	others		GPI1	YGR216C	143	others		YDR496C	PUF6	105	others		YPL271W	0.0353	Others
YPL148C	0.869641	others			GDB1	YPR184W	6.3672	others		GPI10	YGL142C	448	others		YDR497C	ITR1	31	others		YHR013C	0.0447	Others
YGL212W	0.870525	others			GDE1	YPL110C	23.0418	others		GPI11	YDR302W	711	others		YDR498C	SEC20	22	others		YJL080C	0.061	Others
YNL284C	0.870704	others			GDH1	YOR375C	356.438	others		GPI12	YMR281W	368	others		YDR499W	LCD1	32	others		YIL095W	0.1263	Others
YJL092W	0.871028	others			GDH2	YDL215C	36.0515	others		GPI13	YLL031C	587	others		YDR500C	RPL37B	21	others		YHR035W	0.33	Others
YDR298C	0.871056	others			GDH3	YAL062W	4.9101	others		GPI14	YJR013W	160	others		YDR501W	PLM2	37	others		YDR064W	0.001	Others
YOL067C	0.871158	others			GDI1	YER136W	153.005	others		GPI15	YNL038W	271	others		YDR502C	SAM2	46	others		YIL120W	0.1666	Others
YKL169C	0.871276	others			GDS1	YOR355W	106.948	others		GPI16	YHR188C	518	others		YDR503C	LPP1	10	others		YDR224C	0.001	Others
YNL079C	0.871884	others			GDT1	YBR187W	148.199	others		GPI17	YDR434W	375	others		YDR504C	SPG3	8	others		YDL090C	0.1301	Others
YOR235W	0.871989	others			GEA1	YJR031C	32.6871	others		GPI18	YBR004C	130	others		YDR505C	PSP1	27	others		YER029C	0.058	Others
YML001W	0.872186	others			GEA2	YEL022W	57.2757	others		GPI19	YDR437W	697	others		YDR506C	GMC1	10	others		YLR385C	0.2583	Others
YPL002C	0.872199	others			GEF1	YJR040W	30.1345	others		GPI2	YPL076W	549	others		YDR507C	GIN4	98	others		YBR066C	0.18	Others
YLR058C	0.87247	others			GEM1	YAL048C	12.9173	others		GPI8	YDR331W	613	others		YDR508C	GNP1	33	adaptive genes		YNR064C	0.1207	Others
YPR099C	0.872818	others			GEP3	YOR205C	22.5634	others		GPM1	YKL152C	4	others		YDR509W	YDR509W	0	others		YOR355W	0.0852	Others
YLR184W	0.873054	others			GEP4	YHR100C	29.9538	others		GPM2	YDL021W	37	others		YDR510C-A	YDR510C-A	0	others		YGR213C	0.0991	Others
YNL322C	0.873298	others			GEP5	YLR091W	13.7875	others		GPM3	YOL056W	86	others		YDR510W	SMT3	298	others		YDL132W	0.0247	Others
YBR084C-A	0.873645	others			GEP7	YGL057C	19.076	others		GPN2	YOR262W	289	others		YDR511W	SDH7	9	others		YGL207W	0.0137	Others
YOR295W	0.873724	others			GET1	YGL020C	62.5623	others		GPN3	YLR243W	178	others		YDR512C	EMI1	7	others		YNL138W-A	0.0652	Others
YNL119W	0.873811	others			GET2	YER083C	61.2095	others		GPP1	YIL053W	112	others		YDR513W	GRX2	24	others		YKL143W	0.0559	Others
YGL125W	0.874381	others			GET3	YDL100C	248.323	others		GPP2	YER062C	61	others		YDR514C	YDR514C	9	others		YIL076W	0.0811	Others
YNR006W	0.874828	others			GET4	YOR164C	100.982	others		GPR1	YDL035C	677	others		YDR515W	SLF1	539	others		YGL231C	0.1113	Others
YLR417W	0.875097	others			GEX1	YCL073C	0.0041	others		GPT2	YKR067W	152	others		YDR516C	EMI2	21	others		YOR052C	0.0051	Others
YML026C	0.875274	others			GEX2	YKR106W	0.6717	others		GPX1	YKL026C	26	others		YDR517W	GRH1	21	others		YJL125C	0.1222	Others
YJR102C	0.875279	others			GFA1	YKL104C	138.026	others		GPX2	YBR244W	59	others		YDR518W	EUG1	6	others		YHR122W	0.0771	Others
YMR242C	0.87562	others			GFD1	YMR255W	43.1838	others		GRC3	YLL035W	203	others		YDR519W	FPR2	16	others		YJL082W	0.0249	Others
YDR162C	0.875861	others			GFD2	YCL036W	26.2722	others		GRE1	YPL223C	37	others		YDR520C	URC2	19	adaptive genes		YDR213W	0.0633	Others
YDR450W	0.876189	others			GGA1	YDR358W	17.6277	others		GRE2	YOL151W	49	others		YDR521W	YDR521W	0	others		YDL210W	0.0486	Others
YLR357W	0.876478	others			GGA2	YHR108W	107.646	others		GRE3	YHR104W	140	others		YDR522C	SPS2	2	others		YBL016W	0.0367	Others
YOR068C	0.876695	others			GGC1	YDL198C	53.1216	others		GRH1	YDR517W	71	others		YDR523C	SPS1	64	others		YIR039C	0.224	Others
YNL069C	0.876941	others			GIC1	YHR061C	27.3672	others		GRR1	YJR090C	52	others		YDR524C	AGE1	8	others		YGR040W	0.0028	Others
YER178W	0.877248	others			GIC2	YDR309C	52.9215	others		GRS1	YBR121C	132	others		YDR524C-A	YDR524C-A	0	others		YFL046W	0.0095	Others
YBL058W	0.877262	others			GID10	YGR066C	0.6352	others		GRS2	YPR081C	47	others		YDR524C-B	YDR524C-B	9	others		YAL016W	0.0192	Others
YHR091C	0.877271	others			GID7	YCL039W	12.7295	others		GRX1	YCL035C	44	others		YDR524W-C	YDR524W-C	0	others		YDR186C	0.0903	Others
YNL248C	0.877491	others			GID8	YMR135C	11.7589	others		GRX2	YDR513W	78	others		YDR525W	API2	0	others		YDL001W	0.0463	Others
YLR448W	0.878071	others			GIM3	YNL153C	100.112	others		GRX3	YDR098C	75	others		YDR525W-A	SNA2	3	others		YER122C	0.0578	Others
YLR074C	0.878229	others			GIM4	YEL003W	96.8463	others		GRX4	YER174C	91	others		YDR526C	YDR526C	0	others		YLR318W	0.1897	Others
YKL114C	0.878246	others			GIM5	YML094W	49.5178	others		GRX5	YPL059W	25	others		YDR527W	RBA50	15	others		YDR028C	0.0996	Others
YOR312C	0.878455	others			GIN4	YDR507C	50.0748	others		GRX6	YDL010W	38	others		YDR528W	HLR1	13	others		YPR113W	0.0234	Others
YLR149C	0.87855	others			GIP1	YBR045C	3.0587	others		GRX7	YBR014C	48	others		YDR529C	QCR7	26	others		YJL173C	0.0304	Others
YNL120C	0.878921	others			GIP2	YER054C	1.8243	others		GRX8	YLR364W	63	others		YDR530C	APA2	7	others		YDL195W	0.0979	Others
YEL003W	0.878937	others			GIP3	YPL137C	40.8403	others		GSC2	YGR032W	65	others		YDR531W	CAB1	6	others		YHR005C	0.0548	Others
YLR233C	0.87898	others			GIP4	YAL031C	19.3602	others		GSF2	YML048W	239	others		YDR532C	KRE28	17	others		YMR260C	0.001	Others
YDR173C	0.879487	others			GIR2	YDR152W	85.4864	others		GSH1	YJL101C	457	others		YDR533C	HSP31	14	others		YLL036C	0.2279	Others
YJL120W	0.87963	others			GIS1	YDR096W	14.3284	others		GSH2	YOL049W	124	others		YDR534C	FIT1	5	others		YOL103W	0.0465	Others
YOL095C	0.879793	others			GIS2	YNL255C	420.683	others		GSM1	YJL103C	38	others		YDR535C	YDR535C	0	others		YPL133C	0.1242	Others
YLR261C	0.880095	others			GIS3	YLR094C	41.1516	others		GSP1	YLR293C	271	others		YDR536W	STL1	42	others		YPL227C	0.1305	Others
YFL036W	0.880145	others			GIS4	YML006C	21.8178	others		GSP2	YOR185C	83	others		YDR537C	YDR537C	0	others		YER179W	0.0061	Others
YOR078W	0.880464	others			GIT1	YCR098C	4.4785	others		GSY1	YFR015C	57	others		YDR538W	PAD1	5	others		YOR005C	0.1631	Others
YLR192C	0.880811	others			GLC3	YEL011W	5.8101	others		GSY2	YLR258W	49	others		YDR539W	FDC1	4	others		YLR272C	0.0612	Others
YOL041C	0.880828	others			GLC7	YER133W	137.161	others		GTA1	YEL043W	183	others		YDR540C	IRC4	3	others		YMR093W	0.0251	Others
YNL177C	0.881223	others			GLC8	YMR311C	48.061	others		GTB1	YDR221W	62	others		YDR541C	YDR541C	8	others		YCR009C	0.001	Others
YGR064W	0.881228	others			GLD1	YPR109W	32.1011	others		GTF1	YGR102C	19	others		YDR542W	PAU10	2	others		YKR100C	0.154	Others
YOR196C	0.881402	others			GLE1	YDL207W	26.7377	others		GTO1	YGR154C	69	others		YDR543C	YDR543C	0	others		YDR059C	0.001	Others
YIL137C	0.881624	others			GLE2	YER107C	52.8904	others		GTO3	YMR251W	30	others		YDR544C	YDR544C	0	others		YHR116W	0.1537	Others
YPL118W	0.881674	others			GLG1	YKR058W	7.0493	others		GTR1	YML121W	389	adaptive genes		YDR545C-A	YDR545C-A	0	others		YCR039C	0.001	Others
YDR347W	0.882312	others			GLG2	YJL137C	15.6041	others		GTR2	YGR163W	198	others		YDR545W	YRF1-1	11	others		YER004W	0.1226	Others
YGL105W	0.882833	others			GLN1	YPR035W	625.847	others		GTS1	YGL181W	53	others		YEL001C	IRC22	19	others		YMR232W	0.1297	Others
YNL227C	0.883186	others			GLN3	YER040W	20.5035	others		GTT1	YIR038C	32	others		YEL002C	WBP1	68	others		YIL045W	0.0911	Others
YGL211W	0.883361	others			GLN4	YOR168W	235.749	others		GTT2	YLL060C	26	others		YEL003W	GIM4	26	others		YJR046W	0.1223	Others
YLR410W	0.883575	others			GLO1	YML004C	125.951	others		GTT3	YEL017W	23	others		YEL004W	YEA4	8	others		YPL184C	0.0439	Others
YLR402W	0.883809	others			GLO2	YDR272W	49.2839	others		GUA1	YMR217W	3	others		YEL005C	VAB2	39	others		YLR146C	0.1012	Others
YNL139C	0.88399	others			GLO3	YER122C	104.532	others		GUD1	YDL238C	32	others		YEL006W	YEA6	1	others		YMR276W	0.0967	Others
YPL097W	0.88407	others			GLO4	YOR040W	10.7154	others		GUF1	YLR289W	45	others		YEL007W	MIT1	16	others		YKL041W	0.0544	Others
YDL074C	0.884092	others			GLR1	YPL091W	108.139	others		GUK1	YDR454C	179	others		YEL008C-A	YEL008C-A	0	others		YDL215C	0.0166	Others
YGL250W	0.88413	others			GLT1	YDL171C	151.104	others		GUP1	YGL084C	490	others		YEL008W	YEL008W	0	others		YER047C	0.143	Others
YNL215W	0.884336	others			GLY1	YEL046C	424.694	others		GUP2	YPL189W	60	others		YEL009C	GCN4	69	others		YDR082W	0.2567	Others
YDR414C	0.884502	others			GMC1	YDR506C	9.1779	others		GUS1	YGL245W	261	others		YEL009C-A	YEL009C-A	0	others		YMR298W	0.0358	Others
YNL071W	0.884859	others			GMC2	YLR445W	0.1263	others		GUT1	YHL032C	39	others		YEL010W	YEL010W	0	others		YDR089W	0.099	Others
YGR063C	0.885188	others			GMH1	YKR030W	40.3594	others		GUT2	YIL155C	65	others		YEL011W	GLC3	8	others		YNR006W	0.1597	Others
YGR027C	0.885358	others			GNA1	YFL017C	48.4864	others		GVP36	YIL041W	112	others		YEL012W	UBC8	20	others		YGR109C	0.1379	Others
YDL083C	0.885429	others			GND1	YHR183W	511.313	others		GWT1	YJL091C	446	others		YEL013W	VAC8	52	others		YOR054C	0.1056	Others
YDR203W	0.885544	others			GND2	YGR256W	2.3528	others		GYL1	YMR192W	53	others		YEL014C	YEL014C	0	others		YBR253W	0.0939	Others
YNL067W	0.885644	others			GNT1	YOR320C	60.5119	others		GYP1	YOR070C	507	others		YEL015W	EDC3	56	others		YDL036C	0.1485	Others
YKL190W	0.886548	others			GON7	YJL184W	47.256	others		GYP5	YPL249C	30	others		YEL016C	NPP2	6	others		YIL038C	0.0695	Others
YOR150W	0.886625	others			GOR1	YNL274C	10.3202	others		GYP6	YJL044C	111	others		YEL017C-A	PMP2	37	others		YNL149C	0.1282	Others
YER050C	0.886702	others			GOS1	YHL031C	28.7906	others		GYP7	YDL234C	61	others		YEL017W	GTT3	13	others		YDR499W	0.1041	Others
YGR037C	0.886959	others			GOT1	YMR292W	102.788	others		GYP8	YFL027C	81	others		YEL018C-A	YEL018C-A	0	others		YNL273W	0.1288	Others
YML115C	0.887009	others			GPA1	YHR005C	67.3188	others		GZF3	YJL110C	109	others		YEL018W	EAF5	22	others		YDL137W	0.001	Others
YLR423C	0.887347	others			GPA2	YER020W	33.747	others		HAA1	YPR008W	48	others		YEL019C	MMS21	22	others		YPR004C	0.1178	Others
YNL032W	0.88778	others			GPB1	YOR371C	25.3813	others		HAC1	YFL031W	399	others		YEL020C	PXP1	5	others		YFR004W	0.0095	Others
YCR053W	0.888157	others			GPC1	YGR149W	20.7122	others		HAL1	YPR005C	37	others		YEL020C-B	YEL020C-B	0	others		YHR016C	0.0611	Others
YLR139C	0.888189	others			GPD1	YDL022W	118.105	others		HAL5	YJL165C	169	adaptive genes		YEL020W-A	TIM9	20	others		YLR403W	0.1035	Others
YBR133C	0.888325	others			GPG1	YGL121C	2.5442	others		HAL9	YOL089C	93	others		YEL021W	URA3	15	others		YPL139C	0.1282	Others
YMR010W	0.888484	others			GPH1	YPR160W	5.3539	others		HAM1	YJR069C	48	others		YEL022W	GEA2	31	others		YNL151C	0.0529	Others
YER123W	0.888531	others			GPI1	YGR216C	26.8463	others		HAP1	YLR256W	47	adaptive genes		YEL023C	YEL023C	19	others		YER082C	0.0674	Others
YDR320C	0.888585	others			GPI10	YGL142C	28.9454	others		HAP2	YGL237C	128	others		YEL024W	RIP1	36	others		YLR288C	0.0451	Others
YMR299C	0.88887	others			GPI11	YDR302W	49.1852	others		HAP3	YBL021C	371	others		YEL025C	YEL025C	8	others		YCR069W	0.1551	Others
YDR300C	0.889138	others			GPI12	YMR281W	22.0396	others		HAP4	YKL109W	265	others		YEL026W	SNU13	81	others		YHL021C	0.0774	Others
YGR270W	0.889207	others			GPI13	YLL031C	43.2845	others		HAP5	YOR358W	419	others		YEL027W	VMA3	27	adaptive genes		YAL030W	0.001	Others
YOL064C	0.889381	others			GPI14	YJR013W	31.6777	others		HAS1	YMR290C	234	others		YEL028W	YEL028W	0	others		YKR014C	0.0261	Others
YER111C	0.889384	others			GPI15	YNL038W	36.6534	others		HAT1	YPL001W	133	others		YEL029C	BUD16	12	others		YKR074W	0.1166	Others
YDR488C	0.889565	others			GPI16	YHR188C	51.1806	others		HAT2	YEL056W	50	others		YEL030C-A	YEL030C-A	0	others		YPL078C	0.0303	Others
YBR181C	0.889623	others			GPI17	YDR434W	53.4771	others		HBN1	YCL026C-B	38	others		YEL030W	ECM10	33	others		YGR267C	0.0101	Others
YLR264W	0.88971	others			GPI18	YBR004C	34.4144	others		HBS1	YKR084C	141	others		YEL031W	SPF1	41	others		YGL006W	0.1034	Others
YJL127C	0.89003	others			GPI19	YDR437W	16.9798	others		HBT1	YDL223C	92	others		YEL032C-A	YEL032C-A	0	others		YPL203W	0.0316	Others
YKL077W	0.890137	others			GPI2	YPL076W	14.8854	others		HCA4	YJL033W	94	others		YEL032W	MCM3	73	others		YFL037W	0.001	Others
YPL080C	0.890177	others			GPI8	YDR331W	55.854	others		HCH1	YNL281W	65	others		YEL033W	MTC7	3	others		YGL128C	0.1737	Others
YMR015C	0.890505	others			GPM1	YKL152C	6038.4	others		HCM1	YCR065W	280	others		YEL034C-A	YEL034C-A	0	others		YAL039C	0.1218	Others
YLL002W	0.890616	others			GPM2	YDL021W	5.947	others		HCR1	YLR192C	325	others		YEL034W	HYP2	102	others		YKL124W	0.0699	Others
YPL065W	0.890886	others			GPM3	YOL056W	31.6879	others		HCS1	YKL017C	119	others		YEL035C	UTR5	0	others		YDR288W	0.2837	Others
YKL138C	0.891195	others			GPN2	YOR262W	35.067	others		HDA1	YNL021W	722	others		YEL036C	ANP1	30	others		YLL062C	0.1636	Others
YPL079W	0.891602	others			GPN3	YLR243W	40.8209	others		HDA2	YDR295C	265	others		YEL037C	RAD23	79	others		YKR018C	0.0381	Others
YOR198C	0.891838	others			GPP1	YIL053W	1378.01	others		HDA3	YPR179C	400	others		YEL038W	UTR4	4	others		YER019W	0.0517	Others
YDR048C	0.891885	others			GPP2	YER062C	61.077	others		HED1	YDR014W-A	9	others		YEL039C	CYC7	17	others		YML092C	0.0067	Others
YOR014W	0.892012	others			GPR1	YDL035C	32.0974	others		HEF3	YNL014W	41	others		YEL040W	UTR2	13	adaptive genes		YJL002C	0.1155	Others
YBR260C	0.892245	others			GPT2	YKR067W	25.4852	others		HEH2	YDR458C	49	others		YEL041W	YEF1	13	others		YPR037C	0.0348	Others
YAL044C	0.892348	others			GPX1	YKL026C	5.833	others		HEK2	YBL032W	69	others		YEL042W	GDA1	12	others		YGL212W	0.1042	Others
YDL082W	0.892427	others			GPX2	YBR244W	114.661	others		HEL1	YKR017C	10	others		YEL043W	GTA1	47	others		YIL111W	0.0238	Others
YKL048C	0.892467	others			GRC3	YLL035W	21.5632	others		HEL2	YDR266C	75	others		YEL044W	IES6	25	others		YKL211C	0.0436	Others
YPL008W	0.892659	others			GRE1	YPL223C	1.966	others		HEM1	YDR232W	179	others		YEL045C	YEL045C	0	others		YDR480W	0.3313	Others
YHR203C	0.892699	others			GRE2	YOL151W	39.9414	others		HEM12	YDR047W	142	others		YEL046C	GLY1	31	others		YNL204C	0.0685	Others
YKL149C	0.89295	others			GRE3	YHR104W	64.4393	others		HEM13	YDR044W	203	others		YEL047C	FRD1	15	others		YLR196W	0.0622	Others
YML034W	0.893021	others			GRH1	YDR517W	57.5628	others		HEM14	YER014W	25	others		YEL048C	TCA17	22	others		YOL094C	0.0127	Others
YPL078C	0.893107	others			GRR1	YJR090C	34.8378	others		HEM15	YOR176W	3	others		YEL049W	PAU2	1	others		YOL121C	0.001	Others
YKR099W	0.893186	others			GRS1	YBR121C	430.942	others		HEM2	YGL040C	58	others		YEL050C	RML2	18	others		YOR006C	0.1318	Others
YPL144W	0.893196	others			GRS2	YPR081C	12.0932	others		HEM25	YDL119C	149	others		YEL050W-A	YEL050W-A	0	others		YMR256C	0.001	Others
YDR136C	0.893632	others			GRX1	YCL035C	119.305	others		HEM3	YDL205C	13	adaptive genes		YEL051W	VMA8	59	others		YDR173C	0.1388	Others
YMR135W-A	0.894028	others			GRX2	YDR513W	128.708	others		HEM4	YOR278W	110	others		YEL052W	AFG1	11	others		YKR088C	0.0718	Others
YMR058W	0.894278	others			GRX3	YDR098C	107.929	others		HER1	YOR227W	36	others		YEL053C	MAK10	12	others		YHR008C	0.0112	Others
YDR202C	0.894499	others			GRX4	YER174C	48.3645	others		HER2	YMR293C	310	others		YEL053W-A	YEL053W-A	0	others		YHL015W	0.001	Others
YNL228W	0.89453	others			GRX5	YPL059W	93.2307	others		HES1	YOR237W	44	others		YEL054C	RPL12A	94	others		YOR151C	0.0044	Others
YLR388W	0.89469	others			GRX6	YDL010W	36.0462	others		HFA1	YMR207C	243	adaptive genes		YEL055C	POL5	37	others		YDL179W	0.1764	Others
YKR074W	0.894756	others			GRX7	YBR014C	44.7628	others		HFD1	YMR110C	56	others		YEL056W	HAT2	32	others		YMR178W	0.0318	Others
YDL020C	0.895275	others			GRX8	YLR364W	15.5921	others		HFI1	YPL254W	137	others		YEL057C	SDD1	2	others		YPR168W	0.0295	Others
YKR057W	0.895657	others			GSC2	YGR032W	19.2611	others		HFL1	YKR051W	56	others		YEL058W	PCM1	10	others		YGR284C	0.0317	Others
YGL064C	0.895877	others			GSF2	YML048W	150.526	others		HFM1	YGL251C	20	others		YEL059C-A	SOM1	6	others		YOR129C	0.1816	Others
YKR035C	0.895904	others			GSH1	YJL101C	52.8049	others		HGH1	YGR187C	129	others		YEL059W	HHY1	0	others		YIL128W	0.1237	Others
YGR171C	0.895964	others			GSH2	YOL049W	87.842	others		HHF1	YBR009C	314	others		YEL060C	PRB1	42	others		YPL046C	0.1307	Others
YDR350C	0.895972	others			GSM1	YJL103C	3.5032	others		HHF2	YNL030W	130	others		YEL061C	CIN8	35	others		YIR022W	0.0387	Others
YMR072W	0.896306	others			GSP1	YLR293C	972.865	others		HHO1	YPL127C	227	others		YEL062W	NPR2	21	others		YJL121C	0.023	Others
YHR066W	0.896471	others			GSP2	YOR185C	27.4255	others		HHT1	YBR010W	329	others		YEL063C	CAN1	59	adaptive genes		YGL156W	0.0461	Others
YPL157W	0.89673	others			GSY1	YFR015C	8.5403	others		HHT2	YNL031C	187	others		YEL064C	AVT2	6	others		YNR053C	0.0195	Others
YLR021W	0.896833	others			GSY2	YLR258W	22.2929	others		HHY1	YEL059W	0	others		YEL065W	SIT1	13	others		YER176W	0.1607	Others
YJL179W	0.897266	others			GTA1	YEL043W	30.2992	others		HIF1	YLL022C	23	others		YEL066W	HPA3	10	others		YDR063W	0.05	Others
YHR051W	0.898297	others			GTB1	YDR221W	35.1909	others		HIM1	YDR317W	40	others		YEL067C	YEL067C	1	others		YMR241W	0.0127	Others
YBR171W	0.898311	others			GTF1	YGR102C	29.5131	others		HIP1	YGR191W	10	others		YEL068C	YEL068C	0	others		YNL234W	0.1348	Others
YKR035W-A	0.898322	others			GTO1	YGR154C	10.7914	others		HIR1	YBL008W	485	others		YEL069C	HXT13	1	others		YJR051W	0.0833	Others
YBR048W	0.898368	others			GTO3	YMR251W	3.1591	others		HIR2	YOR038C	432	others		YEL070W	DSF1	2	others		YDR331W	0.0995	Others
YNL179C	0.898824	others			GTR2	YGR163W	32.4013	others		HIR3	YJR140C	343	others		YEL071W	DLD3	24	others		YBR131W	0.2083	Others
YIL093C	0.898913	others			GTS1	YGL181W	38.4826	others		HIS1	YER055C	7	others		YEL072W	RMD6	5	others		YPL038W	0.1036	Others
YPR100W	0.899123	others			GTT1	YIR038C	34.8017	others		HIS2	YFR025C	3	others		YEL073C	YEL073C	4	others		YDL060W	0.0558	Others
YMR287C	0.899126	others			GTT2	YLL060C	8.6637	others		HIS3	YOR202W	31	others		YEL074W	YEL074W	0	others		YMR274C	0.0952	Others
YDR507C	0.899135	others			GTT3	YEL017W	38.9053	others		HIS4	YCL030C	13	others		YEL075C	YEL075C	3	others		YOR044W	0.1774	Others
YMR125W	0.899312	others			GUA1	YMR217W	367.382	others		HIS5	YIL116W	5	others		YEL075W-A	YEL075W-A	0	others		YLR034C	0.0364	Others
YBR175W	0.899734	others			GUD1	YDL238C	13.7306	others		HIS6	YIL020C	12	others		YEL076C	YEL076C	5	others		YKL072W	0.0876	Others
YLR426W	0.899821	others			GUF1	YLR289W	10.6326	others		HIS7	YBR248C	7	others		YEL076C-A	YEL076C-A	4	others		YGL063W	0.1519	Others
YIR005W	0.899837	others			GUK1	YDR454C	294.481	others		HIT1	YJR055W	57	others		YEL077C	YEL077C	6	others		YHR115C	0.1129	Others
YDL035C	0.900328	others			GUP1	YGL084C	54.2268	others		HKR1	YDR420W	114	others		YEL077W-A	YEL077W-A	0	others		YHR101C	0.2866	Others
YGL078C	0.900894	others			GUP2	YPL189W	2.3283	others		HLJ1	YMR161W	131	others		YER001W	MNN1	15	others		YGR278W	0.2001	Others
YBL072C	0.901178	others			GUS1	YGL245W	445.927	others		HLR1	YDR528W	34	others		YER002W	NOP16	41	others		YDR201W	0.1209	Others
YGL088W	0.901277	others			GUT1	YHL032C	16.6262	others		HMF1	YER057C	31	others		YER003C	PMI40	14	others		YPL091W	0.0362	Others
YDR439W	0.901381	others			GUT2	YIL155C	14.5835	others		HMG1	YML075C	169	others		YER004W	FMP52	21	others		YAR042W	0.0721	Others
YGR200C	0.901453	others			GVP36	YIL041W	168.537	others		HMG2	YLR450W	98	others		YER005W	YND1	15	others		YML038C	0.1595	Others
YGL154C	0.901609	others			GWT1	YJL091C	38.5865	others		HMI1	YOL095C	311	others		YER006C-A	YER006C-A	0	others		YOR266W	0.1782	Others
YLR373C	0.901716	others			GYL1	YMR192W	19.1276	others		HMLALPHA1	YCL066W	0	others		YER006W	NUG1	133	others		YJR014W	0.048	Others
YDR457W	0.901872	others			GYP1	YOR070C	23.324	others		HMLALPHA2	YCL067C	2	others		YER007C-A	TMA20	13	others		YOR339C	0.1619	Others
YJL063C	0.901909	others			GYP5	YPL249C	18.6808	others		HMO1	YDR174W	207	others		YER007W	PAC2	17	others		YKR008W	0.0861	Others
YGR081C	0.902055	others			GYP6	YJL044C	48.5757	others		HMRA1	YCR097W	22	others		YER008C	SEC3	43	others		YPL240C	0.0175	Others
YNL136W	0.902151	others			GYP7	YDL234C	16.7442	others		HMRA2	YCR096C	1	others		YER009W	NTF2	22	others		YER100W	0.0387	Others
YGR102C	0.902223	others			GYP8	YFL027C	24.2812	others		HMS1	YOR032C	66	others		YER010C	YER010C	9	others		YOR214C	0.2028	Others
YLR114C	0.902591	others			GZF3	YJL110C	33.5793	others		HMS2	YJR147W	87	others		YER011W	TIR1	7	others		YFR046C	0.2567	Others
YDR101C	0.902796	others			HAA1	YPR008W	30.3647	others		HMT1	YBR034C	271	others		YER012W	PRE1	124	others		YKL077W	0.1747	Others
YLR358C	0.902812	others			HAC1	YFL031W	893.145	others		HMX1	YLR205C	88	others		YER013W	PRP22	68	others		YPL019C	0.0531	Others
YNL147W	0.903074	others			HAL1	YPR005C	6.1297	others		HNM1	YGL077C	61	others		YER014C-A	BUD25	1	others		YDL048C	0.0789	Others
YOR269W	0.903156	others			HAL9	YOL089C	20.3364	others		HNT1	YDL125C	65	others		YER014W	HEM14	11	others		YFR023W	0.04	Others
YPL055C	0.90354	others			HAM1	YJR069C	85.6157	others		HNT2	YDR305C	77	others		YER015W	FAA2	5	others		YER087W	0.1074	Others
YLL045C	0.904	others			HAP2	YGL237C	15.0952	others		HNT3	YOR258W	18	others		YER016W	BIM1	50	others		YPL006W	0.0741	Others
YML063W	0.904154	others			HAP3	YBL021C	23.2263	others		HO	YDL227C	11	others		YER017C	AFG3	17	others		YGL209W	0.065	Others
YBR267W	0.904214	others			HAP4	YKL109W	12.5319	others		HOC1	YJR075W	534	others		YER018C	SPC25	112	others		YBR182C	0.2471	Others
YER154W	0.904271	others			HAP5	YOR358W	12.661	others		HOF1	YMR032W	383	others		YER019C-A	SBH2	24	others		YJL199C	0.1198	Others
YLR252W	0.904371	others			HAS1	YMR290C	115.021	others		HOG1	YLR113W	453	others		YER019W	ISC1	8	others		YLL028W	0.0335	Others
YPL042C	0.904371	others			HAT1	YPL001W	30.2979	others		HOL1	YNR055C	78	others		YER020W	GPA2	53	others		YFL029C	0.1659	Others
YGL031C	0.904697	others			HAT2	YEL056W	41.2707	others		HOM2	YDR158W	314	others		YER021W	RPN3	104	others		YDR235W	0.0763	Others
YJL046W	0.904745	others			HBN1	YCL026C-B	6.4158	others		HOM3	YER052C	274	others		YER022W	SRB4	87	others		YKR020W	0.2002	Others
YGR223C	0.905162	others			HBS1	YKR084C	52.3386	others		HOM6	YJR139C	502	others		YER023C-A	YER023C-A	0	others		YBR193C	0.1016	Others
YGL003C	0.905319	others			HBT1	YDL223C	7.3385	others		HOP1	YIL072W	62	others		YER023W	PRO3	30	others		YKR034W	0.0612	Others
YDR315C	0.905512	others			HCA4	YJL033W	52.3932	others		HOP2	YGL033W	50	others		YER024W	YAT2	12	others		YBR015C	0.1754	Others
YER040W	0.90564	others			HCH1	YNL281W	232.482	others		HOR7	YMR251W-A	45	others		YER025W	GCD11	98	adaptive genes		YIL136W	0.0501	Others
YCL010C	0.905643	others			HCM1	YCR065W	59.1992	others		HOS1	YPR068C	90	others		YER026C	CHO1	26	others		YGR124W	0.0231	Others
YFL056C	0.905804	others			HCR1	YLR192C	178.783	others		HOS2	YGL194C	387	others		YER027C	GAL83	29	others		YOR287C	0.1528	Others
YKL016C	0.90597	others			HCS1	YKL017C	15.201	others		HOS3	YPL116W	74	others		YER028C	MIG3	9	others		YML097C	0.1262	Others
YNL025C	0.906153	others			HDA1	YNL021W	34.266	others		HOS4	YIL112W	172	others		YER029C	SMB1	118	others		YGL056C	0.0587	Others
YHL033C	0.906802	others			HDA2	YDR295C	22.2445	others		HOT1	YMR172W	51	others		YER030W	CHZ1	20	others		YPL110C	0.095	Others
YLL044W	0.906841	others			HDA3	YPR179C	16.3363	others		HOT13	YKL084W	73	others		YER031C	YPT31	54	others		YPR154W	0.0884	Others
YNL197C	0.906991	others			HED1	YDR014W-A	1.3859	others		HPA2	YPR193C	95	others		YER032W	FIR1	36	others		YNL272C	0.1802	Others
YBR221C	0.907045	others			HEF3	YNL014W	3.5547	others		HPA3	YEL066W	40	others		YER033C	ZRG8	11	others		YBL014C	0.2086	Others
YDR083W	0.907523	others			HEH2	YDR458C	28.7722	others		HPC2	YBR215W	299	others		YER034W	YER034W	5	others		YHR124W	0.0722	Others
YBR163W	0.907543	others			HEK2	YBL032W	105.135	others		HPF1	YOL155C	89	others		YER035W	EDC2	11	others		YDR525W-A	0.0355	Others
YHR012W	0.90758	others			HEL1	YKR017C	13.1352	others		HPM1	YIL110W	148	others		YER036C	ARB1	93	others		YLR222C	0.0547	Others
YLR239C	0.907927	others			HEL2	YDR266C	43.3101	others		HPR1	YDR138W	106	others		YER037W	PHM8	3	others		YGL012W	0.049	Others
YOL115W	0.908171	others			HEM1	YDR232W	111.061	others		HPT1	YDR399W	229	others		YER038C	KRE29	12	others		YGR156W	0.1218	Others
YKR092C	0.908321	others			HEM12	YDR047W	69.1545	others		HRB1	YNL004W	161	others		YER038W-A	FMP49	0	others		YJL011C	0.0721	Others
YBL039C	0.908365	others			HEM13	YDR044W	63.5319	others		HRD1	YOL013C	112	others		YER039C	HVG1	11	others		YKL009W	0.0497	Others
YLR087C	0.908893	others			HEM14	YER014W	23.4468	others		HRD3	YLR207W	96	adaptive genes		YER039C-A	YER039C-A	0	others		YLR147C	0.0115	Others
YGR220C	0.908968	others			HEM15	YOR176W	72.5113	others		HRI1	YLR301W	78	others		YER040W	GLN3	32	others		YMR216C	0.096	Others
YCR031C	0.908972	others			HEM2	YGL040C	98.3536	others		HRK1	YOR267C	99	others		YER041W	YEN1	15	others		YJL065C	0.1673	Others
YDL202W	0.90903	others			HEM25	YDL119C	15.7098	others		HRP1	YOL123W	269	others		YER042W	MXR1	17	others		YGR092W	0.0212	Others
YDR363W-A	0.909076	others			HEM4	YOR278W	26.5132	others		HRQ1	YDR291W	2067	others		YER043C	SAH1	43	others		YLR363C	0.0174	Others
YGL197W	0.909148	others			HER1	YOR227W	14.9423	others		HRR25	YPL204W	392	adaptive genes		YER044C	ERG28	23	others		YNR013C	0.0475	Others
YLL007C	0.909164	others			HER2	YMR293C	8.5673	others		HRT1	YOL133W	17	others		YER044C-A	MEI4	6	others		YMR108W	0.0323	Others
YGL012W	0.909551	others			HES1	YOR237W	5.1212	others		HRT3	YLR097C	46	others		YER045C	ACA1	20	others		YDL220C	0.238	Others
YOL045W	0.909616	others			HFD1	YMR110C	34.4038	others		HSC82	YMR186W	1069	others		YER046W	SPO73	1	others		YBL054W	0.084	Others
YGL084C	0.909702	others			HFI1	YPL254W	37.9985	others		HSE1	YHL002W	284	others		YER046W-A	YER046W-A	0	others		YDL128W	0.0277	Others
YBL006C	0.909984	others			HFL1	YKR051W	21.5089	others		HSF1	YGL073W	384	others		YER047C	SAP1	25	others		YDR334W	0.092	Others
YLR052W	0.910141	others			HFM1	YGL251C	4.9183	others		HSH155	YMR288W	2	others		YER048C	CAJ1	19	others		YNL280C	0.0507	Others
YOL121C	0.910385	others			HGH1	YGR187C	53.6213	others		HSH49	YOR319W	165	others		YER048W-A	ISD11	14	others		YDR483W	0.1512	Others
YGR255C	0.910397	others			HHF1	YBR009C	776.385	others		HSK3	YKL138C-A	1	others		YER049W	TPA1	22	others		YER046W	0.0796	Others
YBL067C	0.910641	others			HHF2	YNL030W	940.292	others		HSL1	YKL101W	390	others		YER050C	RSM18	43	others		YCL039W	0.0641	Others
YGL072C	0.910688	others			HHO1	YPL127C	79.6429	others		HSL7	YBR133C	102	others		YER051W	JHD1	9	others		YNL214W	0.2442	Others
YLR039C	0.911046	others			HHT1	YBR010W	920.576	others		HSM3	YBR272C	79	others		YER052C	HOM3	23	others		YIL044C	0.1615	Others
YJL080C	0.911241	others			HHT2	YNL031C	996.303	others		HSP10	YOR020C	478	others		YER053C	PIC2	16	others		YGR148C	0.0633	Others
YER019W	0.911751	others			HHY1	YEL059W	0.2907	others		HSP104	YLL026W	65	others		YER053C-A	YER053C-A	2	others		YKL119C	0.1048	Others
YMR054W	0.912438	others			HIF1	YLL022C	26.2353	others		HSP12	YFL014W	41	others		YER054C	GIP2	23	others		YDR515W	0.2718	Others
YNL148C	0.912537	others			HIM1	YDR317W	3.7625	others		HSP150	YJL159W	73	others		YER055C	HIS1	20	others		YIL023C	0.2068	Others
YFL025C	0.912647	others			HIP1	YGR191W	68.2072	others		HSP26	YBR072W	35	others		YER056C	FCY2	13	adaptive genes		YDR404C	0.001	Others
YBL087C	0.912822	others			HIR1	YBL008W	20.0433	others		HSP30	YCR021C	89	others		YER056C-A	RPL34A	39	others		YPL083C	0.208	Others
YLR262C	0.912901	others			HIR2	YOR038C	16.7703	others		HSP31	YDR533C	69	others		YER057C	HMF1	10	others		YJR086W	0.1709	Others
YFR031C-A	0.913235	others			HIR3	YJR140C	23.5328	others		HSP32	YPL280W	152	others		YER058W	PET117	10	others		YNR058W	0.0611	Others
YBR069C	0.913342	others			HIS1	YER055C	368.366	others		HSP33	YOR391C	24	others		YER059W	PCL6	17	others		YNL227C	0.0986	Others
YML117W	0.913525	others			HIS2	YFR025C	41.4721	others		HSP42	YDR171W	36	others		YER060W	FCY21	4	others		YMR060C	0.2353	Others
YPL104W	0.913719	others			HIS3	YOR202W	56.4926	others		HSP60	YLR259C	222	others		YER060W-A	FCY22	4	others		YMR315W	0.066	Others
YML014W	0.913906	others			HIS4	YCL030C	155.744	others		HSP78	YDR258C	86	others		YER061C	CEM1	6	others		YFR009W	0.0368	Others
YOR139C	0.914018	others			HIS5	YIL116W	54.4488	others		HSP82	YPL240C	1127	others		YER062C	GPP2	30	others		YNL267W	0.0671	Others
YGL025C	0.914344	others			HIS6	YIL020C	31.7005	others		HST1	YOL068C	138	others		YER063W	THO1	21	others		YFR003C	0.0907	Others
YBR174C	0.914632	others			HIS7	YBR248C	56.8088	others		HST2	YPL015C	45	others		YER064C	VHR2	26	others		YKL149C	0.1517	Others
YNL199C	0.914947	others			HIT1	YJR055W	15.6065	others		HST3	YOR025W	289	others		YER065C	ICL1	16	others		YDR383C	0.1421	Others
YOL046C	0.914988	others			HKR1	YDR420W	11.9495	others		HST4	YDR191W	94	others		YER066C-A	YER066C-A	0	others		YDR160W	0.1063	Others
YDL118W	0.915277	others			HLJ1	YMR161W	59.7668	others		HSV2	YGR223C	85	others		YER066W	RRT13	3	others		YPL010W	0.0478	Others
YOR140W	0.91568	others			HLR1	YDR528W	38.2046	others		HTA1	YDR225W	493	others		YER067C-A	YER067C-A	0	others		YGR007W	0.0878	Others
YPL086C	0.915786	others			HMF1	YER057C	181.675	others		HTA2	YBL003C	48	others		YER067W	RGI1	14	others		YHR190W	0.0245	Others
YMR070W	0.915809	others			HMG1	YML075C	55.172	others		HTB1	YDR224C	214	others		YER068C-A	YER068C-A	0	others		YKR017C	0.0497	Others
YMR064W	0.91593	others			HMG2	YLR450W	43.8595	others		HTB2	YBL002W	61	others		YER068W	MOT2	70	others		YKL086W	0.08	Others
YDR442W	0.916545	others			HMI1	YOL095C	12.7643	others		HTC1	YPL067C	27	others		YER069W	ARG5,6	16	others		YML012W	0.095	Others
YFR010W	0.916557	others			HMO1	YDR174W	191.22	others		HTD2	YHR067W	460	others		YER070W	RNR1	41	others		YDR447C	0.0737	Others
YNL001W	0.9166	others			HMRA1	YCR097W	60.8978	others		HTL1	YCR020W-B	90	others		YER071C	TDA2	12	others		YKL205W	0.0586	Others
YPL101W	0.916796	others			HMS1	YOR032C	0.3596	others		HTS1	YPR033C	147	others		YER072W	VTC1	31	others		YJR092W	0.2478	Others
YNL024C	0.917448	others			HMS2	YJR147W	45.2396	others		HTZ1	YOL012C	562	others		YER073W	ALD5	22	others		YDR001C	0.0131	Others
YLR287C-A	0.917508	others			HMT1	YBR034C	111.747	others		HUA1	YGR268C	46	others		YER074W	RPS24A	55	others		YHR177W	0.2279	Others
YGR085C	0.917543	others			HMX1	YLR205C	12.1181	others		HUA2	YOR284W	31	others		YER074W-A	YOS1	3	others		YKL023C-A	0.2692	Others
YJL023C	0.917764	others			HNM1	YGL077C	93.6007	others		HUB1	YNR032C-A	121	others		YER075C	PTP3	15	others		YDL100C	0.0262	Others
YNL091W	0.917765	others			HNT1	YDL125C	192.003	others		HUG1	YML058W-A	20	others		YER076C	YER076C	5	others		YDL064W	0.001	Others
YFR032C-A	0.917813	others			HNT2	YDR305C	22.8026	others		HUL4	YJR036C	45	others		YER076W-A	YER076W-A	0	others		YGL183C	0.1115	Others
YDL130W	0.918104	others			HNT3	YOR258W	10.2444	others		HUL5	YGL141W	61	others		YER077C	MRX1	16	others		YEL024W	0.0157	Others
YLR418C	0.918528	others			HO	YDL227C	78.0837	others		HUR1	YGL168W	568	others		YER078C	ICP55	14	others		YFL053W	0.0528	Others
YPR059C	0.918548	others			HOC1	YJR075W	98.2601	others		HUT1	YPL244C	86	others		YER078W-A	YER078W-A	0	others		YJR144W	0.1008	Others
YGR118W	0.918875	others			HOF1	YMR032W	18.9768	others		HVG1	YER039C	39	others		YER079C-A	YER079C-A	0	others		YEL009C	0.1049	Others
YOR158W	0.919017	others			HOG1	YLR113W	110.223	others		HXK1	YFR053C	65	others		YER079W	YER079W	9	others		YPR109W	0.089	Others
YDR237W	0.919065	others			HOL1	YNR055C	45.3184	others		HXK2	YGL253W	255	others		YER080W	AIM9	9	others		YJL194W	0.0933	Others
YER002W	0.919131	others			HOM2	YDR158W	262.681	others		HXT1	YHR094C	68	others		YER081W	SER3	32	others		YOR321W	0.0651	Others
YFR009W	0.919268	others			HOM3	YER052C	106.444	others		HXT10	YFL011W	62	others		YER082C	UTP7	90	others		YOR340C	0.0968	Others
YNL252C	0.919393	others			HOM6	YJR139C	502.957	others		HXT11	YOL156W	24	others		YER083C	GET2	11	others		YPL029W	0.0931	Others
YEL031W	0.919475	others			HOP1	YIL072W	1.2079	others		HXT13	YEL069C	60	others		YER084W	YER084W	0	others		YBR213W	0.1215	Others
YOR132W	0.919651	others			HOP2	YGL033W	1.2349	others		HXT14	YNL318C	17	others		YER084W-A	YER084W-A	0	others		YIL145C	0.1183	Others
YGL080W	0.919934	others			HOR7	YMR251W-A	377.354	others		HXT15	YDL245C	27	others		YER085C	YER085C	1	others		YBL088C	0.1571	Others
YPR166C	0.92011	others			HOS1	YPR068C	10.5351	others		HXT16	YJR158W	20	others		YER086W	ILV1	50	adaptive genes		YDR267C	0.046	Others
YNL170W	0.920274	others			HOS2	YGL194C	32.9943	others		HXT17	YNR072W	37	others		YER087C-A	YER087C-A	0	others		YIL122W	0.122	Others
YOR039W	0.920305	others			HOS3	YPL116W	33.1069	others		HXT2	YMR011W	105	others		YER087C-B	SBH1	80	others		YDR189W	0.0308	Others
YDL136W	0.920346	others			HOS4	YIL112W	22.0106	others		HXT3	YDR345C	57	others		YER087W	AIM10	10	others		YPL064C	0.3521	Others
YLR344W	0.920478	others			HOT1	YMR172W	15.804	others		HXT4	YHR092C	59	others		YER088C	DOT6	24	others		YNR062C	0.2214	Others
YDR393W	0.920504	others			HOT13	YKL084W	41.7408	others		HXT5	YHR096C	48	others		YER088C-A	YER088C-A	0	others		YNL084C	0.0393	Others
YHR100C	0.921067	others			HPA2	YPR193C	5.1324	others		HXT6	YDR343C	76	others		YER088W-B	YER088W-B	0	others		YBR168W	0.2015	Others
YGR034W	0.92112	others			HPA3	YEL066W	36.2568	others		HXT7	YDR342C	19	others		YER089C	PTC2	20	others		YEL030W	0.0819	Others
YDL063C	0.921445	others			HPC2	YBR215W	17.6281	others		HXT8	YJL214W	53	others		YER090C-A	YER090C-A	0	others		YDR494W	0.1899	Others
YML071C	0.921487	others			HPF1	YOL155C	6.2022	others		HXT9	YJL219W	35	others		YER090W	TRP2	34	others		YNL130C	0.067	Others
YER020W	0.921654	others			HPM1	YIL110W	53.1106	others		HYM1	YKL189W	57	others		YER091C	MET6	39	others		YPL060W	0.0538	Others
YKL056C	0.922201	others			HPR1	YDR138W	29.438	others		HYP2	YEL034W	968	others		YER091C-A	YER091C-A	0	others		YJR125C	0.0994	Others
YGR163W	0.922319	others			HPT1	YDR399W	188.017	others		HYR1	YIR037W	61	others		YER092W	IES5	32	others		YJL059W	0.1192	Others
YMR230W	0.922445	others			HRB1	YNL004W	41.6263	others		IAH1	YOR126C	61	others		YER093C	TSC11	107	others		YBL074C	0.2835	Others
YDL151C	0.92342	others			HRD1	YOL013C	26.8616	others		IAI11	YBL059W	107	others		YER093C-A	AIM11	7	others		YLR027C	0.0515	Others
YNL107W	0.923464	others			HRI1	YLR301W	211.927	others		IBA57	YJR122W	5	others		YER094C	PUP3	34	others		YBL060W	0.1854	Others
YMR098C	0.923586	others			HRK1	YOR267C	28.6318	others		IBD2	YNL164C	88	others		YER095W	RAD51	65	others		YJR132W	0.0821	Others
YOR375C	0.924069	others			HRP1	YOL123W	121.229	others		ICE2	YIL090W	671	others		YER096W	SHC1	6	others		YPR122W	0.1633	Others
YCR065W	0.924459	others			HRQ1	YDR291W	23.228	others		ICL1	YER065C	64	others		YER097W	YER097W	0	others		YLR215C	0.0899	Others
YOL039W	0.924575	others			HRT1	YOL133W	64.3271	others		ICL2	YPR006C	39	others		YER098W	UBP9	26	others		YOR008C	0.1552	Others
YMR282C	0.924581	others			HRT3	YLR097C	24.9229	others		ICP55	YER078C	107	others		YER099C	PRS2	13	others		YFR022W	0.111	Others
YLR441C	0.924844	others			HSC82	YMR186W	1669.89	others		ICS2	YBR157C	129	others		YER100W	UBC6	34	others		YIR003W	0.4612	Others
YBR179C	0.924874	others			HSE1	YHL002W	37.7451	others		ICS3	YJL077C	22	others		YER101C	AST2	7	others		YGR009C	0.1233	Others
YNR037C	0.924874	others			HSF1	YGL073W	28.503	others		ICT1	YLR099C	81	others		YER102W	RPS8B	38	others		YBR264C	0.1277	Others
YMR312W	0.925011	others			HSH155	YMR288W	20.5199	others		ICY1	YMR195W	46	others		YER103W	SSA4	66	others		YGL020C	0.1557	Others
YDR034C	0.925245	others			HSH49	YOR319W	27.1411	others		IDH1	YNL037C	227	others		YER104W	RTT105	12	others		YLR025W	0.0995	Others
YDR194C	0.925877	others			HSK3	YKL138C-A	46.0396	others		IDH2	YOR136W	249	others		YER105C	NUP157	49	others		YGR056W	0.0986	Others
YDR496C	0.926031	others			HSL1	YKL101W	43.9171	others		IDI1	YPL117C	121	others		YER106W	MAM1	9	others		YER041W	0.23	Others
YLR443W	0.926086	others			HSL7	YBR133C	42.3982	others		IDP1	YDL066W	39	others		YER107C	GLE2	45	others		YGR224W	0.173	Others
YLL020C	0.926249	others			HSM3	YBR272C	20.8715	others		IDP2	YLR174W	85	others		YER107W-A	YER107W-A	0	others		YHR086W	0.1027	Others
YML073C	0.926332	others			HSP10	YOR020C	465.483	others		IDP3	YNL009W	83	others		YER109C	FLO8	12	others		YMR127C	0.1115	Others
YJL121C	0.926905	others			HSP104	YLL026W	151.071	others		IDS2	YJL146W	91	others		YER110C	KAP123	156	others		YHR063C	0.0665	Others
YIL135C	0.927142	others			HSP12	YFL014W	4.8457	others		IES1	YFL013C	467	others		YER111C	SWI4	28	others		YML099C	0.0649	Others
YEL009C	0.927149	others			HSP150	YJL159W	629.119	others		IES2	YNL215W	332	others		YER112W	LSM4	107	others		YML065W	0.0977	Others
YPR058W	0.927338	others			HSP26	YBR072W	13.5358	others		IES3	YLR052W	352	others		YER113C	TMN3	11	others		YDR179W-A	0.2215	Others
YKR019C	0.927543	others			HSP30	YCR021C	3.9615	others		IES4	YOR189W	273	others		YER114C	BOI2	69	others		YDR322C-A	0.0886	Others
YGR257C	0.927709	others			HSP31	YDR533C	11.4878	others		IES5	YER092W	444	others		YER115C	SPR6	9	others		YJR117W	0.0633	Others
YML013W	0.928299	others			HSP33	YOR391C	0.0726	others		IES6	YEL044W	21	others		YER116C	SLX8	31	others		YFL028C	0.036	Others
YLR374C	0.92938	others			HSP42	YDR171W	21.914	others		IFA38	YBR159W	33	others		YER117W	RPL23B	42	others		YHR133C	0.1159	Others
YGL203C	0.929481	others			HSP60	YLR259C	514.889	others		IFH1	YLR223C	11	others		YER118C	SHO1	120	others		YBR205W	0.1128	Others
YBR025C	0.92949	others			HSP78	YDR258C	41.8271	others		IFM1	YOL023W	279	others		YER119C	AVT6	6	others		YER007C-A	0.0446	Others
YLR384C	0.929503	others			HSP82	YPL240C	281.026	others		IGD1	YFR017C	32	others		YER119C-A	YER119C-A	0	others		YDR395W	0.0386	Others
YGL147C	0.929907	others			HST1	YOL068C	65.3665	others		IGO1	YNL157W	33	others		YER120W	SCS2	85	others		YBR228W	0.1468	Others
YIL067C	0.929956	others			HST2	YPL015C	38.8278	others		IGO2	YHR132W-A	89	others		YER121W	YER121W	4	others		YMR068W	0.0921	Others
YNL271C	0.929961	others			HST3	YOR025W	49.0193	others		IKI1	YHR187W	166	others		YER122C	GLO3	49	others		YNL066W	0.0992	Others
YPL226W	0.930429	others			HST4	YDR191W	13.1699	others		IKI3	YLR384C	463	others		YER123W	YCK3	39	others		YAR033W	0.3902	Others
YIL052C	0.930458	others			HSV2	YGR223C	22.5351	others		IKS1	YJL057C	83	others		YER124C	DSE1	15	others		YMR286W	0.0499	Others
YDR533C	0.930523	others			HTA1	YDR225W	972.048	others		ILM1	YJR118C	672	others		YER125W	RSP5	354	adaptive genes		YEL050C	0.0824	Others
YPL106C	0.930882	others			HTA2	YBL003C	713.669	others		ILS1	YBL076C	138	others		YER126C	NSA2	68	others		YGL158W	0.2666	Others
YNR036C	0.931129	others			HTB1	YDR224C	816.956	others		ILT1	YDR090C	42	others		YER127W	LCP5	48	others		YPR108W	0.0632	Others
YNL051W	0.931197	others			HTB2	YBL002W	826.566	others		ILV1	YER086W	709	adaptive genes		YER128W	VFA1	17	others		YGL254W	0.2591	Others
YKL213C	0.931294	others			HTC1	YPL067C	19.7692	others		ILV2	YMR108W	5	others		YER129W	SAK1	30	others		YGR042W	0.2474	Others
YEL061C	0.931735	others			HTD2	YHR067W	14.5829	others		ILV3	YJR016C	111	others		YER130C	COM2	8	others		YGR249W	0.0966	Others
YKL184W	0.931798	others			HTL1	YCR020W-B	50.9377	others		ILV5	YLR355C	78	others		YER131W	RPS26B	60	others		YFL021W	0.1337	Others
YLL019C	0.931909	others			HTS1	YPR033C	222.438	others		ILV6	YCL009C	83	others		YER132C	PMD1	20	others		YLR088W	0.0807	Others
YGL213C	0.93198	others			HTZ1	YOL012C	124.206	others		IMA1	YGR287C	45	others		YER133W	GLC7	177	others		YGR215W	0.0934	Others
YPL017C	0.932098	others			HUA1	YGR268C	20.4528	others		IMA2	YOL157C	52	others		YER133W-A	YER133W-A	0	others		YPL200W	0.4429	Others
YOR191W	0.932124	others			HUA2	YOR284W	14.1928	others		IMA3	YIL172C	0	others		YER134C	YER134C	10	others		YOL126C	0.0221	Others
YDR337W	0.932464	others			HUB1	YNR032C-A	50.6785	others		IMA4	YJL221C	13	others		YER135C	YER135C	0	others		YLR210W	0.1285	Others
YPR153W	0.932478	others			HUG1	YML058W-A	14.532	others		IMA5	YJL216C	97	others		YER136W	GDI1	23	others		YHR172W	0.095	Others
YOL058W	0.932536	others			HUL4	YJR036C	4.9487	others		IMD1	YAR073W	0	others		YER137C	YER137C	2	others		YKL206C	0.1174	Others
YGL016W	0.93257	others			HUL5	YGL141W	19.1786	others		IMD2	YHR216W	47	others		YER137W-A	YER137W-A	0	others		YDL085W	0.0539	Others
YLL043W	0.932794	others			HUR1	YGL168W	1.5072	others		IMD3	YLR432W	74	others		YER138W-A	YER138W-A	0	others		YML094W	0.0469	Others
YJL204C	0.9331	others			HUT1	YPL244C	46.0606	others		IMD4	YML056C	48	others		YER139C	RTR1	45	others		YKL176C	0.067	Others
YNL307C	0.933182	others			HVG1	YER039C	5.3779	others		IME1	YJR094C	246	others		YER140W	EMP65	5	others		YOR158W	0.0966	Others
YMR194W	0.933393	others			HXK1	YFR053C	30.4207	others		IME2	YJL106W	182	others		YER141W	COX15	33	others		YKL089W	0.0692	Others
YNL109W	0.933602	others			HXK2	YGL253W	1152.31	others		IME4	YGL192W	12	others		YER142C	MAG1	19	others		YOL068C	0.0609	Others
YMR179W	0.934153	others			HXT1	YHR094C	89.6697	others		IMG1	YCR046C	237	others		YER143W	DDI1	36	others		YNL113W	0.0301	Others
YOR002W	0.934227	others			HXT10	YFL011W	0.1334	others		IMG2	YCR071C	358	others		YER144C	UBP5	15	others		YKL006W	0.0619	Others
YCR095C	0.934509	others			HXT11	YOL156W	0.0733	others		IMH1	YLR309C	73	others		YER145C	FTR1	36	adaptive genes		YDL239C	0.1921	Others
YJL177W	0.934616	others			HXT13	YEL069C	0.0589	others		IML1	YJR138W	201	others		YER145C-A	YER145C-A	0	others		YKL184W	0.0895	Others
YBR031W	0.934742	others			HXT14	YNL318C	0.0454	others		IML2	YJL082W	75	others		YER146W	LSM5	69	others		YHR097C	0.1212	Others
YKL039W	0.934952	others			HXT15	YDL245C	0.0049	others		IML3	YBR107C	164	others		YER147C	SCC4	20	others		YGR209C	0.103	Others
YHR183W	0.934992	others			HXT17	YNR072W	0.2022	others		IMO32	YGR031W	34	others		YER147C-A	YER147C-A	0	others		YDR468C	0.0647	Others
YMR216C	0.935005	others			HXT2	YMR011W	209.517	others		IMP1	YMR150C	76	others		YER148W	SPT15	149	others		YPR029C	0.1202	Others
YBL100C	0.935325	others			HXT3	YDR345C	237.157	others		IMP2	YMR035W	302	others		YER148W-A	YER148W-A	0	others		YPL054W	0.0975	Others
YNL224C	0.935407	others			HXT4	YHR092C	7.7639	others		IMP2'	YIL154C	172	others		YER149C	PEA2	28	others		YBL063W	0.1202	Others
YJR070C	0.935412	others			HXT5	YHR096C	0.7923	others		IMP3	YHR148W	0	others		YER150W	SPI1	6	others		YIL030C	0.0784	Others
YKL216W	0.935466	others			HXT6	YDR343C	0.3345	others		IMP4	YNL075W	13	others		YER151C	UBP3	458	adaptive genes		YNL313C	0.0953	Others
YCL037C	0.936006	others			HXT7	YDR342C	0.9186	others		INA1	YLR413W	79	others		YER152C	YER152C	6	others		YDR437W	0.0823	Others
YOR355W	0.936073	others			HXT8	YJL214W	1.1472	others		INA17	YPL099C	100	others		YER152W-A	YER152W-A	0	others		YPL199C	0.1492	Others
YER117W	0.9361	others			HXT9	YJL219W	0.1302	others		INA22	YIR024C	77	others		YER153C	PET122	7	others		YGR208W	0.1439	Others
YHR013C	0.936356	others			HYM1	YKL189W	18.7866	others		INH1	YDL181W	70	others		YER154W	OXA1	95	others		YLR121C	0.0838	Others
YDL062W	0.936579	others			HYP2	YEL034W	2243.92	others		INM1	YHR046C	126	others		YER155C	BEM2	79	others		YGR095C	0.1292	Others
YHL029C	0.936937	others			HYR1	YIR037W	142.604	others		INM2	YDR287W	53	others		YER156C	MYG1	78	others		YDR109C	0.1857	Others
YJL154C	0.937191	others			IAH1	YOR126C	25.9198	others		INN1	YNL152W	186	others		YER157W	COG3	47	others		YDL145C	0.0406	Others
YDL022W	0.937213	others			IAI11	YBL059W	12.2469	others		INO1	YJL153C	71	others		YER158C	YER158C	14	others		YDR361C	0.1012	Others
YNL236W	0.937225	others			IBA57	YJR122W	16.9861	others		INO2	YDR123C	493	others		YER158W-A	YER158W-A	0	others		YMR294W	0.1653	Others
YCL008C	0.937261	others			IBD2	YNL164C	21.7226	others		INO4	YOL108C	728	others		YER159C	BUR6	17	others		YEL020W-A	0.001	Others
YPR189W	0.937423	others			ICE2	YIL090W	49.8148	others		INO80	YGL150C	210	adaptive genes		YER161C	SPT2	48	others		YLR066W	0.0505	Others
YBR056W	0.937525	others			ICL1	YER065C	8.1174	others		INP1	YMR204C	59	others		YER162C	RAD4	38	others		YMR138W	0.1674	Others
YER156C	0.937531	others			ICL2	YPR006C	6.5679	others		INP2	YMR163C	68	others		YER163C	GCG1	8	others		YDL112W	0.1687	Others
YJL047C	0.937934	others			ICP55	YER078C	25.2903	others		INP51	YIL002C	108	others		YER164W	CHD1	74	others		YJL154C	0.0686	Others
YDL068W	0.938073	others			ICS2	YBR157C	36.6162	others		INP52	YNL106C	161	others		YER165C-A	YER165C-A	0	others		YJR049C	0.0315	Others
YJL155C	0.938353	others			ICS3	YJL077C	1.2692	others		INP53	YOR109W	295	adaptive genes		YER165W	PAB1	237	others		YOR030W	0.1597	Others
YLR150W	0.938438	others			ICT1	YLR099C	37.8259	others		INP54	YOL065C	65	others		YER166W	DNF1	36	others		YNR055C	0.0253	Others
YML103C	0.938501	others			ICY1	YMR195W	94.0181	others		IOC2	YLR095C	89	others		YER167W	BCK2	29	others		YEL049W	0.0769	Others
YOR322C	0.938848	others			IDH1	YNL037C	186.036	others		IOC3	YFR013W	99	others		YER168C	CCA1	7	others		YIL068C	0.0242	Others
YCR086W	0.938849	others			IDH2	YOR136W	238.069	others		IOC4	YMR044W	163	others		YER169W	RPH1	14	others		YLR388W	0.001	Others
YBL082C	0.939093	others			IDI1	YPL117C	131.047	others		IPA1	YJR141W	314	others		YER170W	ADK2	5	others		YOR354C	0.17	Others
YDR377W	0.939267	others			IDP1	YDL066W	211.689	others		IPF1	YDL176W	57	others		YER171W	RAD3	54	others		YIL149C	0.2248	Others
YPR023C	0.939375	others			IDP2	YLR174W	4.9616	others		IPI1	YHR085W	212	others		YER172C	BRR2	109	others		YDR238C	0.0473	Others
YNL056W	0.939564	others			IDP3	YNL009W	4.9132	others		IPI3	YNL182C	45	others		YER172C-A	YER172C-A	0	others		YOL127W	0.001	Others
YPL102C	0.939628	others			IDS2	YJL146W	19.0421	others		IPK1	YDR315C	458	others		YER173W	RAD24	29	others		YIL129C	0.0491	Others
YER120W	0.939702	others			IES1	YFL013C	25.3542	others		IPL1	YPL209C	425	others		YER174C	GRX4	27	others		YDL065C	0.1122	Others
YBL017C	0.939994	others			IES2	YNL215W	8.1292	others		IPP1	YBR011C	345	others		YER175C	TMT1	3	others		YNL129W	0.0726	Others
YJL053W	0.940067	others			IES3	YLR052W	41.0819	others		IPT1	YDR072C	217	adaptive genes		YER175W-A	YER175W-A	0	others		YIL114C	0.115	Others
YOR234C	0.940081	others			IES4	YOR189W	41.4324	others		IQG1	YPL242C	83	others		YER176W	ECM32	10	others		YML009C	0.001	Others
YDL033C	0.940224	others			IES5	YER092W	48.9244	others		IRA1	YBR140C	43	adaptive genes		YER177W	BMH1	140	adaptive genes		YER144C	0.1506	Others
YGR056W	0.940324	others			IES6	YEL044W	57.8711	others		IRA2	YOL081W	966	adaptive genes		YER178W	PDA1	49	others		YNL138W	0.081	Others
YER047C	0.9404	others			IFA38	YBR159W	142.818	others		IRC10	YOL015W	33	others		YER179W	DMC1	29	others		YGL003C	0.0456	Others
YGL060W	0.941222	others			IFH1	YLR223C	25.7888	others		IRC11	YOR013W	0	others		YER180C	ISC10	5	others		YKL019W	0.1131	Others
YOR330C	0.941229	others			IFM1	YOL023W	14.5344	others		IRC13	YOR235W	0	others		YER180C-A	SLO1	4	others		YPL104W	0.1237	Others
YDL052C	0.941254	others			IGD1	YFR017C	4.5333	others		IRC14	YOR135C	0	others		YER181C	YER181C	0	others		YER034W	0.2101	Others
YGR150C	0.941344	others			IGO1	YNL157W	80.7797	others		IRC15	YPL017C	131	others		YER182W	FMP10	18	others		YPL262W	0.0188	Others
YDR518W	0.941514	others			IGO2	YHR132W-A	63.0096	others		IRC16	YPR038W	0	others		YER183C	FAU1	8	others		YLR091W	0.2718	Others
YER058W	0.941938	others			IKI1	YHR187W	28.5655	others		IRC18	YJL037W	19	others		YER184C	TOG1	8	others		YPL066W	0.1452	Others
YDR276C	0.942044	others			IKI3	YLR384C	107.551	others		IRC19	YLL033W	121	others		YER185W	PUG1	1	others		YLR239C	0.1184	Others
YNR004W	0.942331	others			IKS1	YJL057C	11.3809	others		IRC2	YDR112W	0	others		YER186C	YER186C	4	others		YMR009W	0.1833	Others
YOR167C	0.94243	others			ILM1	YJR118C	66.4329	others		IRC20	YLR247C	41	others		YER187W	YER187W	2	others		YOR362C	0.0246	Others
YIL079C	0.942468	others			ILS1	YBL076C	508.74	others		IRC21	YMR073C	212	others		YER188C-A	YER188C-A	0	others		YNL044W	0.0299	Others
YLR268W	0.942659	others			ILT1	YDR090C	31.3698	others		IRC22	YEL001C	31	others		YER188W	YER188W	0	others		YER134C	0.0566	Others
YCR081W	0.942948	others			ILV2	YMR108W	295.061	others		IRC23	YOR044W	62	others		YER189W	YER189W	3	others		YKR037C	0.025	Others
YPL205C	0.943061	others			ILV3	YJR016C	559.382	others		IRC24	YIR036C	18	others		YER190C-A	YER190C-A	0	others		YER061C	0.0777	Others
YCL029C	0.943112	others			ILV5	YLR355C	1660.96	others		IRC25	YLR021W	262	others		YER190C-B	YER190C-B	0	others		YNL142W	0.0237	Others
YHR134W	0.943112	others			ILV6	YCL009C	240.292	others		IRC3	YDR332W	65	others		YER190W	YRF1-2	5	others		YPR131C	0.0416	Others
YIL069C	0.943143	others			IMA1	YGR287C	5.4807	others		IRC4	YDR540C	76	others		YFL001W	DEG1	14	others		YKR050W	0.175	Others
YPL018W	0.943191	others			IMA2	YOL157C	1.266	others		IRC5	YFR038W	53	others		YFL002C	SPB4	379	others		YNR008W	0.0691	Others
YNL041C	0.943194	others			IMA5	YJL216C	4.6061	others		IRC6	YFR043C	64	others		YFL003C	MSH4	16	others		YJL144W	0.0789	Others
YBL083C	0.943256	others			IMD1	YAR073W	0.5615	others		IRC7	YFR055W	78	others		YFL004W	VTC2	27	others		YNL196C	0.2514	Others
YLR371W	0.943289	others			IMD2	YHR216W	35.6697	others		IRC8	YJL051W	96	others		YFL005W	SEC4	84	others		YMR293C	0.1	Others
YLR368W	0.943296	others			IMD3	YLR432W	257.574	others		IRC9	YJL142C	0	others		YFL007W	BLM10	46	others		YHR197W	0.1434	Others
YOR246C	0.943325	others			IMD4	YML056C	302.318	others		IRE1	YHR079C	399	others		YFL008W	SMC1	59	others		YKL100C	0.1008	Others
YOR251C	0.943861	others			IME1	YJR094C	7.2127	others		IRR1	YIL026C	69	others		YFL009W	CDC4	48	others		YHR032W	0.1343	Others
YER059W	0.943926	others			IME2	YJL106W	3.5985	others		IRS4	YKR019C	320	others		YFL010C	WWM1	75	others		YCR028C-A	0.0264	Others
YOR359W	0.943957	others			IME4	YGL192W	0.0729	others		ISA1	YLL027W	61	others		YFL010W-A	AUA1	1	others		YNL245C	0.2008	Others
YJR094W-A	0.943964	others			IMG1	YCR046C	49.184	others		ISA2	YPR067W	12	others		YFL011W	HXT10	3	others		YGR082W	0.0311	Others
YGL194C	0.944141	others			IMG2	YCR071C	37.9839	others		ISC1	YER019W	245	others		YFL012W	YFL012W	0	others		YGR088W	0.0147	Others
YER119C-A	0.944378	others			IMH1	YLR309C	24.0832	others		ISC10	YER180C	67	others		YFL012W-A	YFL012W-A	0	others		YDL150W	0.0956	Others
YER153C	0.944508	others			IML1	YJR138W	17.0619	others		ISD11	YER048W-A	50	others		YFL013C	IES1	50	others		YDL203C	0.111	Others
YIL035C	0.944538	others			IML2	YJL082W	28.0557	others		ISF1	YMR081C	27	others		YFL013W-A	YFL013W-A	0	others		YLR061W	0.2089	Others
YNL076W	0.944741	others			IML3	YBR107C	13.4855	others		ISM1	YPL040C	83	others		YFL014W	HSP12	23	others		YJR095W	0.0201	Others
YOL052C	0.944807	others			IMO32	YGR031W	26.1151	others		ISN1	YOR155C	41	others		YFL015C	YFL015C	0	others		YLL023C	0.0989	Others
YER141W	0.944816	others			IMP1	YMR150C	34.8424	others		ISR1	YPR106W	113	others		YFL015W-A	YFL015W-A	0	others		YHL009C	0.2239	Others
YBL080C	0.945144	others			IMP2	YMR035W	24.2608	others		IST1	YNL265C	41	others		YFL016C	MDJ1	43	others		YJL039C	0.0803	Others
YGR054W	0.945389	others			IMP2'	YIL154C	29.3228	others		IST2	YBR086C	162	others		YFL017C	GNA1	16	others		YBL023C	0.0146	Others
YEL024W	0.945437	others			IMP3	YHR148W	50.0122	others		IST3	YIR005W	390	others		YFL017W-A	SMX2	52	others		YEL043W	0.1016	Others
YKL155C	0.9455	others			IMP4	YNL075W	61.4722	others		ISU1	YPL135W	231	adaptive genes		YFL018C	LPD1	38	others		YPL213W	0.1311	Others
YJL003W	0.945563	others			INA1	YLR413W	208.035	others		ISU2	YOR226C	32	others		YFL019C	YFL019C	0	others		YOR064C	0.2438	Others
YKL032C	0.945605	others			INA17	YPL099C	25.8747	others		ISW1	YBR245C	226	others		YFL020C	PAU5	1	others		YDL058W	0.1953	Others
YHR151C	0.945755	others			INA22	YIR024C	12.8576	others		ISW2	YOR304W	314	adaptive genes		YFL021C-A	YFL021C-A	0	others		YOL021C	0.0367	Others
YOR311C	0.945757	others			INH1	YDL181W	8.7262	others		ISY1	YJR050W	182	others		YFL021W	GAT1	18	others		YEL048C	0.1843	Others
YCR051W	0.945809	others			INM1	YHR046C	31.8145	others		ITC1	YGL133W	236	others		YFL022C	FRS2	28	others		YGL257C	0.2217	Others
YDL032W	0.945899	others			INM2	YDR287W	20.158	others		ITR1	YDR497C	94	others		YFL023W	BUD27	115	others		YOL149W	0.0815	Others
YOL006C	0.945972	others			INN1	YNL152W	23.3603	others		ITR2	YOL103W	62	others		YFL024C	EPL1	45	others		YDL045C	0.0417	Others
YLR367W	0.946074	others			INO1	YJL153C	3.0303	others		ITT1	YML068W	75	others		YFL025C	BST1	9	others		YBR061C	0.0307	Others
YDL072C	0.946095	others			INO2	YDR123C	19.6088	others		IVY1	YDR229W	44	others		YFL026W	STE2	26	others		YDR164C	0.0423	Others
YER007C-A	0.946096	others			INO4	YOL108C	19.1026	others		IWR1	YDL115C	256	others		YFL027C	GYP8	10	others		YDR200C	0.137	Others
YER092W	0.9463	others			INP1	YMR204C	12.4658	others		IXR1	YKL032C	483	others		YFL028C	CAF16	12	others		YCR046C	0.0736	Others
YDR469W	0.946351	others			INP2	YMR163C	17.2876	others		IZH1	YDR492W	71	others		YFL029C	CAK1	12	others		YLR361C	0.2064	Others
YGR148C	0.946372	others			INP51	YIL002C	19.1967	others		IZH2	YOL002C	303	others		YFL030W	AGX1	5	others		YLL003W	0.2292	Others
YDR516C	0.946441	others			INP52	YNL106C	12.6869	others		IZH3	YLR023C	103	others		YFL031C-A	YFL031C-A	0	others		YLR134W	0.051	Others
YJR082C	0.946491	others			INP54	YOL065C	19.155	others		IZH4	YOL101C	44	others		YFL031W	HAC1	24	others		YLR438C-A	0.037	Others
YKL027W	0.9465	others			IOC2	YLR095C	29.9622	others		JAC1	YGL018C	28	others		YFL032W	YFL032W	0	others		YPL256C	0.055	Others
YGL244W	0.946531	others			IOC3	YFR013W	33.1152	others		JEM1	YJL073W	59	others		YFL033C	RIM15	41	others		YML105C	0.0444	Others
YNR005C	0.946559	others			IOC4	YMR044W	24.6772	others		JEN1	YKL217W	37	others		YFL034C-A	RPL22B	20	others		YCR018C	0.1647	Others
YLR190W	0.946559	others			IPA1	YJR141W	21.4882	others		JHD1	YER051W	26	others		YFL034C-B	MOB2	17	others		YJR060W	0.1486	Others
YBR015C	0.946574	others			IPF1	YDL176W	17.951	others		JHD2	YJR119C	128	others		YFL034W	MIL1	19	others		YPR045C	0.1575	Others
YOR222W	0.946643	others			IPI1	YHR085W	36.7667	others		JID1	YPR061C	174	others		YFL036W	RPO41	21	others		YPR023C	0.0833	Others
YNL016W	0.946828	others			IPI3	YNL182C	52.7699	others		JIP3	YLR331C	0	others		YFL037W	TUB2	113	others		YGL196W	0.132	Others
YNL096C	0.946973	others			IPK1	YDR315C	11.0753	others		JIP4	YDR475C	62	others		YFL038C	YPT1	76	adaptive genes		YOL078W	0.0815	Others
YBL042C	0.987095	adaptive genes			IPL1	YPL209C	10.4065	others		JIP5	YPR169W	39	others		YFL039C	ACT1	181	others		YAR020C	0.0182	Others
YBR023C	0.987306	adaptive genes			IPP1	YBR011C	844.735	others		JJJ1	YNL227C	157	others		YFL040W	YFL040W	6	others		YGR268C	0.286	Others
YBR164C	0.976473	adaptive genes			IQG1	YPL242C	32.5169	others		JJJ2	YJL162C	37	others		YFL041W	FET5	29	others		YDL103C	0.1179	Others
[truncated: 4,617 more rows]

## Sheet: Fig.5a,b
Fig.5a
GOID	TERM	CORRECTED_PVALUE	UNCORRECTED_PVALUE	NUM_LIST_ANNOTATIONS	LIST_SIZE	TOTAL_NUM_ANNOTATIONS	POPULATION_SIZE	fold	padj	Class
GO:0048878	Chemical homeostasis	7.67e-09	7.46e-12	25	149	232	7166	5	8.11543	BP
GO:0007165	Signal transduction	7.04e-07	6.85e-10	28	149	356	7166	4	6.15253	BP
GO:0060627	Regulation of vesicle-mediated transport	1.22e-05	1.18e-08	11	149	55	7166	10	4.91481	BP
GO:0055085	Transmembrane transport	0.00111605	1.09e-06	27	149	471	7166	3	2.95231	BP
GO:0034067	Protein localization to Golgi apparatus	0.00315002	3.06e-06	6	149	21	7166	14	2.50169	BP
GO:0045893	Positive regulation of transcription	0.00815647	7.93e-06	21	149	345	7166	3	2.0885	BP
GO:0009117	Nucleotide metabolic process	0.00904783	8.8e-06	17	149	240	7166	3	2.04346	BP
GO:0006629	Lipid metabolic process	0.00974925	9.48e-06	21	149	349	7166	3	2.01103	BP
GO:0005215	Transporter activity	2.58e-06	1.33e-08	27	149	380	7166	3	5.58899	MF
GO:0003924	GTPase activity	0.00114985	5.93e-06	9	149	64	7166	7	2.93936	MF
GO:0140110	Transcription regulator activity	0.00854251	4.4e-05	14	149	193	7166	3	2.06841	MF
GO:0016020	Membrane	2.79e-13	1.86e-15	69	149	1307	7166	3	12.5537	CC
GO:0071944	Cell periphery	1.83e-11	1.22e-13	46	149	680	7166	3	10.7381	CC
Fig.5b
TERM	Counts
Signal transduction	136
Positive regulation of transcription	98
Transmembrane transport	82
Chemical homeostasis	75
Nucleotide metabolic process	47
Lipid metabolic process	46
Regulation of vesicle-mediated transport	13
Protein localization to Golgi apparatus	7

## Sheet: Fig.5c & Fig.S6
Gene	E10	E100	E101	E102	E103	E104	E105	E106	E107	E108	E109	E110	E111	E112	E114	E115	E116	E118	E120	E121	E122	E124	E125	E126	E127	E128	E13	E130	E131	E134	E135	E136	E137	E138	E139	E141	E143	E146	E149	E15	E150	E151	E152	E153	E154	E155	E157	E158	E159
BCY1	1	0	0	0	0	0	0	0	0	0	0	0	0	0	0	1	0	0	1	1	1	0	0	0	0	0	4	0	0	0	0	0	0	0	1	0	0	0	0	0	0	0	0	0	0	1	0	0	2
BMH1	0	0	0	0	0	0	0	0	0	0	0	0	0	0	0	0	0	0	0	0	0	0	0	0	0	0	0	0	0	0	0	0	0	0	0	0	0	0	0	0	0	0	0	0	0	0	0	0	0
CYR1	0	1	0	0	0	0	0	1	0	0	0	0	0	0	2	0	1	0	0	1	2	0	0	0	0	0	0	0	1	1	0	0	0	2	0	0	3	0	2	1	0	0	0	0	0	0	0	0	1
GPB2	0	1	0	0	0	0	0	1	0	1	0	0	0	0	0	0	0	0	0	0	0	0	0	0	0	0	0	0	0	1	0	0	0	0	0	0	0	0	0	0	0	0	0	0	0	0	0	0	0
IRA1	0	1	2	1	0	1	4	1	0	0	0	0	0	0	0	0	1	1	1	1	0	0	0	0	1	0	1	0	0	1	1	1	2	2	2	0	0	0	0	0	0	0	1	0	0	0	0	0	0
IRA2	11	0	1	6	0	2	6	8	1	5	5	0	1	4	9	0	10	6	1	7	4	1	0	0	0	0	3	0	8	7	7	2	6	7	7	0	2	0	7	8	2	0	0	0	0	0	0	1	8
RAS1	0	0	1	0	0	0	0	0	0	0	0	0	0	0	0	0	0	0	0	0	0	0	0	0	0	0	0	0	0	0	0	1	0	0	0	0	2	0	0	1	0	0	0	0	0	0	0	0	0
RAS2	0	0	0	0	0	0	0	1	0	0	0	0	0	0	0	0	0	0	1	0	3	0	0	0	0	0	0	0	2	0	0	0	0	0	0	0	2	0	1	0	0	0	0	0	0	0	0	0	1
TOR2	0	0	0	0	0	0	0	0	0	0	1	0	0	0	0	0	0	0	0	0	0	0	0	0	0	0	0	0	0	0	0	0	0	0	1	0	0	0	0	0	0	0	0	0	0	0	0	0	0
TOR1	0	0	0	0	0	0	0	0	0	0	0	0	0	0	0	1	0	0	0	0	0	0	0	0	0	0	0	0	0	0	0	0	0	0	0	1	0	0	0	0	0	0	0	0	0	0	0	0	0
GCN2	0	0	0	0	0	0	1	0	0	0	0	0	0	0	0	0	0	0	0	0	0	0	0	0	0	0	0	0	0	0	0	0	0	0	0	0	0	0	0	0	0	1	0	0	0	0	0	0	0
GTR1	0	0	0	0	0	0	0	0	0	0	0	0	0	0	0	0	0	0	0	0	0	0	0	0	0	0	0	0	0	0	0	0	0	0	0	0	0	0	0	0	0	0	2	0	0	0	0	0	0
INO80	0	0	0	0	0	0	5	0	0	0	0	0	0	0	0	0	0	0	0	0	0	0	0	0	0	0	0	0	0	0	0	0	0	0	0	0	0	0	0	0	0	0	0	0	0	0	0	0	0
SIT4	0	0	0	0	0	0	0	0	0	0	0	0	0	0	0	0	0	0	0	0	0	0	0	0	0	0	0	0	0	0	0	0	0	0	0	0	0	0	0	0	0	0	0	0	0	0	0	1	0
WHI2	0	0	0	1	0	0	0	0	1	0	0	0	0	0	0	0	0	1	0	0	0	0	0	0	0	0	0	0	0	0	0	0	1	0	0	0	0	0	0	0	0	0	0	1	0	1	0	0	0
SSK2	0	0	0	0	0	0	0	0	0	0	0	0	0	1	0	0	0	0	0	0	0	6	0	0	0	0	0	0	0	0	0	1	0	0	0	0	0	0	0	0	0	0	0	0	0	0	0	1	0
VTC4	0	0	0	0	0	0	0	1	0	0	0	0	0	0	0	0	0	0	0	0	0	0	0	0	0	0	0	0	0	0	0	0	0	0	0	0	0	0	0	0	0	0	0	0	0	0	0	0	0
YAP1	0	0	0	0	0	0	0	0	0	0	0	0	0	0	0	0	0	0	0	0	0	0	0	0	0	0	0	0	0	0	0	0	0	0	0	0	0	0	1	0	0	1	0	0	0	0	0	0	0
MTH1	0	0	0	0	0	0	0	0	0	0	0	0	0	0	0	0	0	1	0	0	0	0	0	0	0	0	0	0	0	0	0	0	0	0	0	0	0	0	0	0	0	0	0	0	0	0	0	0	0
LEM3	0	0	0	0	0	0	0	0	0	0	0	0	0	0	0	0	0	0	0	0	0	0	0	0	0	0	0	0	0	0	0	0	0	0	0	0	0	0	0	0	0	0	0	0	0	0	0	0	0
PHO80	0	0	0	0	0	0	0	0	0	0	0	0	0	0	0	0	0	0	0	0	0	0	0	0	0	0	0	0	0	0	0	0	0	1	0	0	0	0	0	0	0	0	0	2	0	0	0	0	0
HAL5	0	0	0	0	0	0	0	0	0	0	0	0	0	0	0	0	0	0	0	0	0	0	0	0	0	0	0	0	0	0	0	0	0	0	0	0	0	0	0	0	0	0	0	0	0	0	0	0	0
HRR25	0	0	0	0	1	4	0	0	0	0	0	0	0	0	0	0	0	0	0	0	0	1	0	0	1	0	0	0	0	0	0	0	0	0	0	0	0	0	1	0	0	0	0	0	0	0	0	0	0
NPR1	0	0	0	0	0	0	0	0	0	0	0	0	0	0	0	0	0	0	0	0	0	0	0	0	0	0	0	0	0	0	0	0	0	0	0	0	0	0	0	0	0	0	0	0	0	0	0	0	0
PMA1	0	0	0	0	3	4	0	0	0	0	10	0	0	0	0	0	0	0	0	0	0	0	0	0	0	0	0	0	0	0	0	0	0	0	0	0	0	1	0	0	1	0	0	0	0	0	3	0	0
PTK2	0	0	0	0	0	0	0	0	0	0	1	0	0	0	0	0	0	0	0	0	0	0	0	0	0	0	0	0	0	0	0	0	0	0	0	0	0	0	0	0	0	0	0	0	0	0	0	0	0
SEC13	0	0	0	0	0	0	0	0	0	0	0	0	0	0	0	0	0	0	0	0	0	0	0	0	0	0	0	0	0	0	0	0	0	0	0	0	0	0	0	0	0	0	0	0	0	0	0	0	0
YPT1	0	0	0	0	0	2	0	0	0	0	0	0	0	0	0	0	0	0	0	0	1	0	0	0	0	0	0	0	0	0	0	0	0	0	0	0	0	0	0	0	0	0	0	0	0	0	0	0	0
CAN1	0	0	0	0	0	0	0	0	0	0	0	0	0	0	0	0	0	0	0	0	0	0	0	0	0	0	0	0	0	0	0	0	0	0	0	0	0	0	0	0	0	0	0	0	0	0	0	0	0
GNP1	0	0	0	0	1	1	0	0	2	5	0	0	6	0	0	1	0	0	1	1	0	1	0	0	2	0	1	0	2	0	1	0	8	0	0	1	1	0	0	0	5	1	1	8	10	1	1	0	0
MUP1	0	0	0	0	0	0	0	0	0	0	0	0	0	0	0	0	0	0	0	0	0	0	0	0	0	0	0	0	0	0	0	0	0	0	0	0	0	0	0	0	1	0	0	0	0	0	0	0	0
TAT2	0	0	0	0	0	0	0	0	0	0	0	4	0	0	0	0	0	0	0	0	0	0	0	1	0	0	0	0	0	0	0	0	0	0	1	0	0	0	0	0	0	0	0	0	1	0	0	0	0
CCC1	0	0	0	0	0	0	0	1	0	0	0	0	0	0	0	0	0	0	0	0	0	0	0	0	0	0	0	0	0	0	0	0	0	0	0	0	0	0	0	0	0	0	0	0	0	0	0	0	0
CCH1	0	0	0	0	1	0	0	0	0	0	0	0	0	0	0	0	0	0	0	0	0	0	0	0	0	0	0	0	0	0	0	0	0	0	0	0	0	0	0	0	0	0	0	0	0	0	0	0	0
FET4	0	0	0	0	0	0	0	0	0	0	0	0	0	0	0	0	0	0	0	0	0	0	0	0	0	0	0	0	0	0	0	0	0	0	0	0	0	0	0	0	0	0	0	0	0	0	0	0	0
FTR1	0	0	0	0	0	0	0	0	0	0	0	0	0	0	0	0	0	0	0	0	0	0	0	0	0	0	0	0	0	0	0	0	0	0	0	0	0	0	0	0	0	0	0	0	0	0	0	0	0
MRS4	0	0	0	0	0	0	0	0	0	0	0	0	0	0	0	0	0	0	0	0	0	0	0	0	0	0	0	0	0	0	0	0	0	0	0	0	0	0	0	0	0	0	0	0	0	0	0	0	0
TRK1	0	0	0	0	0	0	0	0	0	0	0	0	0	0	0	0	0	0	0	0	0	0	0	0	0	0	0	0	0	0	0	0	0	0	0	0	0	0	0	0	0	0	0	0	0	0	0	0	0
YOR1	0	0	0	0	0	0	0	0	0	0	0	0	0	0	0	0	0	0	0	0	0	0	0	0	0	0	0	0	0	0	0	0	0	0	0	0	0	0	0	0	0	0	0	0	0	0	0	0	4
PMR1	0	0	0	0	1	0	0	0	0	0	0	0	0	0	0	0	0	0	0	0	0	0	0	0	0	0	0	0	0	0	0	0	0	0	0	0	0	0	0	0	0	0	0	0	0	0	0	0	0
SMF1	0	0	0	0	0	0	0	0	0	0	0	0	0	0	0	0	0	0	0	0	0	0	0	0	0	0	0	0	0	0	0	0	0	0	0	0	0	0	0	0	0	0	0	0	0	0	1	0	0
VNX1	0	0	0	0	0	0	0	0	0	0	0	0	0	0	0	0	0	0	0	0	0	0	0	0	0	0	0	1	0	0	0	0	0	0	0	0	0	0	0	0	0	0	0	0	0	0	0	0	0
ATP6	0	0	0	0	0	0	0	0	0	0	0	0	1	0	0	0	0	0	0	0	0	0	0	0	0	0	4	0	0	0	0	0	0	0	0	0	0	0	0	0	0	0	0	0	0	0	0	0	0
VMA1	0	0	0	0	0	0	0	0	0	3	0	0	0	0	0	0	0	1	0	0	0	0	0	0	0	0	0	0	0	0	0	0	0	0	0	0	0	0	0	0	0	0	0	0	0	0	0	1	0
VMA2	0	0	0	0	0	0	0	0	0	5	0	0	0	0	0	0	0	0	0	0	0	0	0	0	0	0	0	0	0	0	0	0	0	0	0	0	0	0	0	0	0	0	0	0	0	0	0	0	0
VMA3	0	0	0	0	0	0	0	0	0	2	0	0	0	0	0	0	0	0	0	0	0	0	0	0	0	0	0	0	0	0	0	0	0	0	0	0	0	0	0	0	2	0	0	0	0	0	0	0	0
FCY2	0	0	0	0	0	0	0	0	0	0	0	0	0	0	0	0	0	0	0	0	0	0	0	0	0	0	0	0	0	0	0	0	0	0	0	0	0	0	0	0	0	0	0	0	0	0	0	0	0
FUI1	0	0	0	0	0	0	0	0	0	0	0	0	0	0	0	0	0	0	0	0	0	0	0	0	0	0	0	0	0	0	0	0	0	0	0	0	0	0	0	0	0	0	0	0	0	0	0	0	0
OAC1	0	0	0	0	0	0	0	0	0	0	0	0	0	0	0	0	0	0	0	0	0	0	0	0	0	0	0	0	0	0	0	0	0	0	0	0	0	0	0	0	0	0	0	0	0	0	0	0	0
PDR5	0	7	9	0	0	0	0	0	0	0	0	0	0	0	0	2	0	0	0	0	0	0	0	0	0	4	0	0	0	0	0	2	0	0	0	6	1	0	0	0	2	0	0	4	2	0	0	0	1
SGE1	0	0	0	0	0	0	0	0	0	0	0	0	0	0	0	0	0	0	0	0	0	0	0	0	0	0	0	0	0	0	0	0	0	0	0	0	0	0	0	0	0	0	0	0	0	0	0	0	0
YME1	0	0	0	0	0	0	0	0	0	0	0	0	0	0	0	0	0	0	0	0	0	0	0	0	0	0	0	0	0	0	0	0	0	0	0	0	0	1	0	0	0	0	0	0	0	0	1	0	0
ISU1	0	0	0	0	0	0	0	0	0	0	0	0	0	0	0	0	0	0	0	0	0	0	0	0	0	0	0	0	0	0	0	0	0	0	0	0	0	0	0	0	0	0	0	0	0	0	0	0	0
PPZ1	0	0	0	0	0	0	0	0	1	0	0	0	0	0	0	0	0	0	0	0	0	0	0	0	0	0	0	0	0	0	0	0	0	0	0	0	0	0	0	0	0	0	0	0	0	0	0	0	0
NFS1	0	0	0	0	0	0	1	0	0	0	0	0	0	0	0	0	0	0	0	0	0	0	0	0	0	0	0	0	0	0	0	0	0	0	0	0	0	0	0	0	0	0	0	0	0	0	0	0	0
MAM3	0	0	0	0	0	0	0	0	0	0	0	0	0	0	0	0	0	0	0	0	0	0	0	0	0	0	0	0	0	0	0	0	0	0	0	0	0	0	0	0	0	0	0	0	0	0	0	0	0
GLK1	0	0	0	0	0	0	0	0	0	0	0	0	0	0	0	0	0	0	0	0	0	0	0	0	1	0	0	0	0	0	0	0	0	0	0	0	0	0	0	0	0	0	0	0	0	0	0	0	0
TIS11	0	0	0	0	0	0	0	0	0	0	0	0	0	0	0	0	0	0	0	0	0	0	0	0	0	0	0	0	1	0	0	0	0	0	0	0	0	0	1	0	0	0	0	0	0	0	0	0	0
FRE1	0	0	0	0	0	0	0	0	0	0	0	0	0	0	0	0	0	0	0	0	0	0	0	0	0	0	0	0	0	0	0	0	0	0	0	0	0	0	0	0	0	0	0	0	0	0	0	0	0
ERG1	0	0	0	0	0	0	0	0	0	0	0	0	0	0	0	0	0	0	0	0	0	0	0	0	0	1	0	0	0	0	0	0	0	0	0	0	0	0	0	0	0	0	0	0	0	0	0	0	0
ERG6	0	0	0	0	0	0	0	0	0	0	0	0	0	0	0	0	0	0	0	0	0	0	0	0	0	0	0	0	0	0	0	0	0	0	0	0	0	0	0	0	0	0	0	0	0	0	0	0	0
ERG25	0	0	0	0	0	0	0	0	0	0	0	0	0	0	0	0	0	0	0	0	0	0	0	0	0	0	0	0	0	0	0	4	0	0	0	0	0	0	0	0	0	0	0	0	0	0	0	0	0
YEH1	0	0	1	0	0	0	1	0	0	0	0	0	0	0	0	0	1	0	3	0	0	0	1	0	0	0	1	0	0	0	0	1	0	0	0	0	0	0	0	0	0	0	0	0	0	1	0	0	0
RSP5	0	1	0	0	0	0	0	1	1	0	0	0	1	0	0	0	0	0	0	2	0	0	0	0	0	0	0	0	0	0	1	0	1	0	0	0	1	0	0	0	0	1	0	0	0	0	0	0	0
ACC1	0	0	0	0	0	0	0	0	0	0	0	0	0	0	0	0	0	0	0	0	0	0	0	3	0	0	0	0	0	0	0	0	0	0	0	1	0	2	0	0	0	0	0	0	0	0	0	0	0
HFA1	0	0	0	0	0	0	0	0	0	0	0	0	0	0	0	0	0	0	0	0	0	0	0	0	0	0	0	1	0	0	0	0	0	0	0	0	0	0	0	0	0	1	0	0	0	0	0	0	0
FAA1	0	0	0	0	0	0	0	0	0	0	0	0	0	0	0	0	0	0	0	0	0	0	0	0	0	0	0	0	0	0	0	0	0	0	0	0	0	0	0	0	0	0	0	0	0	0	0	0	0
FAS1	0	0	0	0	0	0	0	0	0	0	0	0	1	0	0	0	0	0	0	0	0	0	0	0	0	0	0	0	1	0	0	0	0	0	0	8	0	0	0	0	0	0	0	0	0	0	0	2	0
ELO3	0	0	0	0	0	0	0	0	0	0	0	0	0	0	0	0	0	0	0	0	0	0	0	0	0	0	0	0	0	0	0	0	0	0	0	0	0	0	0	0	0	0	0	0	0	0	0	0	0
KES1	0	0	0	0	0	0	0	0	0	0	0	0	0	0	0	0	0	3	1	0	0	0	0	0	0	0	0	0	0	0	0	0	0	0	0	0	0	0	0	0	0	0	0	0	0	0	0	0	0
UPS2	0	0	0	0	0	0	0	0	0	0	0	0	0	0	0	0	0	0	0	0	0	0	0	0	0	0	0	0	0	0	0	0	0	0	0	0	0	0	0	0	0	0	0	0	0	0	0	0	0
SEC14	0	0	0	0	0	0	0	0	0	0	0	0	0	0	0	0	0	3	0	0	0	0	0	0	0	0	0	0	0	0	0	0	0	0	0	0	0	0	0	0	0	0	0	0	0	0	0	0	0
CHO2	0	0	0	0	0	0	0	0	0	0	0	0	0	0	0	0	0	1	0	0	0	0	0	0	0	0	0	0	0	0	0	0	0	0	0	0	0	0	0	0	0	0	0	0	0	0	0	0	0
INP53	0	0	0	0	0	0	0	0	0	3	0	0	0	0	0	0	0	0	0	0	1	0	0	0	0	0	0	0	0	0	0	0	0	0	0	0	0	0	0	0	0	1	0	0	0	0	0	0	0
IPT1	0	0	0	0	7	5	0	0	0	0	0	1	0	0	0	0	0	0	0	1	0	0	0	1	0	0	0	0	0	0	0	0	0	0	0	0	0	0	0	0	0	0	0	0	0	0	0	0	0
SUR1	0	0	0	0	0	0	0	0	0	0	0	0	0	0	0	0	0	0	0	0	0	0	0	0	0	0	0	0	0	0	0	0	0	0	0	0	0	0	0	0	12	0	6	0	0	0	0	0	0
PHO81	0	0	0	0	0	0	0	0	0	0	0	0	0	0	0	0	0	1	0	0	1	0	0	0	0	0	0	0	0	0	0	0	0	0	0	3	0	0	0	0	0	1	0	3	0	0	0	0	0
PDR1	0	9	9	0	0	0	0	0	0	0	0	0	0	0	0	4	3	5	11	1	1	0	7	0	0	0	0	0	0	0	0	8	0	0	0	7	4	0	0	0	0	5	0	0	2	6	0	0	0
PDR3	0	4	2	0	0	0	0	0	0	0	0	0	0	0	0	3	0	2	0	0	0	0	0	0	0	11	0	1	0	1	0	4	0	0	0	0	2	0	0	0	0	0	0	0	0	2	0	0	0
TUP1	0	0	1	0	0	1	0	0	0	0	0	0	0	0	0	1	2	0	1	0	0	0	0	0	0	0	0	2	0	0	0	1	0	1	0	0	1	0	0	0	0	2	0	0	0	2	0	0	0
CYC8	0	0	0	0	1	1	0	0	0	0	0	0	0	0	0	0	0	0	0	0	0	0	0	0	0	0	0	0	0	0	0	0	0	0	0	0	0	0	0	0	0	0	0	0	0	0	1	0	0
HAP1	0	0	0	0	0	0	0	0	0	0	0	0	0	0	0	0	0	0	0	0	0	0	0	0	0	0	0	0	0	0	0	1	0	0	0	0	0	0	0	0	0	0	0	0	0	0	0	0	0
CHA4	0	0	0	0	0	0	0	0	0	0	0	0	0	0	0	0	0	0	0	0	0	0	0	0	0	0	0	0	0	0	0	0	0	0	0	0	0	0	0	0	0	0	0	0	0	0	0	0	1
ISW2	0	0	0	0	1	0	0	0	0	0	0	0	0	0	0	0	0	0	0	0	1	0	0	0	0	0	0	0	0	0	0	0	1	0	0	0	0	0	0	1	0	0	0	0	0	0	0	0	0
PHO2	0	1	0	0	0	0	0	0	0	0	0	0	0	0	0	0	0	0	0	0	0	0	0	0	0	0	0	0	0	0	0	0	0	0	0	0	0	0	0	0	0	1	0	0	0	0	0	0	0
PHO4	0	0	0	0	0	0	0	0	0	0	0	0	0	0	0	0	0	0	0	0	0	0	0	0	0	0	0	0	0	0	0	0	0	0	0	0	0	0	0	0	0	0	0	1	0	0	0	0	0
RGT1	0	0	0	1	0	0	0	0	0	0	0	0	0	0	0	0	0	0	0	0	0	0	0	0	0	0	3	0	0	0	0	0	0	0	0	0	0	0	0	0	0	0	0	0	0	0	0	0	0
RPD3	0	0	0	0	0	1	0	0	0	0	0	0	0	0	0	0	0	0	0	0	0	0	0	0	0	0	0	0	0	0	0	0	0	0	1	0	0	0	0	0	0	0	0	0	0	0	0	0	0
WAR1	1	0	0	0	0	0	0	0	0	0	0	0	0	0	0	0	0	0	0	0	0	0	0	0	0	0	0	0	0	0	0	0	0	0	0	0	0	0	0	0	0	0	0	0	0	0	0	0	0
YRR1	0	0	0	0	0	0	0	0	0	0	0	0	1	0	0	0	0	0	0	0	0	0	0	0	0	0	0	0	0	0	1	0	0	0	0	0	0	0	0	0	0	2	0	2	0	0	0	0	1
FUR1	0	0	0	0	0	0	0	0	0	0	0	0	0	0	0	0	0	0	0	0	0	0	0	0	0	0	0	0	0	0	0	0	0	0	0	0	0	0	0	0	0	0	0	0	0	0	0	0	0
DAS2	0	0	0	0	0	0	0	0	0	0	0	0	0	0	0	0	0	0	0	0	0	0	0	0	0	0	0	0	0	0	0	0	0	0	0	0	0	0	0	0	0	0	0	0	0	0	0	0	0
URK1	0	0	0	0	0	0	0	0	0	0	0	0	0	0	0	0	0	0	0	0	0	0	0	0	0	0	0	0	0	0	0	0	0	0	0	0	0	0	0	0	0	0	0	0	0	0	0	0	0
URA2	0	0	0	0	0	0	0	0	0	0	0	1	0	0	0	0	0	0	1	0	0	0	0	0	0	0	0	0	0	0	0	0	0	0	0	0	0	0	0	0	0	0	0	0	0	0	0	0	0
URC2	0	0	0	0	0	0	0	0	0	0	0	0	0	0	0	0	0	0	0	0	0	0	0	0	0	0	0	0	0	0	0	0	0	0	0	0	0	0	0	0	0	0	0	0	0	0	0	0	0
ADH2	0	0	0	0	0	0	0	0	0	0	0	0	0	0	0	0	0	0	0	0	0	0	0	0	0	0	0	0	0	0	0	0	0	0	0	0	0	0	0	0	0	0	0	0	0	0	0	0	0
GPD2	0	0	0	0	0	0	0	0	0	0	0	0	0	0	0	0	0	0	0	0	0	0	0	0	0	0	0	0	0	0	0	0	0	0	0	0	0	0	0	0	0	0	0	0	0	0	0	0	0
ALD6	0	0	0	0	0	0	0	0	0	0	0	0	0	0	0	0	0	0	0	0	0	0	0	0	0	0	0	0	0	0	0	0	0	0	0	0	0	0	0	0	0	0	0	0	0	0	0	0	0
SAR1	0	0	0	0	0	0	0	0	0	0	0	0	0	0	0	0	0	0	0	0	0	0	0	0	0	0	0	0	0	0	0	0	0	0	0	0	0	0	0	0	0	0	0	0	0	0	0	0	0
SEC23	0	0	0	0	0	0	0	0	0	0	0	0	0	0	0	0	0	0	0	0	0	0	1	0	0	0	0	0	0	0	0	0	0	0	0	0	0	0	0	0	0	0	1	0	0	0	0	0	0
BRE5	0	0	0	0	0	0	2	0	0	0	0	1	0	0	0	0	0	0	0	0	0	0	0	0	0	2	0	0	0	0	1	0	0	0	0	0	0	0	0	0	0	0	0	0	0	0	0	0	0
UBP3	0	0	0	0	0	1	5	0	0	0	1	0	0	0	1	0	0	0	0	0	0	0	0	0	0	0	0	0	0	0	0	1	0	0	0	0	0	0	0	0	0	0	0	0	0	0	0	0	0
CLC1	0	0	0	0	0	0	0	0	0	0	0	0	0	0	0	0	0	0	0	0	0	0	0	0	0	0	0	0	0	0	0	0	0	0	0	0	0	0	0	0	0	0	0	0	0	0	0	0	0
FKS1	0	0	0	0	0	0	0	0	0	0	0	0	0	0	0	0	0	0	0	0	0	0	0	0	0	0	0	0	0	1	0	0	0	0	0	0	0	0	0	0	0	0	0	0	0	0	0	0	0
VPS1	0	0	0	0	0	0	0	0	0	0	0	0	0	0	0	2	0	0	0	0	0	0	0	0	0	0	0	0	0	0	0	0	0	0	0	0	0	0	0	0	0	0	0	0	0	0	0	0	0
VPS5	0	0	0	0	0	0	0	0	0	0	0	0	0	0	0	0	0	0	0	0	0	0	0	0	0	0	0	0	0	0	0	0	0	0	0	0	0	0	0	0	0	0	0	0	0	0	0	0	0
ARF1	0	0	0	0	0	0	0	0	0	0	0	0	0	0	0	0	0	1	0	0	0	0	0	0	0	0	0	0	0	0	0	0	0	0	0	0	0	0	0	0	0	0	0	0	0	0	0	0	0
ARL1	0	0	0	0	0	0	0	0	0	0	0	0	0	0	0	0	0	0	0	0	0	0	0	0	0	0	0	0	0	0	0	0	0	0	0	0	0	0	0	0	0	0	0	0	0	0	0	0	0
ARO4	0	0	0	0	0	0	0	0	0	0	0	2	0	0	0	0	0	0	0	0	0	0	0	0	0	0	0	0	0	0	0	0	0	0	0	0	0	0	0	0	0	0	0	0	0	0	0	0	0
ARO7	0	0	0	0	0	0	0	0	0	0	0	0	0	0	0	0	0	0	0	0	0	0	0	0	0	0	0	0	0	0	0	0	0	0	0	0	0	0	0	0	0	0	0	0	0	0	0	0	0
DFR1	0	0	0	0	0	0	0	0	0	0	0	0	0	0	0	0	0	0	0	0	0	0	0	0	0	0	0	0	0	0	0	0	0	0	0	0	0	0	0	0	0	0	0	0	0	0	0	0	0
ILV1	0	0	0	0	0	0	1	0	0	0	0	0	0	0	0	0	0	0	0	0	0	0	0	0	0	0	0	0	0	0	0	0	1	0	0	0	0	0	0	0	0	0	0	0	0	0	1	0	0
LEU4	0	0	0	0	0	0	0	0	0	0	0	0	0	0	0	0	0	0	0	0	0	0	0	0	0	0	0	0	0	0	0	0	0	0	0	0	0	0	0	0	0	0	0	0	0	0	1	0	0
MET30	0	0	0	0	0	0	0	0	0	0	0	0	0	0	0	0	0	0	0	0	0	0	0	0	0	0	0	0	0	0	0	0	0	0	0	0	0	0	0	0	0	0	0	0	0	0	0	8	0
PUN1	0	0	0	0	0	0	0	0	0	0	0	0	0	0	0	0	0	0	0	0	0	0	0	0	0	0	0	0	0	0	0	0	0	0	0	0	0	0	0	0	0	0	0	0	0	0	0	0	0
CHS3	0	0	0	0	0	0	0	0	0	0	0	11	0	0	0	1	0	0	0	0	0	0	0	0	0	0	0	0	0	0	0	0	0	0	0	0	0	0	0	0	0	0	0	0	0	0	0	0	0
CCW12	0	0	0	0	0	0	0	0	0	0	0	0	0	0	0	1	0	1	0	0	0	1	0	0	0	0	0	0	0	0	1	0	0	0	0	0	0	0	0	0	0	0	0	0	0	0	0	0	0
UTR2	0	1	0	0	0	0	0	0	0	0	0	0	0	0	0	0	0	0	0	0	1	0	0	0	0	0	0	0	0	0	0	0	1	0	1	1	0	0	0	0	0	0	0	0	0	0	1	1	1
ECM30	0	0	0	0	0	0	1	0	0	0	0	0	0	0	0	0	0	0	0	0	0	0	0	0	0	0	0	0	0	0	0	0	0	0	0	0	0	0	0	0	0	0	1	0	0	0	0	0	0
TIP1	0	0	0	0	0	0	0	0	0	0	0	0	0	0	0	0	0	0	0	0	0	0	0	0	0	0	0	0	0	0	0	0	0	0	0	0	0	0	0	0	0	1	0	0	0	0	0	0	0
PAT1	0	0	0	0	0	0	5	0	0	0	0	0	0	0	0	0	0	0	0	0	0	0	0	0	0	0	0	0	0	0	0	1	0	0	0	0	0	5	0	0	0	0	0	0	0	0	0	0	0
GCD11	0	0	0	0	0	0	0	0	0	0	0	0	0	0	0	0	0	0	0	0	0	0	0	0	0	0	0	0	0	0	0	0	0	0	0	0	0	0	0	0	0	0	0	0	0	0	0	0	0
AEP3	0	0	0	0	0	0	0	0	0	0	0	0	0	0	0	0	0	0	0	0	0	0	0	0	0	0	0	0	0	0	0	0	0	0	0	0	0	0	0	0	0	0	0	0	0	0	0	0	0
GCD7	0	0	0	0	0	0	0	0	0	0	0	0	0	0	0	0	0	0	0	0	0	0	0	0	0	0	0	0	0	0	0	0	0	0	0	0	0	0	0	0	0	0	0	0	0	0	0	0	0
GCN3	0	0	0	0	0	0	0	0	0	0	0	0	0	0	0	0	0	0	0	0	0	0	0	0	0	0	0	0	0	0	0	0	0	0	0	0	0	0	0	0	0	0	0	0	0	0	0	0	0
ASK10	0	0	0	0	0	0	0	0	3	0	0	0	0	0	0	0	0	0	0	0	0	0	0	0	0	0	0	0	0	0	1	0	0	0	0	0	0	0	0	0	0	0	0	0	0	0	0	0	0
SPN1	0	0	0	0	0	0	0	0	0	0	0	0	0	0	0	0	0	0	0	0	0	0	0	0	0	0	0	0	0	0	0	0	0	0	0	0	0	0	0	0	0	0	0	0	0	0	0	0	0
TOP2	0	0	0	0	0	0	0	0	0	0	0	0	0	0	0	0	0	0	0	0	0	1	0	0	0	0	0	0	0	12	0	0	0	0	0	0	0	0	0	0	0	0	0	0	0	0	0	0	0
RPA135	0	0	0	0	0	0	0	0	1	0	0	0	0	0	0	0	0	0	0	0	0	1	0	0	0	0	0	0	0	0	0	0	0	0	0	0	0	0	0	1	0	0	0	0	0	0	0	0	0
SUM1	0	0	0	0	0	0	0	0	0	0	0	0	0	0	0	0	0	0	0	0	0	0	0	0	0	0	0	0	0	0	0	0	0	0	0	0	0	0	0	0	0	0	0	0	0	0	0	0	0
ACS2	0	0	0	0	0	0	0	0	0	0	0	0	0	0	0	0	0	0	0	0	0	1	0	0	0	0	0	0	0	0	0	0	0	0	0	0	0	0	0	0	0	0	0	0	0	0	0	0	0
PSA1	2	0	0	0	0	0	0	0	0	1	0	0	0	0	0	0	1	0	0	0	0	0	7	0	0	0	0	0	0	0	0	0	0	0	0	0	0	0	0	0	0	0	0	0	0	0	0	0	0
ABP1	0	0	0	0	0	0	0	0	0	0	0	0	0	0	0	0	0	0	0	0	0	0	0	0	0	0	0	0	0	0	0	0	0	0	0	0	0	0	0	0	0	0	0	0	0	0	0	0	0
BSD2	0	0	0	0	0	0	0	0	0	0	0	0	0	0	0	0	0	0	0	0	0	0	0	0	0	0	0	0	0	0	0	0	0	0	0	0	0	0	0	0	0	0	0	0	0	0	0	0	0
DUR1,2	0	0	0	0	0	0	0	0	0	0	0	0	0	0	0	0	0	0	0	0	0	0	0	0	0	0	0	0	0	0	0	0	0	0	0	0	0	0	0	0	0	0	0	0	0	0	0	0	0
ECM16	0	0	0	1	0	0	0	0	0	0	0	0	0	0	1	0	0	0	0	0	0	1	0	0	0	0	0	0	0	0	0	0	0	0	0	0	0	2	0	0	0	0	0	0	0	0	0	0	0
HEM3	0	0	0	0	0	0	0	0	0	0	0	0	0	0	0	0	0	0	0	0	0	0	0	0	0	0	0	0	0	0	0	0	0	0	0	0	0	0	0	0	0	0	0	0	0	0	0	0	0
HRD3	0	0	0	0	0	0	1	0	0	0	0	0	0	0	0	0	0	0	0	0	0	0	0	0	0	0	0	0	0	0	0	0	0	0	0	0	0	2	0	0	0	0	0	0	0	0	0	0	0
LSM1	0	0	0	0	0	0	1	0	0	0	0	0	0	0	0	0	0	0	0	0	0	0	0	0	1	0	1	0	0	0	0	0	0	0	0	0	0	0	0	0	0	0	0	0	0	0	0	0	0
NPA3	0	0	0	0	0	0	0	0	0	0	0	0	0	0	0	0	0	0	0	0	0	0	0	0	0	0	0	0	0	0	0	0	0	0	0	0	0	0	0	0	0	0	0	0	0	0	0	0	0
Q0182	0	0	1	1	0	0	0	0	0	0	0	0	0	0	0	0	0	0	0	0	0	0	0	0	0	0	0	0	0	0	0	0	0	0	0	0	0	0	0	0	0	0	0	0	0	0	0	0	0
SKI7	0	0	0	0	0	0	0	0	0	0	0	0	0	0	0	0	0	0	0	0	0	0	0	0	0	0	0	0	0	0	0	0	0	0	0	0	0	0	0	0	0	0	0	0	0	0	0	0	0
YGR237C	0	0	0	0	0	0	0	0	0	0	0	0	0	0	0	0	0	0	0	0	0	0	0	0	0	0	0	0	0	0	0	0	0	0	0	0	0	0	0	0	0	0	1	0	0	0	0	0	0
YJL152W	0	0	0	0	0	0	0	0	0	0	0	0	0	0	0	0	0	0	0	0	0	0	0	0	0	0	0	1	0	0	0	0	0	0	0	0	0	1	0	0	0	1	0	0	0	0	0	0	0
YLR108C	0	0	0	0	0	0	0	0	0	0	0	0	0	0	0	0	0	0	0	0	0	0	0	0	0	0	0	0	0	0	0	1	0	0	0	0	0	0	0	0	0	0	0	0	0	0	0	0	0
YLR407W	0	0	0	0	0	0	0	0	0	0	0	0	0	0	0	0	0	0	0	0	0	0	0	0	0	0	0	0	0	1	0	0	0	0	0	0	0	0	0	0	0	0	0	0	0	0	0	0	0
YML090W	0	0	0	0	0	0	0	0	0	0	0	0	0	0	0	0	0	0	0	0	0	0	0	0	0	0	0	0	0	0	0	0	0	0	0	0	0	0	0	0	0	0	0	0	0	0	0	0	0
YNL134C	0	0	0	0	0	0	0	0	0	0	0	0	0	0	0	6	0	0	0	0	0	0	0	0	0	0	0	0	0	0	0	0	0	0	0	0	0	0	0	0	0	1	0	0	0	0	0	0	0
YTA12	0	0	0	0	0	0	0	0	0	0	0	0	0	0	0	0	0	0	0	0	0	0	0	0	0	0	0	0	0	0	0	0	0	0	0	0	0	0	0	0	0	0	0	0	0	0	0	0	0
[truncated: 203 more columns]

[truncated: 11 more sheets: Fig.6a, Fig.6c, Fig.6b,d,e & Fig.S7, Fig.6f & Fig.S8, Fig.6g, Fig.S1b, Fig.S1c, Fig.S5a, Fig.S5b, Fig.S5c, Fig.S5e]
